# Supplementary material for: CSQUiD: an index and non-probability framework for constrained skyline query processing over uncertain data
Source: PeerJ Comput Sci. 2024 Sep 16;10:e2225. doi: 10.7717/peerj-cs.2225 (PMC11639172; doi:10.7717/peerj-cs.2225)
Supplement: Supplemental Information 1 [file peerj-cs-10-2225-s001.zip]

Archive with 278 entries (244 files):
- code/
- code/build/
- code/build/built-jar.properties
- code/build/classes/
- code/build/classes/.netbeans_automatic_build
- code/build/classes/.netbeans_update_resources
- code/build/classes/spatial/
- code/build/classes/spatial/tree/
- code/build/classes/spatial/tree/clustering/
- code/build/classes/spatial/tree/clustering/KMeansClustering.class
- code/build/classes/spatial/tree/lab/
- code/build/classes/spatial/tree/lab/adapters/
- code/build/classes/spatial/tree/lab/adapters/TextFileAdapter.class
- code/build/classes/spatial/tree/lab/dataset/
- code/build/classes/spatial/tree/lab/dataset/SnytheticDataSetGenerator.class
- code/build/classes/spatial/tree/lab/experiment/
- code/build/classes/spatial/tree/lab/experiment/DataSetCreation.class
- code/build/classes/spatial/tree/lab/experiment/RandomConstrainQueryCreation.class
- code/build/classes/spatial/tree/lab/experiment/RandomConstrainQueryExecution.class
- code/build/classes/spatial/tree/lab/experiment/RandomQueryCreation.class
- code/build/classes/spatial/tree/lab/experiment/RandomQueryExecution.class
- code/build/classes/spatial/tree/lab/experiment/RAsteriskTreeCreation.class
- code/build/classes/spatial/tree/lab/experiment/RPlusTreeCreation.class
- code/build/classes/spatial/tree/lab/experiment/RTreeCreation.class
- code/build/classes/spatial/tree/lab/experiment/XTreeCreation.class
- code/build/classes/spatial/tree/lab/Interval$Builder.class
- code/build/classes/spatial/tree/lab/Interval$Limit.class
- code/build/classes/spatial/tree/lab/Interval.class
- code/build/classes/spatial/tree/lab/MinBoundingRectangle$Builder.class
- code/build/classes/spatial/tree/lab/MinBoundingRectangle.class
- code/build/classes/spatial/tree/lab/Node$Builder.class
- code/build/classes/spatial/tree/lab/Node.class
- code/build/classes/spatial/tree/lab/query/
- code/build/classes/spatial/tree/lab/query/RandomNormalQueryGenerator.class
- code/build/classes/spatial/tree/lab/query/RandomUniformConstrainRangeQueryGenerator.class
- code/build/classes/spatial/tree/lab/query/RandomUniformQueryGenerator.class
- code/build/classes/spatial/tree/lab/query/RandomUniformSelectivityQueryGenerator.class
- code/build/classes/spatial/tree/lab/query/SkylineQuery.class
- code/build/classes/spatial/tree/lab/RAsteriskChooseSplitAxisAlgo$Builder.class
- code/build/classes/spatial/tree/lab/RAsteriskChooseSplitAxisAlgo$Input.class
- code/build/classes/spatial/tree/lab/RAsteriskChooseSplitAxisAlgo$Output.class
- code/build/classes/spatial/tree/lab/RAsteriskChooseSplitAxisAlgo.class
- code/build/classes/spatial/tree/lab/RAsteriskChooseSplitIndexAlgo$Builder.class
- code/build/classes/spatial/tree/lab/RAsteriskChooseSplitIndexAlgo$Input.class
- code/build/classes/spatial/tree/lab/RAsteriskChooseSplitIndexAlgo$Output.class
- code/build/classes/spatial/tree/lab/RAsteriskChooseSplitIndexAlgo.class
- code/build/classes/spatial/tree/lab/RAsteriskChooseSubTreeAlgo$Builder.class
- code/build/classes/spatial/tree/lab/RAsteriskChooseSubTreeAlgo$Input.class
- code/build/classes/spatial/tree/lab/RAsteriskChooseSubTreeAlgo$Output.class
- code/build/classes/spatial/tree/lab/RAsteriskChooseSubTreeAlgo.class
- code/build/classes/spatial/tree/lab/RAsteriskInsertDataAlgo$Builder.class
- code/build/classes/spatial/tree/lab/RAsteriskInsertDataAlgo$Input.class
- code/build/classes/spatial/tree/lab/RAsteriskInsertDataAlgo$Output.class
- code/build/classes/spatial/tree/lab/RAsteriskInsertDataAlgo.class
- code/build/classes/spatial/tree/lab/RAsteriskInsertNodeAlgo$Builder.class
- code/build/classes/spatial/tree/lab/RAsteriskInsertNodeAlgo$Input.class
- code/build/classes/spatial/tree/lab/RAsteriskInsertNodeAlgo$Output.class
- code/build/classes/spatial/tree/lab/RAsteriskInsertNodeAlgo.class
- code/build/classes/spatial/tree/lab/RAsteriskOverflowTreatmentAlgo$Builder.class
- code/build/classes/spatial/tree/lab/RAsteriskOverflowTreatmentAlgo$Input.class
- code/build/classes/spatial/tree/lab/RAsteriskOverflowTreatmentAlgo$Output.class
- code/build/classes/spatial/tree/lab/RAsteriskOverflowTreatmentAlgo.class
- code/build/classes/spatial/tree/lab/RAsteriskReInsertNodeAlgo$Builder.class
- code/build/classes/spatial/tree/lab/RAsteriskReInsertNodeAlgo$Input.class
- code/build/classes/spatial/tree/lab/RAsteriskReInsertNodeAlgo$Output.class
- code/build/classes/spatial/tree/lab/RAsteriskReInsertNodeAlgo.class
- code/build/classes/spatial/tree/lab/RAsteriskRTree.class
- code/build/classes/spatial/tree/lab/RAsteriskSplitNodeAlgo$Builder.class
- code/build/classes/spatial/tree/lab/RAsteriskSplitNodeAlgo$Input.class
- code/build/classes/spatial/tree/lab/RAsteriskSplitNodeAlgo$Output.class
- code/build/classes/spatial/tree/lab/RAsteriskSplitNodeAlgo.class
- code/build/classes/spatial/tree/lab/RPlusAdjustTreeAlgo$Builder.class
- code/build/classes/spatial/tree/lab/RPlusAdjustTreeAlgo$Input.class
- code/build/classes/spatial/tree/lab/RPlusAdjustTreeAlgo$Output.class
- code/build/classes/spatial/tree/lab/RPlusAdjustTreeAlgo.class
- code/build/classes/spatial/tree/lab/RPlusInsertDataAlgo$Builder.class
- code/build/classes/spatial/tree/lab/RPlusInsertDataAlgo$Input.class
- code/build/classes/spatial/tree/lab/RPlusInsertDataAlgo$Output.class
- code/build/classes/spatial/tree/lab/RPlusInsertDataAlgo.class
- code/build/classes/spatial/tree/lab/RPlusPartitionAlgo$Builder.class
- code/build/classes/spatial/tree/lab/RPlusPartitionAlgo$Input.class
- code/build/classes/spatial/tree/lab/RPlusPartitionAlgo$Output.class
- code/build/classes/spatial/tree/lab/RPlusPartitionAlgo.class
- code/build/classes/spatial/tree/lab/RPlusSplitNodeAlog$Builder.class
- code/build/classes/spatial/tree/lab/RPlusSplitNodeAlog$Input.class
- code/build/classes/spatial/tree/lab/RPlusSplitNodeAlog$Output.class
- code/build/classes/spatial/tree/lab/RPlusSplitNodeAlog.class
- code/build/classes/spatial/tree/lab/RPlusSweepAlgo$Builder.class
- code/build/classes/spatial/tree/lab/RPlusSweepAlgo$Input.class
- code/build/classes/spatial/tree/lab/RPlusSweepAlgo$Output.class
- code/build/classes/spatial/tree/lab/RPlusSweepAlgo$SortEntriesBy.class
- code/build/classes/spatial/tree/lab/RPlusSweepAlgo.class
- code/build/classes/spatial/tree/lab/RPlusTree.class
- code/build/classes/spatial/tree/lab/RQueryResult.class
- code/build/classes/spatial/tree/lab/RTree.class
- code/build/classes/spatial/tree/lab/RTreeAdjustTreeAlgo$Builder.class
- code/build/classes/spatial/tree/lab/RTreeAdjustTreeAlgo$Input.class
- code/build/classes/spatial/tree/lab/RTreeAdjustTreeAlgo$Output.class
- code/build/classes/spatial/tree/lab/RTreeAdjustTreeAlgo.class
- code/build/classes/spatial/tree/lab/RTreeBase.class
- code/build/classes/spatial/tree/lab/RTreeChooseSubTreeAlgo$Builder.class
- code/build/classes/spatial/tree/lab/RTreeChooseSubTreeAlgo$Input.class
- code/build/classes/spatial/tree/lab/RTreeChooseSubTreeAlgo$Output$Builder.class
- code/build/classes/spatial/tree/lab/RTreeChooseSubTreeAlgo$Output.class
- code/build/classes/spatial/tree/lab/RTreeChooseSubTreeAlgo.class
- code/build/classes/spatial/tree/lab/RTreeDistributeEntryAlgo$Builder.class
- code/build/classes/spatial/tree/lab/RTreeDistributeEntryAlgo$Input.class
- code/build/classes/spatial/tree/lab/RTreeDistributeEntryAlgo$Output.class
- code/build/classes/spatial/tree/lab/RTreeDistributeEntryAlgo.class
- code/build/classes/spatial/tree/lab/RTreeInsertDataAlgo$Builder.class
- code/build/classes/spatial/tree/lab/RTreeInsertDataAlgo$Input.class
- code/build/classes/spatial/tree/lab/RTreeInsertDataAlgo$Output.class
- code/build/classes/spatial/tree/lab/RTreeInsertDataAlgo.class
- code/build/classes/spatial/tree/lab/RTreePickNextAlgo$Builder.class
- code/build/classes/spatial/tree/lab/RTreePickNextAlgo$Input.class
- code/build/classes/spatial/tree/lab/RTreePickNextAlgo$Output.class
- code/build/classes/spatial/tree/lab/RTreePickNextAlgo.class
- code/build/classes/spatial/tree/lab/RTreePickSeedAlgo$Builder.class
- code/build/classes/spatial/tree/lab/RTreePickSeedAlgo$Input.class
- code/build/classes/spatial/tree/lab/RTreePickSeedAlgo$Output.class
- code/build/classes/spatial/tree/lab/RTreePickSeedAlgo.class
- code/build/classes/spatial/tree/lab/RTreeQuadraticSplitNodeAlgo$Builder.class
- code/build/classes/spatial/tree/lab/RTreeQuadraticSplitNodeAlgo$Input.class
- code/build/classes/spatial/tree/lab/RTreeQuadraticSplitNodeAlgo$Output.class
- code/build/classes/spatial/tree/lab/RTreeQuadraticSplitNodeAlgo.class
- code/build/classes/spatial/tree/lab/testing/
- code/build/classes/spatial/tree/lab/testing/ExperimentTemplate.class
- code/build/classes/spatial/tree/lab/testing/TestLargeData.class
- code/build/classes/spatial/tree/lab/testing/TestRAsteriskRTree.class
- code/build/classes/spatial/tree/lab/testing/TestRPlusTree.class
- code/build/classes/spatial/tree/lab/testing/TestRPlusTreeCase1.class
- code/build/classes/spatial/tree/lab/testing/TestRPlusTreeWithPacking.class
- code/build/classes/spatial/tree/lab/testing/TestRTree.class
- code/build/classes/spatial/tree/lab/testing/TestRTreeRQuery.class
- code/build/classes/spatial/tree/lab/testing/TestRTreeTex_6_2_5_tFile1000.class
- code/build/classes/spatial/tree/lab/testing/TestXTree.class
- code/build/classes/spatial/tree/lab/utility/
- code/build/classes/spatial/tree/lab/utility/ByteBufferUtility.class
- code/build/classes/spatial/tree/lab/utility/DefuzzificationMethod.class
- code/build/classes/spatial/tree/lab/utility/FileUtility.class
- code/build/classes/spatial/tree/lab/utility/FuzzyUtility.class
- code/build/classes/spatial/tree/lab/utility/Rankable$1.class
- code/build/classes/spatial/tree/lab/utility/Rankable$2.class
- code/build/classes/spatial/tree/lab/utility/Rankable$3.class
- code/build/classes/spatial/tree/lab/utility/Rankable$4.class
- code/build/classes/spatial/tree/lab/utility/Rankable.class
- code/build/classes/spatial/tree/lab/utility/RTreeUtility.class
- code/build/classes/spatial/tree/lab/UtilitySortEntries$1.class
- code/build/classes/spatial/tree/lab/UtilitySortEntries$SortEntriesBy.class
- code/build/classes/spatial/tree/lab/UtilitySortEntries.class
- code/build/classes/spatial/tree/lab/XTree.class
- code/build/classes/spatial/tree/lab/XTreeInsertDataAlgo$Builder.class
- code/build/classes/spatial/tree/lab/XTreeInsertDataAlgo$Input.class
- code/build/classes/spatial/tree/lab/XTreeInsertDataAlgo$Output.class
- code/build/classes/spatial/tree/lab/XTreeInsertDataAlgo.class
- code/build/classes/spatial/tree/lab/XTreeInsertNodeAlgo$Builder.class
- code/build/classes/spatial/tree/lab/XTreeInsertNodeAlgo$Input.class
- code/build/classes/spatial/tree/lab/XTreeInsertNodeAlgo$Output.class
- code/build/classes/spatial/tree/lab/XTreeInsertNodeAlgo.class
- code/build/classes/spatial/tree/lab/XTreeOverflowTreatmentAlgo$Builder.class
- code/build/classes/spatial/tree/lab/XTreeOverflowTreatmentAlgo$Input.class
- code/build/classes/spatial/tree/lab/XTreeOverflowTreatmentAlgo$Output.class
- code/build/classes/spatial/tree/lab/XTreeOverflowTreatmentAlgo.class
- code/build/classes/spatial/tree/lab/XTreeReInsertNodeAlgo$Builder.class
- code/build/classes/spatial/tree/lab/XTreeReInsertNodeAlgo$Input.class
- code/build/classes/spatial/tree/lab/XTreeReInsertNodeAlgo$Output.class
- code/build/classes/spatial/tree/lab/XTreeReInsertNodeAlgo.class
- code/build/classes/spatial/tree/lab/XTreeSplitNodeAlgo$Builder.class
- code/build/classes/spatial/tree/lab/XTreeSplitNodeAlgo$Input.class
- code/build/classes/spatial/tree/lab/XTreeSplitNodeAlgo$Output.class
- code/build/classes/spatial/tree/lab/XTreeSplitNodeAlgo.class
- code/build/empty/
- code/build/generated-sources/
- code/build/generated-sources/ap-source-output/
- code/build.xml
- code/dist/
- code/dist/README.TXT
- code/dist/SpatialTree.jar
- code/manifest.mf
- code/nbproject/
- code/nbproject/build-impl.xml
- code/nbproject/genfiles.properties
- code/nbproject/private/
- code/nbproject/private/config.properties
- code/nbproject/private/private.properties
- code/nbproject/private/private.xml
- code/nbproject/project.properties
- code/nbproject/project.xml
- code/output.txt
- code/SnytheticDatasetGenerator.exe
- code/src/
- code/src/spatial/
- code/src/spatial/tree/
- code/src/spatial/tree/clustering/
- code/src/spatial/tree/clustering/KMeansClustering.java
- code/src/spatial/tree/lab/
- code/src/spatial/tree/lab/adapters/
- code/src/spatial/tree/lab/adapters/TextFileAdapter.java
- code/src/spatial/tree/lab/dataset/
- code/src/spatial/tree/lab/dataset/SnytheticDataSetGenerator.java
- code/src/spatial/tree/lab/experiment/
- code/src/spatial/tree/lab/experiment/DataSetCreation.java
- code/src/spatial/tree/lab/experiment/RandomConstrainQueryCreation.java
- code/src/spatial/tree/lab/experiment/RandomConstrainQueryExecution.java
- code/src/spatial/tree/lab/experiment/RandomQueryCreation.java
- code/src/spatial/tree/lab/experiment/RandomQueryExecution.java
- code/src/spatial/tree/lab/experiment/RAsteriskTreeCreation.java
- code/src/spatial/tree/lab/experiment/RPlusTreeCreation.java
- code/src/spatial/tree/lab/experiment/RTreeCreation.java
- code/src/spatial/tree/lab/experiment/XTreeCreation.java
- code/src/spatial/tree/lab/Interval.java
- code/src/spatial/tree/lab/MinBoundingRectangle.java
- code/src/spatial/tree/lab/Node.java
- code/src/spatial/tree/lab/query/
- code/src/spatial/tree/lab/query/RandomNormalQueryGenerator.java
- code/src/spatial/tree/lab/query/RandomUniformConstrainRangeQueryGenerator.java
- code/src/spatial/tree/lab/query/RandomUniformQueryGenerator.java
- code/src/spatial/tree/lab/query/RandomUniformSelectivityQueryGenerator.java
- code/src/spatial/tree/lab/query/SkylineQuery.java
- code/src/spatial/tree/lab/RAsteriskChooseSplitAxisAlgo.java
- code/src/spatial/tree/lab/RAsteriskChooseSplitIndexAlgo.java
- code/src/spatial/tree/lab/RAsteriskChooseSubTreeAlgo.java
- code/src/spatial/tree/lab/RAsteriskInsertDataAlgo.java
- code/src/spatial/tree/lab/RAsteriskInsertNodeAlgo.java
- code/src/spatial/tree/lab/RAsteriskOverflowTreatmentAlgo.java
- code/src/spatial/tree/lab/RAsteriskReInsertNodeAlgo.java
- code/src/spatial/tree/lab/RAsteriskRTree.java
- code/src/spatial/tree/lab/RAsteriskSplitNodeAlgo.java
- code/src/spatial/tree/lab/RPlusAdjustTreeAlgo.java
- code/src/spatial/tree/lab/RPlusInsertDataAlgo.java
- code/src/spatial/tree/lab/RPlusPartitionAlgo.java
- code/src/spatial/tree/lab/RPlusSplitNodeAlog.java
- code/src/spatial/tree/lab/RPlusSweepAlgo.java
- code/src/spatial/tree/lab/RPlusTree.java
- code/src/spatial/tree/lab/RQueryResult.java
- code/src/spatial/tree/lab/RTree.java
- code/src/spatial/tree/lab/RTreeAdjustTreeAlgo.java
- code/src/spatial/tree/lab/RTreeBase.java
- code/src/spatial/tree/lab/RTreeChooseSubTreeAlgo.java
- code/src/spatial/tree/lab/RTreeDistributeEntryAlgo.java
- code/src/spatial/tree/lab/RTreeInsertDataAlgo.java
- code/src/spatial/tree/lab/RTreePickNextAlgo.java
- code/src/spatial/tree/lab/RTreePickSeedAlgo.java
- code/src/spatial/tree/lab/RTreeQuadraticSplitNodeAlgo.java
- code/src/spatial/tree/lab/testing/
- code/src/spatial/tree/lab/testing/ExperimentTemplate.java
- code/src/spatial/tree/lab/testing/TestLargeData.java
- code/src/spatial/tree/lab/testing/TestRAsteriskRTree.java
- code/src/spatial/tree/lab/testing/TestRPlusTree.java
- code/src/spatial/tree/lab/testing/TestRPlusTreeCase1.java
- code/src/spatial/tree/lab/testing/TestRPlusTreeWithPacking.java
- code/src/spatial/tree/lab/testing/TestRTree.java
- code/src/spatial/tree/lab/testing/TestRTreeRQuery.java
- code/src/spatial/tree/lab/testing/TestRTreeTex_6_2_5_tFile1000.java
- code/src/spatial/tree/lab/testing/TestXTree.java
- code/src/spatial/tree/lab/utility/
- code/src/spatial/tree/lab/utility/ByteBufferUtility.java
- code/src/spatial/tree/lab/utility/DefuzzificationMethod.java
- code/src/spatial/tree/lab/utility/FileUtility.java
- code/src/spatial/tree/lab/utility/FuzzyUtility.java
- code/src/spatial/tree/lab/utility/Rankable.java
- code/src/spatial/tree/lab/utility/RTreeUtility.java
- code/src/spatial/tree/lab/UtilitySortEntries.java
- code/src/spatial/tree/lab/XTree.java
- code/src/spatial/tree/lab/XTreeInsertDataAlgo.java
- code/src/spatial/tree/lab/XTreeInsertNodeAlgo.java
- code/src/spatial/tree/lab/XTreeOverflowTreatmentAlgo.java
- code/src/spatial/tree/lab/XTreeReInsertNodeAlgo.java
- code/src/spatial/tree/lab/XTreeSplitNodeAlgo.java
- code/test/
- code/test/spatial/
- code/test/spatial/tree/
- code/test/spatial/tree/lab/
- code/test/spatial/tree/lab/RTreeChooseSubTreeAlgoNGTest.java
- code/test/spatial/tree/lab/RTreeDistributeEntryAlgoNGTest.java
- code/test/spatial/tree/lab/RTreePickNextAlgoNGTest.java
- code/test/spatial/tree/lab/RTreePickSeedAlgoNGTest.java
- code/test/spatial/tree/lab/RTreeQuadraticSplitNodeAlgoNGTest.java
