# Supplementary material for: CSQUiD: an index and non-probability framework for constrained skyline query processing over uncertain data
Source: PeerJ Comput Sci. 2024 Sep 16;10:e2225. doi: 10.7717/peerj-cs.2225 (PMC11639172; doi:10.7717/peerj-cs.2225)
Supplement: Supplemental Information 1 [file peerj-cs-10-2225-s001.zip › code/build/built-jar.properties]

#Mon, 08 Jul 2019 17:12:49 +0800


C\:\\Users\\AbbeyMalay\\Desktop\\SpatialTree\ -\ Copy\ (27)=
