# Supplementary material for: CSQUiD: an index and non-probability framework for constrained skyline query processing over uncertain data
Source: PeerJ Comput Sci. 2024 Sep 16;10:e2225. doi: 10.7717/peerj-cs.2225 (PMC11639172; doi:10.7717/peerj-cs.2225)
Supplement: Supplemental Information 1 [file peerj-cs-10-2225-s001.zip › code/nbproject/genfiles.properties]

build.xml.data.CRC32=0f3f6c7e
build.xml.script.CRC32=9f0f78e0
build.xml.stylesheet.CRC32=8064a381@1.75.2.48
# This file is used by a NetBeans-based IDE to track changes in generated files such as build-impl.xml.
# Do not edit this file. You may delete it but then the IDE will never regenerate such files for you.
nbproject/build-impl.xml.data.CRC32=0f3f6c7e
nbproject/build-impl.xml.script.CRC32=02429900
nbproject/build-impl.xml.stylesheet.CRC32=876e7a8f@1.75.2.48
