# Supplementary material for: CSQUiD: an index and non-probability framework for constrained skyline query processing over uncertain data
Source: PeerJ Comput Sci. 2024 Sep 16;10:e2225. doi: 10.7717/peerj-cs.2225 (PMC11639172; doi:10.7717/peerj-cs.2225)
Supplement: Supplemental Information 1 [file peerj-cs-10-2225-s001.zip › code/nbproject/private/private.xml]

<?xml version="1.0" encoding="UTF-8"?>
<project-private xmlns="http://www.netbeans.org/ns/project-private/1">
    <editor-bookmarks xmlns="http://www.netbeans.org/ns/editor-bookmarks/2" lastBookmarkId="0"/>
    <open-files xmlns="http://www.netbeans.org/ns/projectui-open-files/2">
        <group>
            <file>file:/C:/Users/AbbeyMalay/Desktop/SpatialTree%20-%20Copy%20(27)/src/spatial/tree/lab/testing/TestXTree.java</file>
            <file>file:/C:/Users/AbbeyMalay/Desktop/SpatialTree%20-%20Copy%20(27)/src/spatial/tree/lab/query/SkylineQuery.java</file>
            <file>file:/C:/Users/AbbeyMalay/Desktop/SpatialTree%20-%20Copy%20(27)/src/spatial/tree/lab/utility/FuzzyUtility.java</file>
        </group>
    </open-files>
</project-private>
