# Supplementary material for: CSQUiD: an index and non-probability framework for constrained skyline query processing over uncertain data
Source: PeerJ Comput Sci. 2024 Sep 16;10:e2225. doi: 10.7717/peerj-cs.2225 (PMC11639172; doi:10.7717/peerj-cs.2225)
Supplement: Supplemental Information 1 [file peerj-cs-10-2225-s001.zip › code/src/spatial/tree/lab/dataset/SnytheticDataSetGenerator.java]

/*
 * To change this license header, choose License Headers in Project Properties.
 * To change this template file, choose Tools | Templates
 * and open the template in the editor.
 */
package spatial.tree.lab.dataset;

import java.io.IOException;

/**
 *
 * @author Mahmoud
 */
public class SnytheticDataSetGenerator {
    public void createDataSet(String fileName, int dim, long size, double percentage, char sDistribution) throws IOException, InterruptedException {
        Process pro = new ProcessBuilder(System.getProperty("user.dir") + "\\SnytheticDatasetGenerator.exe", 
                                    Integer.toString(dim),
                                    Long.toString(size), 
                                    Double.toString(percentage), 
                                    Character.toString(sDistribution), 
                                    fileName).
                                        start();
        
        while(pro.isAlive()) {
            Thread.sleep(1000); 
        }
    }
    
    public static void main(String[] args) throws IOException, InterruptedException{
        SnytheticDataSetGenerator generator = new SnytheticDataSetGenerator();
        generator.createDataSet("d:\\Tree2000.txt", 17, 2000, 50.0, 'E');
    }
}
