# Supplementary material for: CSQUiD: an index and non-probability framework for constrained skyline query processing over uncertain data
Source: PeerJ Comput Sci. 2024 Sep 16;10:e2225. doi: 10.7717/peerj-cs.2225 (PMC11639172; doi:10.7717/peerj-cs.2225)
Supplement: Supplemental Information 1 [file peerj-cs-10-2225-s001.zip › code/src/spatial/tree/lab/utility/RTreeUtility.java]

/*
 * To change this license header, choose License Headers in Project Properties.
 * To change this template file, choose Tools | Templates
 * and open the template in the editor.
 */
package spatial.tree.lab.utility;

import java.io.FileNotFoundException;
import java.io.IOException;
import java.io.RandomAccessFile;
import spatial.tree.lab.Node;
import spatial.tree.lab.RTree;

/**
 *
 * @author Mahmoud
 */
public class RTreeUtility {
   public Node getRootNode(String fileName) throws FileNotFoundException, IOException {
        FileUtility file = new FileUtility();
        byte[] bytes = file.getBytesFromRandomAccessFile(fileName, 0, ByteBufferUtility.MEMORY_PAGE_SIZE);
        
        Node rootNode = new Node();
        rootNode.fromByteArray(bytes);
        
        return rootNode;
   }
}
