# Supplementary material for: CSQUiD: an index and non-probability framework for constrained skyline query processing over uncertain data
Source: PeerJ Comput Sci. 2024 Sep 16;10:e2225. doi: 10.7717/peerj-cs.2225 (PMC11639172; doi:10.7717/peerj-cs.2225)
Supplement: Supplemental Information 2 [file peerj-cs-10-2225-s002.zip]

Archive with 297 entries (268 files):
- Peer-SQUiDExperimentalResults/
- Peer-SQUiDExperimentalResults/BS/
- Peer-SQUiDExperimentalResults/BS/AC.txt
- Peer-SQUiDExperimentalResults/BS/bufferSizeS.plt
- Peer-SQUiDExperimentalResults/BS/C.txt
- Peer-SQUiDExperimentalResults/BS/I.txt
- Peer-SQUiDExperimentalResults/BS/outputAC-eps-converted-to.pdf
- Peer-SQUiDExperimentalResults/BS/outputAC.eps
- Peer-SQUiDExperimentalResults/BS/outputC-eps-converted-to.pdf
- Peer-SQUiDExperimentalResults/BS/outputC.eps
- Peer-SQUiDExperimentalResults/BS/outputI-eps-converted-to.pdf
- Peer-SQUiDExperimentalResults/BS/outputI.eps
- Peer-SQUiDExperimentalResults/CQ/
- Peer-SQUiDExperimentalResults/CQ/CQCPU/
- Peer-SQUiDExperimentalResults/CQ/CQCPU/AC.txt
- Peer-SQUiDExperimentalResults/CQ/CQCPU/C.txt
- Peer-SQUiDExperimentalResults/CQ/CQCPU/ConstrainedqueryR.plt.txt
- Peer-SQUiDExperimentalResults/CQ/CQCPU/ConstrainedqueryS.plt
- Peer-SQUiDExperimentalResults/CQ/CQCPU/I.txt
- Peer-SQUiDExperimentalResults/CQ/CQCPU/outputAC-eps-converted-to.pdf
- Peer-SQUiDExperimentalResults/CQ/CQCPU/outputAC.eps
- Peer-SQUiDExperimentalResults/CQ/CQCPU/outputC-eps-converted-to.pdf
- Peer-SQUiDExperimentalResults/CQ/CQCPU/outputC.eps
- Peer-SQUiDExperimentalResults/CQ/CQCPU/outputI-eps-converted-to.pdf
- Peer-SQUiDExperimentalResults/CQ/CQCPU/outputI.eps
- Peer-SQUiDExperimentalResults/CQ/CQCPU/outputN-eps-converted-to.pdf
- Peer-SQUiDExperimentalResults/CQ/CQCPU/outputN.eps
- Peer-SQUiDExperimentalResults/CQ/CQCPU/Real.txt
- Peer-SQUiDExperimentalResults/CQ/CQNNV/
- Peer-SQUiDExperimentalResults/CQ/CQNNV/AC.txt
- Peer-SQUiDExperimentalResults/CQ/CQNNV/C.txt
- Peer-SQUiDExperimentalResults/CQ/CQNNV/ConstrainedqueryR.plt
- Peer-SQUiDExperimentalResults/CQ/CQNNV/ConstrainedqueryS.plt
- Peer-SQUiDExperimentalResults/CQ/CQNNV/I.txt
- Peer-SQUiDExperimentalResults/CQ/CQNNV/outputAC-eps-converted-to.pdf
- Peer-SQUiDExperimentalResults/CQ/CQNNV/outputAC.eps
- Peer-SQUiDExperimentalResults/CQ/CQNNV/outputC-eps-converted-to.pdf
- Peer-SQUiDExperimentalResults/CQ/CQNNV/outputC.eps
- Peer-SQUiDExperimentalResults/CQ/CQNNV/outputI-eps-converted-to.pdf
- Peer-SQUiDExperimentalResults/CQ/CQNNV/outputI.eps
- Peer-SQUiDExperimentalResults/CQ/CQNNV/outputN-eps-converted-to.pdf
- Peer-SQUiDExperimentalResults/CQ/CQNNV/outputN.eps
- Peer-SQUiDExperimentalResults/CQ/CQNNV/Real.txt
- Peer-SQUiDExperimentalResults/CQ1/
- Peer-SQUiDExperimentalResults/CQ1/CQCPU/
- Peer-SQUiDExperimentalResults/CQ1/CQCPU/AC.txt
- Peer-SQUiDExperimentalResults/CQ1/CQCPU/C.txt
- Peer-SQUiDExperimentalResults/CQ1/CQCPU/ConstrainedqueryR.plt
- Peer-SQUiDExperimentalResults/CQ1/CQCPU/ConstrainedqueryS.plt
- Peer-SQUiDExperimentalResults/CQ1/CQCPU/I.txt
- Peer-SQUiDExperimentalResults/CQ1/CQCPU/outputAC-eps-converted-to.pdf
- Peer-SQUiDExperimentalResults/CQ1/CQCPU/outputAC.eps
- Peer-SQUiDExperimentalResults/CQ1/CQCPU/outputC-eps-converted-to.pdf
- Peer-SQUiDExperimentalResults/CQ1/CQCPU/outputC.eps
- Peer-SQUiDExperimentalResults/CQ1/CQCPU/outputI-eps-converted-to.pdf
- Peer-SQUiDExperimentalResults/CQ1/CQCPU/outputI.eps
- Peer-SQUiDExperimentalResults/CQ1/CQCPU/outputN-eps-converted-to.pdf
- Peer-SQUiDExperimentalResults/CQ1/CQCPU/outputN.eps
- Peer-SQUiDExperimentalResults/CQ1/CQCPU/Real.txt
- Peer-SQUiDExperimentalResults/CQ1/CQNNV/
- Peer-SQUiDExperimentalResults/CQ1/CQNNV/AC.txt
- Peer-SQUiDExperimentalResults/CQ1/CQNNV/C.txt
- Peer-SQUiDExperimentalResults/CQ1/CQNNV/ConstrainedqueryR.plt
- Peer-SQUiDExperimentalResults/CQ1/CQNNV/ConstrainedqueryS.plt
- Peer-SQUiDExperimentalResults/CQ1/CQNNV/I.txt
- Peer-SQUiDExperimentalResults/CQ1/CQNNV/outputAC-eps-converted-to.pdf
- Peer-SQUiDExperimentalResults/CQ1/CQNNV/outputAC.eps
- Peer-SQUiDExperimentalResults/CQ1/CQNNV/outputC-eps-converted-to.pdf
- Peer-SQUiDExperimentalResults/CQ1/CQNNV/outputC.eps
- Peer-SQUiDExperimentalResults/CQ1/CQNNV/outputI-eps-converted-to.pdf
- Peer-SQUiDExperimentalResults/CQ1/CQNNV/outputI.eps
- Peer-SQUiDExperimentalResults/CQ1/CQNNV/outputN-eps-converted-to.pdf
- Peer-SQUiDExperimentalResults/CQ1/CQNNV/outputN.eps
- Peer-SQUiDExperimentalResults/CQ1/CQNNV/Real.txt
- Peer-SQUiDExperimentalResults/DD/
- Peer-SQUiDExperimentalResults/DD/DDCPU/
- Peer-SQUiDExperimentalResults/DD/DDCPU/AC.txt
- Peer-SQUiDExperimentalResults/DD/DDCPU/C.txt
- Peer-SQUiDExperimentalResults/DD/DDCPU/I.txt
- Peer-SQUiDExperimentalResults/DD/DDCPU/outputAC-eps-converted-to.pdf
- Peer-SQUiDExperimentalResults/DD/DDCPU/outputAC.eps
- Peer-SQUiDExperimentalResults/DD/DDCPU/outputC-eps-converted-to.pdf
- Peer-SQUiDExperimentalResults/DD/DDCPU/outputC.eps
- Peer-SQUiDExperimentalResults/DD/DDCPU/outputI-eps-converted-to.pdf
- Peer-SQUiDExperimentalResults/DD/DDCPU/outputI.eps
- Peer-SQUiDExperimentalResults/DD/DDCPU/outputN-eps-converted-to.pdf
- Peer-SQUiDExperimentalResults/DD/DDCPU/outputN.eps
- Peer-SQUiDExperimentalResults/DD/DDCPU/Real.txt
- Peer-SQUiDExperimentalResults/DD/DDCPU/varyingdatadistributionsR.plt
- Peer-SQUiDExperimentalResults/DD/DDCPU/varyingdatadistributionsS.plt
- Peer-SQUiDExperimentalResults/DD/DDNNV/
- Peer-SQUiDExperimentalResults/DD/DDNNV/AC.txt
- Peer-SQUiDExperimentalResults/DD/DDNNV/C.txt
- Peer-SQUiDExperimentalResults/DD/DDNNV/I.txt
- Peer-SQUiDExperimentalResults/DD/DDNNV/NNVR.plt
- Peer-SQUiDExperimentalResults/DD/DDNNV/NNVS.plt
- Peer-SQUiDExperimentalResults/DD/DDNNV/outputAC-eps-converted-to.pdf
- Peer-SQUiDExperimentalResults/DD/DDNNV/outputAC.eps
- Peer-SQUiDExperimentalResults/DD/DDNNV/outputC-eps-converted-to.pdf
- Peer-SQUiDExperimentalResults/DD/DDNNV/outputC.eps
- Peer-SQUiDExperimentalResults/DD/DDNNV/outputI-eps-converted-to.pdf
- Peer-SQUiDExperimentalResults/DD/DDNNV/outputI.eps
- Peer-SQUiDExperimentalResults/DD/DDNNV/outputN-eps-converted-to.pdf
- Peer-SQUiDExperimentalResults/DD/DDNNV/outputN.eps
- Peer-SQUiDExperimentalResults/DD/DDNNV/Real.txt
- Peer-SQUiDExperimentalResults/DM/
- Peer-SQUiDExperimentalResults/DM/DMCPU/
- Peer-SQUiDExperimentalResults/DM/DMCPU/AC.txt
- Peer-SQUiDExperimentalResults/DM/DMCPU/C.txt
- Peer-SQUiDExperimentalResults/DM/DMCPU/exp/
- Peer-SQUiDExperimentalResults/DM/DMCPU/exp/AC.txt
- Peer-SQUiDExperimentalResults/DM/DMCPU/exp/C.txt
- Peer-SQUiDExperimentalResults/DM/DMCPU/exp/I.txt
- Peer-SQUiDExperimentalResults/DM/DMCPU/exp/outputAC.eps
- Peer-SQUiDExperimentalResults/DM/DMCPU/exp/outputC.eps
- Peer-SQUiDExperimentalResults/DM/DMCPU/exp/outputI.eps
- Peer-SQUiDExperimentalResults/DM/DMCPU/exp/outputN.eps
- Peer-SQUiDExperimentalResults/DM/DMCPU/exp/Real.txt
- Peer-SQUiDExperimentalResults/DM/DMCPU/exp/varyingdatasizereal.plt
- Peer-SQUiDExperimentalResults/DM/DMCPU/exp/varyingdimensionS.txt
- Peer-SQUiDExperimentalResults/DM/DMCPU/exp/varyingdimensionX.plt
- Peer-SQUiDExperimentalResults/DM/DMCPU/I.txt
- Peer-SQUiDExperimentalResults/DM/DMCPU/outputAC-eps-converted-to.pdf
- Peer-SQUiDExperimentalResults/DM/DMCPU/outputAC.eps
- Peer-SQUiDExperimentalResults/DM/DMCPU/outputC-eps-converted-to.pdf
- Peer-SQUiDExperimentalResults/DM/DMCPU/outputC.eps
- Peer-SQUiDExperimentalResults/DM/DMCPU/outputI-eps-converted-to.pdf
- Peer-SQUiDExperimentalResults/DM/DMCPU/outputI.eps
- Peer-SQUiDExperimentalResults/DM/DMCPU/outputN-eps-converted-to.pdf
- Peer-SQUiDExperimentalResults/DM/DMCPU/outputN.eps
- Peer-SQUiDExperimentalResults/DM/DMCPU/Real.txt
- Peer-SQUiDExperimentalResults/DM/DMCPU/varyingdatasizereal.plt
- Peer-SQUiDExperimentalResults/DM/DMCPU/varyingdimensionS.plt
- Peer-SQUiDExperimentalResults/DM/DMNNV/
- Peer-SQUiDExperimentalResults/DM/DMNNV/AC.txt
- Peer-SQUiDExperimentalResults/DM/DMNNV/C.txt
- Peer-SQUiDExperimentalResults/DM/DMNNV/I.txt
- Peer-SQUiDExperimentalResults/DM/DMNNV/NNVR.plt
- Peer-SQUiDExperimentalResults/DM/DMNNV/NNVS.plt
- Peer-SQUiDExperimentalResults/DM/DMNNV/outputAC-eps-converted-to.pdf
- Peer-SQUiDExperimentalResults/DM/DMNNV/outputAC.eps
- Peer-SQUiDExperimentalResults/DM/DMNNV/outputC-eps-converted-to.pdf
- Peer-SQUiDExperimentalResults/DM/DMNNV/outputC.eps
- Peer-SQUiDExperimentalResults/DM/DMNNV/outputI-eps-converted-to.pdf
- Peer-SQUiDExperimentalResults/DM/DMNNV/outputI.eps
- Peer-SQUiDExperimentalResults/DM/DMNNV/outputN-eps-converted-to.pdf
- Peer-SQUiDExperimentalResults/DM/DMNNV/outputN.eps
- Peer-SQUiDExperimentalResults/DM/DMNNV/Real.txt
- Peer-SQUiDExperimentalResults/DM1/
- Peer-SQUiDExperimentalResults/DM1/DMCPU/
- Peer-SQUiDExperimentalResults/DM1/DMCPU/AC.txt
- Peer-SQUiDExperimentalResults/DM1/DMCPU/C.txt
- Peer-SQUiDExperimentalResults/DM1/DMCPU/exp/
- Peer-SQUiDExperimentalResults/DM1/DMCPU/exp/AC.txt
- Peer-SQUiDExperimentalResults/DM1/DMCPU/exp/C.txt
- Peer-SQUiDExperimentalResults/DM1/DMCPU/exp/I.txt
- Peer-SQUiDExperimentalResults/DM1/DMCPU/exp/outputAC.eps
- Peer-SQUiDExperimentalResults/DM1/DMCPU/exp/outputC.eps
- Peer-SQUiDExperimentalResults/DM1/DMCPU/exp/outputI.eps
- Peer-SQUiDExperimentalResults/DM1/DMCPU/exp/outputN.eps
- Peer-SQUiDExperimentalResults/DM1/DMCPU/exp/Real.txt
- Peer-SQUiDExperimentalResults/DM1/DMCPU/exp/varyingdatasizereal.plt
- Peer-SQUiDExperimentalResults/DM1/DMCPU/exp/varyingdimensionS.txt
- Peer-SQUiDExperimentalResults/DM1/DMCPU/exp/varyingdimensionX.plt
- Peer-SQUiDExperimentalResults/DM1/DMCPU/I.txt
- Peer-SQUiDExperimentalResults/DM1/DMCPU/outputAC-eps-converted-to.pdf
- Peer-SQUiDExperimentalResults/DM1/DMCPU/outputAC.eps
- Peer-SQUiDExperimentalResults/DM1/DMCPU/outputC-eps-converted-to.pdf
- Peer-SQUiDExperimentalResults/DM1/DMCPU/outputC.eps
- Peer-SQUiDExperimentalResults/DM1/DMCPU/outputI-eps-converted-to.pdf
- Peer-SQUiDExperimentalResults/DM1/DMCPU/outputI.eps
- Peer-SQUiDExperimentalResults/DM1/DMCPU/outputN-eps-converted-to.pdf
- Peer-SQUiDExperimentalResults/DM1/DMCPU/outputN.eps
- Peer-SQUiDExperimentalResults/DM1/DMCPU/Real.txt
- Peer-SQUiDExperimentalResults/DM1/DMCPU/varyingdatasizereal.plt
- Peer-SQUiDExperimentalResults/DM1/DMCPU/varyingdimensionS.plt
- Peer-SQUiDExperimentalResults/DM1/DMNNV/
- Peer-SQUiDExperimentalResults/DM1/DMNNV/AC.txt
- Peer-SQUiDExperimentalResults/DM1/DMNNV/C.txt
- Peer-SQUiDExperimentalResults/DM1/DMNNV/I.txt
- Peer-SQUiDExperimentalResults/DM1/DMNNV/NNVR.plt
- Peer-SQUiDExperimentalResults/DM1/DMNNV/NNVS.plt
- Peer-SQUiDExperimentalResults/DM1/DMNNV/outputAC-eps-converted-to.pdf
- Peer-SQUiDExperimentalResults/DM1/DMNNV/outputAC.eps
- Peer-SQUiDExperimentalResults/DM1/DMNNV/outputC-eps-converted-to.pdf
- Peer-SQUiDExperimentalResults/DM1/DMNNV/outputC.eps
- Peer-SQUiDExperimentalResults/DM1/DMNNV/outputI-eps-converted-to.pdf
- Peer-SQUiDExperimentalResults/DM1/DMNNV/outputI.eps
- Peer-SQUiDExperimentalResults/DM1/DMNNV/outputN-eps-converted-to.pdf
- Peer-SQUiDExperimentalResults/DM1/DMNNV/outputN.eps
- Peer-SQUiDExperimentalResults/DM1/DMNNV/Real.txt
- Peer-SQUiDExperimentalResults/DS/
- Peer-SQUiDExperimentalResults/DS/DSCPU/
- Peer-SQUiDExperimentalResults/DS/DSCPU/AC.txt
- Peer-SQUiDExperimentalResults/DS/DSCPU/C.txt
- Peer-SQUiDExperimentalResults/DS/DSCPU/I.txt
- Peer-SQUiDExperimentalResults/DS/DSCPU/outputAC-eps-converted-to.pdf
- Peer-SQUiDExperimentalResults/DS/DSCPU/outputAC.eps
- Peer-SQUiDExperimentalResults/DS/DSCPU/outputC-eps-converted-to.pdf
- Peer-SQUiDExperimentalResults/DS/DSCPU/outputC.eps
- Peer-SQUiDExperimentalResults/DS/DSCPU/outputI-eps-converted-to.pdf
- Peer-SQUiDExperimentalResults/DS/DSCPU/outputI.eps
- Peer-SQUiDExperimentalResults/DS/DSCPU/outputN-eps-converted-to.pdf
- Peer-SQUiDExperimentalResults/DS/DSCPU/outputN.eps
- Peer-SQUiDExperimentalResults/DS/DSCPU/Real.txt
- Peer-SQUiDExperimentalResults/DS/DSCPU/varyingdatasize.plt
- Peer-SQUiDExperimentalResults/DS/DSCPU/varyingdatasizereal.plt
- Peer-SQUiDExperimentalResults/DS/DSNNV/
- Peer-SQUiDExperimentalResults/DS/DSNNV/AC.txt
- Peer-SQUiDExperimentalResults/DS/DSNNV/C.txt
- Peer-SQUiDExperimentalResults/DS/DSNNV/I.txt
- Peer-SQUiDExperimentalResults/DS/DSNNV/NNVR.plt
- Peer-SQUiDExperimentalResults/DS/DSNNV/NNVS.plt
- Peer-SQUiDExperimentalResults/DS/DSNNV/outputAC-eps-converted-to.pdf
- Peer-SQUiDExperimentalResults/DS/DSNNV/outputAC.eps
- Peer-SQUiDExperimentalResults/DS/DSNNV/outputC-eps-converted-to.pdf
- Peer-SQUiDExperimentalResults/DS/DSNNV/outputC.eps
- Peer-SQUiDExperimentalResults/DS/DSNNV/outputI-eps-converted-to.pdf
- Peer-SQUiDExperimentalResults/DS/DSNNV/outputI.eps
- Peer-SQUiDExperimentalResults/DS/DSNNV/outputN-eps-converted-to.pdf
- Peer-SQUiDExperimentalResults/DS/DSNNV/outputN.eps
- Peer-SQUiDExperimentalResults/DS/DSNNV/Real.txt
- Peer-SQUiDExperimentalResults/DS1/
- Peer-SQUiDExperimentalResults/DS1/DSCPU/
- Peer-SQUiDExperimentalResults/DS1/DSCPU/AC.txt
- Peer-SQUiDExperimentalResults/DS1/DSCPU/C.txt
- Peer-SQUiDExperimentalResults/DS1/DSCPU/I.txt
- Peer-SQUiDExperimentalResults/DS1/DSCPU/outputAC-eps-converted-to.pdf
- Peer-SQUiDExperimentalResults/DS1/DSCPU/outputAC.eps
- Peer-SQUiDExperimentalResults/DS1/DSCPU/outputC-eps-converted-to.pdf
- Peer-SQUiDExperimentalResults/DS1/DSCPU/outputC.eps
- Peer-SQUiDExperimentalResults/DS1/DSCPU/outputI-eps-converted-to.pdf
- Peer-SQUiDExperimentalResults/DS1/DSCPU/outputI.eps
- Peer-SQUiDExperimentalResults/DS1/DSCPU/outputN-eps-converted-to.pdf
- Peer-SQUiDExperimentalResults/DS1/DSCPU/outputN.eps
- Peer-SQUiDExperimentalResults/DS1/DSCPU/Real.txt
- Peer-SQUiDExperimentalResults/DS1/DSCPU/varyingdatasize.plt
- Peer-SQUiDExperimentalResults/DS1/DSCPU/varyingdatasizereal.plt
- Peer-SQUiDExperimentalResults/DS1/DSNNV/
- Peer-SQUiDExperimentalResults/DS1/DSNNV/AC.txt
- Peer-SQUiDExperimentalResults/DS1/DSNNV/C.txt
- Peer-SQUiDExperimentalResults/DS1/DSNNV/I.txt
- Peer-SQUiDExperimentalResults/DS1/DSNNV/NNVR.plt
- Peer-SQUiDExperimentalResults/DS1/DSNNV/NNVS.plt
- Peer-SQUiDExperimentalResults/DS1/DSNNV/outputAC-eps-converted-to.pdf
- Peer-SQUiDExperimentalResults/DS1/DSNNV/outputAC.eps
- Peer-SQUiDExperimentalResults/DS1/DSNNV/outputC-eps-converted-to.pdf
- Peer-SQUiDExperimentalResults/DS1/DSNNV/outputC.eps
- Peer-SQUiDExperimentalResults/DS1/DSNNV/outputI-eps-converted-to.pdf
- Peer-SQUiDExperimentalResults/DS1/DSNNV/outputI.eps
- Peer-SQUiDExperimentalResults/DS1/DSNNV/outputN-eps-converted-to.pdf
- Peer-SQUiDExperimentalResults/DS1/DSNNV/outputN.eps
- Peer-SQUiDExperimentalResults/DS1/DSNNV/Real.txt
- Peer-SQUiDExperimentalResults/experiment.xlsx
- Peer-SQUiDExperimentalResults/MV/
- Peer-SQUiDExperimentalResults/MV/MV2/
- Peer-SQUiDExperimentalResults/MV/MV2/AC.txt
- Peer-SQUiDExperimentalResults/MV/MV2/C.txt
- Peer-SQUiDExperimentalResults/MV/MV2/I.txt
- Peer-SQUiDExperimentalResults/MV/MV2/MaterializedSkylineS.plt
- Peer-SQUiDExperimentalResults/MV/MV2/outputAC-eps-converted-to.pdf
- Peer-SQUiDExperimentalResults/MV/MV2/outputAC.eps
- Peer-SQUiDExperimentalResults/MV/MV2/outputC-eps-converted-to.pdf
- Peer-SQUiDExperimentalResults/MV/MV2/outputC.eps
- Peer-SQUiDExperimentalResults/MV/MV2/outputI-eps-converted-to.pdf
- Peer-SQUiDExperimentalResults/MV/MV2/outputI.eps
- Peer-SQUiDExperimentalResults/MV/MVCPU/
- Peer-SQUiDExperimentalResults/MV/MVCPU/AC.txt
- Peer-SQUiDExperimentalResults/MV/MVCPU/C.txt
- Peer-SQUiDExperimentalResults/MV/MVCPU/I.txt
- Peer-SQUiDExperimentalResults/MV/MVCPU/MaterializedSkylineR.plt
- Peer-SQUiDExperimentalResults/MV/MVCPU/MaterializedSkylineS.plt
- Peer-SQUiDExperimentalResults/MV/MVCPU/outputAC-eps-converted-to.pdf
- Peer-SQUiDExperimentalResults/MV/MVCPU/outputAC.eps
- Peer-SQUiDExperimentalResults/MV/MVCPU/outputC-eps-converted-to.pdf
- Peer-SQUiDExperimentalResults/MV/MVCPU/outputC.eps
- Peer-SQUiDExperimentalResults/MV/MVCPU/outputI-eps-converted-to.pdf
- Peer-SQUiDExperimentalResults/MV/MVCPU/outputI.eps
- Peer-SQUiDExperimentalResults/MV/MVCPU/outputN-eps-converted-to.pdf
- Peer-SQUiDExperimentalResults/MV/MVCPU/outputN.eps
- Peer-SQUiDExperimentalResults/MV/MVCPU/Real.txt
- Peer-SQUiDExperimentalResults/MV/MVNNV/
- Peer-SQUiDExperimentalResults/MV/MVNNV/AC.txt
- Peer-SQUiDExperimentalResults/MV/MVNNV/C.txt
- Peer-SQUiDExperimentalResults/MV/MVNNV/I.txt
- Peer-SQUiDExperimentalResults/MV/MVNNV/MaterializedSkylineR.plt
- Peer-SQUiDExperimentalResults/MV/MVNNV/MaterializedSkylineS.plt
- Peer-SQUiDExperimentalResults/MV/MVNNV/New Bitmap Image.bmp
- Peer-SQUiDExperimentalResults/MV/MVNNV/outputAC-eps-converted-to.pdf
- Peer-SQUiDExperimentalResults/MV/MVNNV/outputAC.eps
- Peer-SQUiDExperimentalResults/MV/MVNNV/outputC-eps-converted-to.pdf
- Peer-SQUiDExperimentalResults/MV/MVNNV/outputC.eps
- Peer-SQUiDExperimentalResults/MV/MVNNV/outputI-eps-converted-to.pdf
- Peer-SQUiDExperimentalResults/MV/MVNNV/outputI.eps
- Peer-SQUiDExperimentalResults/MV/MVNNV/outputN-eps-converted-to.pdf
- Peer-SQUiDExperimentalResults/MV/MVNNV/outputN.eps
- Peer-SQUiDExperimentalResults/MV/MVNNV/Real.txt
