# Supplementary material for: CSQUiD: an index and non-probability framework for constrained skyline query processing over uncertain data
Source: PeerJ Comput Sci. 2024 Sep 16;10:e2225. doi: 10.7717/peerj-cs.2225 (PMC11639172; doi:10.7717/peerj-cs.2225)
Supplement: Supplemental Information 2 [file peerj-cs-10-2225-s002.zip › Peer-SQUiDExperimentalResults/CQ/CQCPU/AC.txt]

0.1	22	21	20
8	25	23	22
16	23	22	22
32	25	23	19
64	24	22	17
98	21	20	17
98.5	29	25	22
99	24	22	21
99.5	30	25	18
