# Supplementary material for: CSQUiD: an index and non-probability framework for constrained skyline query processing over uncertain data
Source: PeerJ Comput Sci. 2024 Sep 16;10:e2225. doi: 10.7717/peerj-cs.2225 (PMC11639172; doi:10.7717/peerj-cs.2225)
Supplement: Supplemental Information 2 [file peerj-cs-10-2225-s002.zip › Peer-SQUiDExperimentalResults/CQ/CQCPU/C.txt]

0.1	18	22	18
8	24	22	22
16	24	23	19
32	30	25	17
64	34	28	18
98	19	17	15
98.5	25	23	20
99	22	21	21
99.5	28	23	19
