# Supplementary material for: CSQUiD: an index and non-probability framework for constrained skyline query processing over uncertain data
Source: PeerJ Comput Sci. 2024 Sep 16;10:e2225. doi: 10.7717/peerj-cs.2225 (PMC11639172; doi:10.7717/peerj-cs.2225)
Supplement: Supplemental Information 2 [file peerj-cs-10-2225-s002.zip › Peer-SQUiDExperimentalResults/CQ/CQCPU/I.txt]

0.1	18	15	13
8	30	17	18
16	26	20	16
32	25	22	14
64	28	24	17
98	37	28	16
98.5	27	25	21
99	25	22	15
99.5	24	20	18
