# Supplementary material for: CSQUiD: an index and non-probability framework for constrained skyline query processing over uncertain data
Source: PeerJ Comput Sci. 2024 Sep 16;10:e2225. doi: 10.7717/peerj-cs.2225 (PMC11639172; doi:10.7717/peerj-cs.2225)
Supplement: Supplemental Information 2 [file peerj-cs-10-2225-s002.zip › Peer-SQUiDExperimentalResults/CQ/CQCPU/Real.txt]

0.1	8	4	4
8	10	8	6
16	12	12	10
32	13	14	10
64	17	18	11
98	20	20	13
98.5	17	18	13
99	14	15	11
99.5	18	17	13
