# Supplementary material for: CSQUiD: an index and non-probability framework for constrained skyline query processing over uncertain data
Source: PeerJ Comput Sci. 2024 Sep 16;10:e2225. doi: 10.7717/peerj-cs.2225 (PMC11639172; doi:10.7717/peerj-cs.2225)
Supplement: Supplemental Information 2 [file peerj-cs-10-2225-s002.zip › Peer-SQUiDExperimentalResults/CQ/CQNNV/AC.txt]

0.1	2921	0	1531
8	219929	50000	148542
16	222295	100000	188483
32	247838	5100000	225294
64	240074	1600000	170850
98	213262	2200000	170646
98.5	343068	2300000	108420
99	354139	2400000	204828
99.5	258256	2500000	135038
