# Supplementary material for: CSQUiD: an index and non-probability framework for constrained skyline query processing over uncertain data
Source: PeerJ Comput Sci. 2024 Sep 16;10:e2225. doi: 10.7717/peerj-cs.2225 (PMC11639172; doi:10.7717/peerj-cs.2225)
Supplement: Supplemental Information 2 [file peerj-cs-10-2225-s002.zip › Peer-SQUiDExperimentalResults/CQ/CQNNV/C.txt]

0.1	624	0	548
8	30623	30000	27598
16	21093	40000	20004
32	30160	80000	30209
64	36637	120000	33028
98	25429	140000	25029
98.5	23554	148000	23448
99	27446	150000	24903
99.5	27769	160000	26545
