# Supplementary material for: CSQUiD: an index and non-probability framework for constrained skyline query processing over uncertain data
Source: PeerJ Comput Sci. 2024 Sep 16;10:e2225. doi: 10.7717/peerj-cs.2225 (PMC11639172; doi:10.7717/peerj-cs.2225)
Supplement: Supplemental Information 2 [file peerj-cs-10-2225-s002.zip › Peer-SQUiDExperimentalResults/CQ/CQNNV/I.txt]

0.1	2025	0	493
8	46134	28000	25914
16	63361	50000	36549
32	54502	100000	23334
64	51308	200000	25791
98	68545	220000	31424
98.5	37182	220000	28722
99	55715	220000	28503
99.5	51067	218000	35877
