# Supplementary material for: CSQUiD: an index and non-probability framework for constrained skyline query processing over uncertain data
Source: PeerJ Comput Sci. 2024 Sep 16;10:e2225. doi: 10.7717/peerj-cs.2225 (PMC11639172; doi:10.7717/peerj-cs.2225)
Supplement: Supplemental Information 2 [file peerj-cs-10-2225-s002.zip › Peer-SQUiDExperimentalResults/CQ1/CQNNV/AC.txt]

0.1	2921	1531
8	219929	148542
16	222295	188483
32	247838	225294
64	240074	170850
98	213262	170646
98.5	343068	108420
99	354139	204828
99.5	258256	135038
