# Supplementary material for: CSQUiD: an index and non-probability framework for constrained skyline query processing over uncertain data
Source: PeerJ Comput Sci. 2024 Sep 16;10:e2225. doi: 10.7717/peerj-cs.2225 (PMC11639172; doi:10.7717/peerj-cs.2225)
Supplement: Supplemental Information 2 [file peerj-cs-10-2225-s002.zip › Peer-SQUiDExperimentalResults/CQ1/CQNNV/C.txt]

0.1	624	548
8	30623	27598
16	21093	20004
32	30160	30209
64	36637	33028
98	25429	25029
98.5	23554	23448
99	27446	24903
99.5	27769	26545
