# Supplementary material for: CSQUiD: an index and non-probability framework for constrained skyline query processing over uncertain data
Source: PeerJ Comput Sci. 2024 Sep 16;10:e2225. doi: 10.7717/peerj-cs.2225 (PMC11639172; doi:10.7717/peerj-cs.2225)
Supplement: Supplemental Information 2 [file peerj-cs-10-2225-s002.zip › Peer-SQUiDExperimentalResults/CQ1/CQNNV/I.txt]

0.1	2025	493
8	46134	25914
16	63361	36549
32	54502	23334
64	51308	25791
98	68545	31424
98.5	37182	28722
99	55715	28503
99.5	51067	35877
