# Supplementary material for: CSQUiD: an index and non-probability framework for constrained skyline query processing over uncertain data
Source: PeerJ Comput Sci. 2024 Sep 16;10:e2225. doi: 10.7717/peerj-cs.2225 (PMC11639172; doi:10.7717/peerj-cs.2225)
Supplement: Supplemental Information 2 [file peerj-cs-10-2225-s002.zip › Peer-SQUiDExperimentalResults/CQ1/CQNNV/Real.txt]

0.1	12	2
8	44	5
16	261	9
32	2073	14
64	10636	19
98	21560	51
98.5	21534	35
99	8984	38
99.5	13837	32
