# Supplementary material for: CSQUiD: an index and non-probability framework for constrained skyline query processing over uncertain data
Source: PeerJ Comput Sci. 2024 Sep 16;10:e2225. doi: 10.7717/peerj-cs.2225 (PMC11639172; doi:10.7717/peerj-cs.2225)
Supplement: Supplemental Information 2 [file peerj-cs-10-2225-s002.zip › Peer-SQUiDExperimentalResults/DD/DDCPU/AC.txt]

10	36919	7200	7455
20	36922	7200	7361
30	37876	7200	7469
40	40456	7000	7326
50	39292	7500	7388
60	38923	7700	7560
70	39805	8000	8197
80	38836	8500	7721
90	38473	9300	7866
