# Supplementary material for: CSQUiD: an index and non-probability framework for constrained skyline query processing over uncertain data
Source: PeerJ Comput Sci. 2024 Sep 16;10:e2225. doi: 10.7717/peerj-cs.2225 (PMC11639172; doi:10.7717/peerj-cs.2225)
Supplement: Supplemental Information 2 [file peerj-cs-10-2225-s002.zip › Peer-SQUiDExperimentalResults/DD/DDCPU/C.txt]

10	160	102	73
20	154	123	80
30	161	135	72
40	179	155	74
50	172	147	67
60	162	115	67
70	160	136	71
80	150	125	70
90	146	127	61
