# Supplementary material for: CSQUiD: an index and non-probability framework for constrained skyline query processing over uncertain data
Source: PeerJ Comput Sci. 2024 Sep 16;10:e2225. doi: 10.7717/peerj-cs.2225 (PMC11639172; doi:10.7717/peerj-cs.2225)
Supplement: Supplemental Information 2 [file peerj-cs-10-2225-s002.zip › Peer-SQUiDExperimentalResults/DD/DDCPU/I.txt]

10	4528	1400	921
20	4314	1500	867
30	4479	1600	926
40	3914	1650	823
50	4428	1700	900
60	4806	1750	854
70	4405	1800	801
80	4262	1900	895
90	4576	1800	876
