# Supplementary material for: CSQUiD: an index and non-probability framework for constrained skyline query processing over uncertain data
Source: PeerJ Comput Sci. 2024 Sep 16;10:e2225. doi: 10.7717/peerj-cs.2225 (PMC11639172; doi:10.7717/peerj-cs.2225)
Supplement: Supplemental Information 2 [file peerj-cs-10-2225-s002.zip › Peer-SQUiDExperimentalResults/DD/DDCPU/Real.txt]

10	45	38	33
20	47	42	35
30	50	35	32
40	45	35	32
50	43	40	36
60	47	38	32
70	43	37	33
80	46	40	34
90	54	43	35
