# Supplementary material for: CSQUiD: an index and non-probability framework for constrained skyline query processing over uncertain data
Source: PeerJ Comput Sci. 2024 Sep 16;10:e2225. doi: 10.7717/peerj-cs.2225 (PMC11639172; doi:10.7717/peerj-cs.2225)
Supplement: Supplemental Information 2 [file peerj-cs-10-2225-s002.zip › Peer-SQUiDExperimentalResults/DD/DDNNV/AC.txt]

10	126386138706	135000000000	17869861677
20	126528956111	138000000000	17982994307
30	129801481958	140000000000	18287786540
40	133921926065	150000000000	17954316137
50	130496855291	155000000000	18108760011
60	134378198141	160000000000	18360787549
70	130799292309	170000000000	18490675251
80	134194780044	175000000000	18589779198
90	135475079246	180000000000	18983250262
