# Supplementary material for: CSQUiD: an index and non-probability framework for constrained skyline query processing over uncertain data
Source: PeerJ Comput Sci. 2024 Sep 16;10:e2225. doi: 10.7717/peerj-cs.2225 (PMC11639172; doi:10.7717/peerj-cs.2225)
Supplement: Supplemental Information 2 [file peerj-cs-10-2225-s002.zip › Peer-SQUiDExperimentalResults/DD/DDNNV/C.txt]

10	69738471	20000000	11714561
20	23389099	20000000	11615342
30	55208746	20000000	11623954
40	26210516	20000000	13944969
50	28531217	20000000	11591312
60	91826250	20000000	11591312
70	62962930	20000000	12860543
80	20651551	20000000	11502794
90	9817903		20000000	9844168
