# Supplementary material for: CSQUiD: an index and non-probability framework for constrained skyline query processing over uncertain data
Source: PeerJ Comput Sci. 2024 Sep 16;10:e2225. doi: 10.7717/peerj-cs.2225 (PMC11639172; doi:10.7717/peerj-cs.2225)
Supplement: Supplemental Information 2 [file peerj-cs-10-2225-s002.zip › Peer-SQUiDExperimentalResults/DD/DDNNV/I.txt]

10	13536164305	18000000000	2043155013
20	13007188271	19000000000	1901370214
30	13202859624	19000000000	1902550377
40	11696246790	19000000000	1782044212
50	12937624659	19000000000	1903249586
60	14475760185	19000000000	1876257068
70	13036483071	19000000000	1782039005
80	12913576790	19000000000	1990742545
90	14015273869	18000000000	1913476004
