# Supplementary material for: CSQUiD: an index and non-probability framework for constrained skyline query processing over uncertain data
Source: PeerJ Comput Sci. 2024 Sep 16;10:e2225. doi: 10.7717/peerj-cs.2225 (PMC11639172; doi:10.7717/peerj-cs.2225)
Supplement: Supplemental Information 2 [file peerj-cs-10-2225-s002.zip › Peer-SQUiDExperimentalResults/DD/DDNNV/Real.txt]

10	88220630	20000	13150
20	88220630	40000	13150
30	88220630	40000	13150
40	88220630	20000	13150
50	88220630	10000	13150
60	88220630	11500	13150
70	88220630	10000	13150
80	88220630	10000	13150
90	88220630	10000	13150
