# Supplementary material for: CSQUiD: an index and non-probability framework for constrained skyline query processing over uncertain data
Source: PeerJ Comput Sci. 2024 Sep 16;10:e2225. doi: 10.7717/peerj-cs.2225 (PMC11639172; doi:10.7717/peerj-cs.2225)
Supplement: Supplemental Information 2 [file peerj-cs-10-2225-s002.zip › Peer-SQUiDExperimentalResults/DM/DMCPU/exp/AC.txt]

3	1.42E+02	1.00E+03	8.40E+01
6	1.36E+03	1.00E+03	4.63E+02
10	3.67E+04	8.00E+03	7.59E+03
15	1.34E+05	2.00E+04	1.67E+04
20	2.06E+05	2.20E+04	1.82E+04
