# Supplementary material for: CSQUiD: an index and non-probability framework for constrained skyline query processing over uncertain data
Source: PeerJ Comput Sci. 2024 Sep 16;10:e2225. doi: 10.7717/peerj-cs.2225 (PMC11639172; doi:10.7717/peerj-cs.2225)
Supplement: Supplemental Information 2 [file peerj-cs-10-2225-s002.zip › Peer-SQUiDExperimentalResults/DM/DMCPU/exp/C.txt]

3	2.63E+02	1.00E+02	5.40E+01
6	1.70E+02	1.00E+02	6.00E+01
10	1.86E+02	1.50E+02	9.00E+01
15	2.78E+02	2.00E+02	.19E+02
20	8.69E+02	1.60E+03	2.28E+02
