# Supplementary material for: CSQUiD: an index and non-probability framework for constrained skyline query processing over uncertain data
Source: PeerJ Comput Sci. 2024 Sep 16;10:e2225. doi: 10.7717/peerj-cs.2225 (PMC11639172; doi:10.7717/peerj-cs.2225)
Supplement: Supplemental Information 2 [file peerj-cs-10-2225-s002.zip › Peer-SQUiDExperimentalResults/DM/DMCPU/exp/I.txt]

3	2.11E+02	1.00E+03	1.94E+02
6	2.41E+02	1.00E+03	8.50E+01
10	4.04E+03	2.00E+03	9.06E+02
15	7.23E+04	8.00E+03	8.46E+03
20	2.00E+05	2.00E+04	1.71E+04
