# Supplementary material for: CSQUiD: an index and non-probability framework for constrained skyline query processing over uncertain data
Source: PeerJ Comput Sci. 2024 Sep 16;10:e2225. doi: 10.7717/peerj-cs.2225 (PMC11639172; doi:10.7717/peerj-cs.2225)
Supplement: Supplemental Information 2 [file peerj-cs-10-2225-s002.zip › Peer-SQUiDExperimentalResults/DM/DMCPU/exp/Real.txt]

6	1.60E+01	1.40E+01	1.70E+01
10	3.00E+01	2.80E+01	1.70E+01
15	5.30E+01	3.30E+01	2.70E+01
17	5.30E+01	3.00E+01	3.80E+01
