# Supplementary material for: CSQUiD: an index and non-probability framework for constrained skyline query processing over uncertain data
Source: PeerJ Comput Sci. 2024 Sep 16;10:e2225. doi: 10.7717/peerj-cs.2225 (PMC11639172; doi:10.7717/peerj-cs.2225)
Supplement: Supplemental Information 2 [file peerj-cs-10-2225-s002.zip › Peer-SQUiDExperimentalResults/DM/DMCPU/exp/varyingdimensionS.txt]

    set term postscript color eps font "Helvetica,20"
    set style line  1 linetype 1 dashtype 1 linewidth 1.0 ps 1.3 pt 1 linecolor rgb "green"
    set style line  2 linetype 2 dashtype 2 linewidth 1.5 ps 1.3 pt 2 linecolor rgb "blue"
    set style line  3 linetype 3 dashtype 3 linewidth 1.5 ps 1.3 pt 3 linecolor rgb "red"
    
    set key horizontal left top out
    set xlabel "Number of Dimensions"
    set xtics (3, 6, 10, 15, 20)
    set xrange [3:20]
   
    
    set output "outputC.eps"     
    set ylabel "CPU Time (Sec)"
    set yrange [1.0:18.0]  
    set ytics (1.0, 2.0, 3.0, 4.0, 5.0, 9.0, 10.0, 11.0, 12.0, 13.0, 14.0, 15.0, 16.0 17.0, 18.0)
    plot	\
    "C.txt"	using 1:2 title "Rtree" 	ls 1	with linespoints , \
    "C.txt"	using 1:3 title "RAsttree" 	ls 2	with linespoints , \
    "C.txt"	using 1:4 title "Xtree" 	ls 3	with linespoints

    set output "outputAC.eps"     
    set ylabel "CPU Time (Sec)"
    set yrange [1.0:23.0]  
    set ytics (1.0, 2.0, 5.0, 8.0, 11.0, 14.0, 17.0, 20.0, 23.0)
    plot "AC.txt"	using 1:2 title "Rtree" 	ls 1	with linespoints ,\
    "AC.txt"	using 1:3 title "RAsttree" 	ls 2	with linespoints ,\
    "AC.txt"	using 1:4 title "Xtree" 	ls 3	with linespoints 

set output "outputI.eps"     
    set ylabel "CPU Time (Sec)"
    set yrange [1.0:18.0]  
    set ytics (1.0, 2.5, 3.0, 4.0, 5.0, 6.0, 7.0, 8.0, 9.0, 10.0, 11.0, 12.0, 13.0, 14.0, 15.0, 16.0 17.0, 18.0)
    plot "I.txt"	using 1:2 title "Rtree" 	ls 1	with linespoints ,\
    "I.txt"	using 1:3 title "RAsttree" 	ls 2	with linespoints ,\
    "I.txt"	using 1:4 title "Xtree" 	ls 3	with linespoints 
