# Supplementary material for: CSQUiD: an index and non-probability framework for constrained skyline query processing over uncertain data
Source: PeerJ Comput Sci. 2024 Sep 16;10:e2225. doi: 10.7717/peerj-cs.2225 (PMC11639172; doi:10.7717/peerj-cs.2225)
Supplement: Supplemental Information 2 [file peerj-cs-10-2225-s002.zip › Peer-SQUiDExperimentalResults/DM/DMNNV/AC.txt]

3	30732743	10000000000	9478257
6	4096209150	20000000000	924963900
10	127224010659	180000000000	18399164891
15	363764740123	460000000000	39727730735
20	463280790494	500000000000	42467288959
