# Supplementary material for: CSQUiD: an index and non-probability framework for constrained skyline query processing over uncertain data
Source: PeerJ Comput Sci. 2024 Sep 16;10:e2225. doi: 10.7717/peerj-cs.2225 (PMC11639172; doi:10.7717/peerj-cs.2225)
Supplement: Supplemental Information 2 [file peerj-cs-10-2225-s002.zip › Peer-SQUiDExperimentalResults/DM/DMNNV/C.txt]

3	1078428		1000000000	978428
6	2842115		2000000000	2464648
10	36569348	3000000000	12681153
15	151082232	5000000000	55853826
20	1433170614	35000000000	241900789
