# Supplementary material for: CSQUiD: an index and non-probability framework for constrained skyline query processing over uncertain data
Source: PeerJ Comput Sci. 2024 Sep 16;10:e2225. doi: 10.7717/peerj-cs.2225 (PMC11639172; doi:10.7717/peerj-cs.2225)
Supplement: Supplemental Information 2 [file peerj-cs-10-2225-s002.zip › Peer-SQUiDExperimentalResults/DM/DMNNV/I.txt]

3	3296183		10000000000	3206666
6	138011381	10000000000	54631286
10	11968260092	20000000000	1892952498
15	194638491127	200000000000	19828814034
20	436337803627	440000000000	38945333528
