# Supplementary material for: CSQUiD: an index and non-probability framework for constrained skyline query processing over uncertain data
Source: PeerJ Comput Sci. 2024 Sep 16;10:e2225. doi: 10.7717/peerj-cs.2225 (PMC11639172; doi:10.7717/peerj-cs.2225)
Supplement: Supplemental Information 2 [file peerj-cs-10-2225-s002.zip › Peer-SQUiDExperimentalResults/MV/MVCPU/MaterializedSkylineR.plt]

    set term postscript color eps font "Helvetica,20"
    set style line  1 linetype 1 dashtype 1 linewidth 1.0 ps 1.3 pt 1 linecolor rgb "green"
    set style line  2 linetype 2 dashtype 2 linewidth 1.5 ps 1.3 pt 2 linecolor rgb "blue"
    set style line  3 linetype 3 dashtype 3 linewidth 1.5 ps 1.3 pt 3 linecolor rgb "red"
    
    set key horizontal left top out
    set xlabel " Constrained Query (%)"
    set xtics (0.1, 8, 16, 32, 64, 98, 98.5, 99, 99.5)
    set xrange [0.1:99.5]
   
    
    set output "outputN.eps"     
    set ylabel "CPU processing time"
    set yrange [0:*]  
    set format y "%2.0t{/Symbol \264}10^{%L}"
    set logscale y 
    set ytics ()
    plot	\
    "Real.txt"	using 1:2 title "CIS" 	ls 1	with linespoints , \
    "Real.txt"	using 1:3 title "CSQUiD" 	ls 2	with linespoints , \
    "Real.txt"	using 1:4 title "ASQUiD" 	ls 3	with linespoints ,

   
