# Supplementary material for: CSQUiD: an index and non-probability framework for constrained skyline query processing over uncertain data
Source: PeerJ Comput Sci. 2024 Sep 16;10:e2225. doi: 10.7717/peerj-cs.2225 (PMC11639172; doi:10.7717/peerj-cs.2225)
Supplement: Supplemental Information 3 [file peerj-cs-10-2225-s003.zip]

Archive with 12 entries (11 files):
- The Real Dataset_ NBA/
- The Real Dataset_ NBA/Abbreviation.txt
- The Real Dataset_ NBA/Database Schema.txt
- The Real Dataset_ NBA/nba.coaches_career.txt
- The Real Dataset_ NBA/nba.coaches_season.txt
- The Real Dataset_ NBA/nba.players.txt
- The Real Dataset_ NBA/nba.player_allstar.txt
- The Real Dataset_ NBA/nba.player_playoffs.txt
- The Real Dataset_ NBA/nba.player_playoffs_career.txt
- The Real Dataset_ NBA/nba.player_regular_season.txt
- The Real Dataset_ NBA/nba.player_regular_season_career.txt
- The Real Dataset_ NBA/nba.team_season.txt
