# Supplementary material for: CSQUiD: an index and non-probability framework for constrained skyline query processing over uncertain data
Source: PeerJ Comput Sci. 2024 Sep 16;10:e2225. doi: 10.7717/peerj-cs.2225 (PMC11639172; doi:10.7717/peerj-cs.2225)
Supplement: Supplemental Information 3 [file peerj-cs-10-2225-s003.zip › The Real Dataset_ NBA/Database Schema.txt]

 Table "nba.coaches_career"
    Column    |         Type          | Modifiers
--------------+-----------------------+-----------
 coachid      | character varying(10) | not null
 firstname    | character varying(7)  | not null
 lastname     | character varying(13) | not null
 season_win   | integer               | not null
 season_loss  | integer               | not null
 playoff_win  | integer               | not null
 playoff_loss | integer               | not null

            Table "nba.coaches_season"
    Column    |         Type          | Modifiers
--------------+-----------------------+-----------
 coachid      | character varying(10) | not null
 year         | integer               | not null
 yr_order     | integer               | not null
 firstname    | character varying(7)  | not null
 lastname     | character varying(13) | not null
 season_win   | integer               | not null
 season_loss  | integer               | not null
 playoff_win  | integer               | not null
 playoff_loss | integer               | not null
 team         | character varying(3)  | not null

                Table "nba.draft"
   Column    |         Type          | Modifiers
-------------+-----------------------+-----------
 draft_year  | integer               | not null
 draft_round | integer               | not null
 selection   | integer               | not null
 team        | character varying(3)  | not null
 firstname   | character varying(12) | not null
 lastname    | character varying(15) | not null
 ilkid       | character varying(9)  |
 draft_from  | character varying(38) | not null
 leag        | character varying(1)  | not null

           Table "nba.player_allstar"
   Column   |         Type          | Modifiers
------------+-----------------------+-----------
 ilkid      | character varying(10) | not null
 year       | integer               | not null
 firstname  | character varying(12) | not null
 lastname   | character varying(12) | not null
 conference | character varying(8)  | not null
 leag       | character varying(1)  | not null
 gp         | integer               | not null
 minutes    | integer               | not null
 pts        | integer               |
 dreb       | integer               |
 oreb       | integer               |
 reb        | integer               |
 asts       | integer               |
 stl        | integer               |
 blk        | integer               |
 turnover   | integer               |
 pf         | integer               |
 fga        | integer               |
 fgm        | integer               |
 fta        | integer               |
 ftm        | integer               |
 tpa        | integer               |
 tpm        | integer               |

          Table "nba.player_playoffs"
  Column   |         Type          | Modifiers
-----------+-----------------------+-----------
 ilkid     | character varying(10) | not null
 year      | integer               | not null
 firstname | character varying(10) | not null
 lastname  | character varying(13) | not null
 team      | character varying(3)  | not null
 leag      | character varying(1)  | not null
 gp        | integer               | not null
 minutes   | integer               | not null
 pts       | integer               | not null
 dreb      | integer               | not null
 oreb      | integer               | not null
 reb       | integer               | not null
 asts      | integer               | not null
 stl       | integer               | not null
 blk       | integer               | not null
 turnover  | integer               | not null
 pf        | integer               | not null
 fga       | integer               | not null
 fgm       | integer               | not null
 fta       | integer               | not null
 ftm       | integer               | not null
 tpa       | integer               | not null
 tpm       | integer               | not null

      Table "nba.player_playoffs_career"
  Column   |         Type          | Modifiers
-----------+-----------------------+-----------
 ilkid     | character varying(10) | not null
 firstname | character varying(10) | not null
 lastname  | character varying(13) | not null
 leag      | character varying(1)  | not null
 gp        | integer               | not null
 minutes   | integer               | not null
 pts       | integer               | not null
 dreb      | integer               | not null
 oreb      | integer               | not null
 reb       | integer               | not null
 asts      | integer               | not null
 stl       | integer               | not null
 blk       | integer               | not null
 turnover  | integer               | not null
 pf        | integer               | not null
 fga       | integer               | not null
 fgm       | integer               | not null
 fta       | integer               | not null
 ftm       | integer               | not null
 tpa       | integer               | not null
 tpm       | integer               | not null

       Table "nba.player_regular_season"
  Column   |         Type          | Modifiers
-----------+-----------------------+-----------
 ilkid     | character varying(9)  | not null
 year      | integer               | not null
 firstname | character varying(10) | not null
 lastname  | character varying(15) | not null
 team      | character varying(3)  | not null
 leag      | character varying(1)  | not null
 gp        | integer               | not null
 minutes   | integer               | not null
 pts       | integer               | not null
 oreb      | integer               | not null
 dreb      | integer               | not null
 reb       | integer               | not null
 asts      | integer               | not null
 stl       | integer               | not null
 blk       | integer               | not null
 turnover  | integer               |
 pf        | integer               | not null
 fga       | integer               | not null
 fgm       | integer               | not null
 fta       | integer               | not null
 ftm       | integer               | not null
 tpa       | integer               | not null
 tpm       | integer               | not null

   Table "nba.player_regular_season_career"
  Column   |         Type          | Modifiers
-----------+-----------------------+-----------
 ilkid     | character varying(9)  | not null
 firstname | character varying(10) | not null
 lastname  | character varying(15) | not null
 leag      | character varying(1)  | not null
 gp        | integer               | not null
 minutes   | integer               | not null
 pts       | integer               | not null
 oreb      | integer               | not null
 dreb      | integer               | not null
 reb       | integer               | not null
 asts      | integer               | not null
 stl       | integer               | not null
 blk       | integer               | not null
 turnover  | integer               | not null
 pf        | integer               | not null
 fga       | integer               | not null
 fgm       | integer               | not null
 fta       | integer               | not null
 ftm       | integer               | not null
 tpa       | integer               | not null
 tpm       | integer               | not null

                  Table "nba.players"
   Column    |            Type             | Modifiers
-------------+-----------------------------+-----------
 ilkid       | character varying(9)        | not null
 firstname   | character varying(10)       | not null
 lastname    | character varying(15)       | not null
 position    | character varying(1)        | not null
 firstseason | integer                     | not null
 lastseason  | integer                     | not null
 h_feet      | integer                     |
 h_inches    | real                        |
 weight      | integer                     |
 college     | character varying(30)       |
 birthdate   | timestamp without time zone |

          Table "nba.team_season"
 Column |         Type         | Modifiers
--------+----------------------+-----------
 team   | character varying(3) | not null
 year   | integer              | not null
 leag   | character varying(1) | not null
 o_fgm  | integer              | not null
 o_fga  | integer              | not null
 o_ftm  | integer              | not null
 o_fta  | integer              | not null
 o_oreb | integer              | not null
 o_dreb | integer              | not null
 o_reb  | integer              | not null
 o_asts | integer              | not null
 o_pf   | integer              | not null
 o_stl  | integer              | not null
 o_to   | integer              | not null
 o_blk  | integer              | not null
 o_3pm  | integer              | not null
 o_3pa  | integer              | not null
 o_pts  | integer              | not null
 d_fgm  | integer              | not null
 d_fga  | integer              | not null
 d_ftm  | integer              | not null
 d_fta  | integer              | not null
 d_oreb | integer              | not null
 d_dreb | integer              | not null
 d_reb  | integer              | not null
 d_asts | integer              | not null
 d_pf   | integer              | not null
 d_stl  | integer              | not null
 d_to   | integer              | not null
 d_blk  | integer              | not null
 d_3pm  | integer              | not null
 d_3pa  | integer              | not null
 d_pts  | integer              | not null
 pace   | real                 | not null
 won    | integer              | not null
 lost   | integer              | not null

              Table "nba.teams"
  Column  |         Type          | Modifiers
----------+-----------------------+-----------
 team     | character varying(3)  | not null
 location | character varying(13) | not null
 name     | character varying(15) |
 leag     | character varying(1)  | not null
