# Supplementary material for: CSQUiD: an index and non-probability framework for constrained skyline query processing over uncertain data
Source: PeerJ Comput Sci. 2024 Sep 16;10:e2225. doi: 10.7717/peerj-cs.2225 (PMC11639172; doi:10.7717/peerj-cs.2225)
Supplement: Supplemental Information 3 [file peerj-cs-10-2225-s003.zip › The Real Dataset_ NBA/nba.coaches_career.txt]

658 411 67 60
127 240 3 5
136 90 3 9
307 267 18 26
22 32 0 0
557 518 31 30
938 479 99 69
21 31 0 0
95 172 0 0
84 80 1 2
63 57 3 3
60 51 1 5
86 135 0 0
60 104 0 0
0 6 0 0
0 2 0 0
1 0 0 0
53 111 0 0
337 344 12 21
120 147 4 10
147 67 32 20
29 79 0 2
80 85 0 0
40 87 0 0
207 203 5 8
5 13 0 0
72 74 5 7
419 488 14 24
933 713 85 79
50 29 0 3
13 69 0 2
13 24 0 0
52 63 2 4
60 104 1 4
72 112 0 3
183 222 3 9
161 85 22 21
48 116 0 0
14 22 0 4
73 92 0 3
32 76 0 0
51 100 0 0
85 153 0 0
11 25 0 0
326 241 33 26
317 32 2 9
140 106 3 7
28 70 0 0
13 10 1 2
33 27 2 3
59 59 3 4
332 287 15 23
430 300 37 23
141 209 0 0
161 191 4 8
454 196 66 39
12 22 0 0
638 437 75 51
0 2 0 0
35 6 0 0
11 51 0 0
42 111 0 0
79 143 0 0
17 20 0 0
7 19 0 0
84 194 0 0
1 2 0 0
426 444 31 28
123 118 10 13
129 152 3 5
18 38 0 0
1 8 0 0
63 85 0 2
944 1106 55 54
2 1 0 0
832 775 35 49
90 231 3 4
323 376 13 16
25 15 7 4
572 465 20 34
14 29 0 0
136 20 12 11
177 226 2 3
263 318 15 17
4 14 0 0
327 291 6 34
230 305 8 9
4 13 0 0
25 42 0 0
19 63 0 0
11 71 0 0
554 457 38 48
295 181 19 19
28 94 0 0
0 1 0 0
23 74 0 0
427 263 47 33
4 25 0 0
257 212 17 20
222 227 18 18
18 42 0 0
696 604 58 47
5 17 0 0
23 35 0 0
6 20 0 0
100 190 0 3
180 208 6 6
832 316 175 69
58 78 4 6
40 56 5 5
8 16 0 0
63 71 2 4
5 10 0 0
95 59 4 8
236 306 2 7
522 252 81 57
7 5 1 2
58 121 0 0
80 84 0 0
47 81 0 0
708 499 59 67
29 29 0 0
93 190 1 7
3 9 0 0
69 122 0 0
423 302 60 35
12 25 0 0
326 47 30 30
277 294 18 23
63 71 2 4
186 264 0 0
106 170 0 2
55 73 0 2
44 111 0 0
22 55 0 0
6 30 0 0
79 90 4 6
2 1 0 0
474 662 6 21
79 228 0 0
174 258 6 8
328 392 6 13
89 48 9 11
25 68 0 0
707 657 47 54
21 61 0 0
35 4 0 0
5 3 0 0
22 59 0 0
48 116 0 0
197 260 9 16
49 31 6 6
11 20 0 0
10 25 0 0
136 215 0 2
260 289 10 19
9 14 0 0
160 153 2 3
72 64 3 4
0 2 0 0
9 30 0 0
628 529 33 50
32 60 4 4
28 32 0 0
935 1017 56 70
105 88 16 14
78 180 0 0
75 89 0 0
1148 858 70 85
13 8 0 0
0 1 0 0
248 391 6 8
139 119 13 13
95 63 8 12
33 49 0 0
4 2 0 0
67 82 2 3
6 4 0 0
192 220 0 7
396 210 53 34
41 41 1 4
1 6 0 0
24 13 3 5
864 783 44 58
82 124 12 16
56 114 0 0
1110 569 155 100
171 168 5 10
109 178 0 0
65 88 4 6
115 160 2 6
17 27 0 0
117 293 0 0
4 47 0 0
341 290 34 27
42 66 1 2
8 18 0 0
3 9 0 0
23 39 0 0
386 300 17 30
62 5 0 4
315 245 33 38
151 172 9 12
21 14 0 0
180 160 2 6
149 139 25 15
147 134 4 6
119 97 10 10
333 240 35 27
8 27 0 0
784 861 30 47
321 370 13 16
135 126 5 8
917 561 78 80
9 31 0 0
11 16 0 0
2 17 0 0
18 27 0 0
172 278 1 3
52 85 0 0
22 40 1 2
9 11 0 0
131 115 5 10
15 15 0 0
4 33 0 0
41 97 0 0
14 28 0 0
503 397 51 39
1 7 0 0
202 45 2 3
14 12 0 0
266 256 21 12
293 109 38 36
42 40 6 7
73 87 0 3
34 60 0 0
56 113 0 0
98 136 0 2
210 282 2 12
183 224 13 6
145 101 8 14
267 159 27 22
28 54 0 0
1315 1133 80 96
36 148 0 0
91 120 0 0
62 102 0 0
65 114 0 3
143 187 7 9
0 3 0 0
658 411 67 60
127 240 3 5
136 90 3 9
307 267 18 26
22 32 0 0
557 518 31 30
938 479 99 69
21 31 0 0
95 172 0 0
84 80 1 2
63 57 3 3
60 51 1 5
86 135 0 0
60 104 0 0
0 6 0 0
0 2 0 0
1 0 0 0
53 111 0 0
337 344 12 21
120 147 4 10
147 67 32 20
29 79 0 2
80 85 0 0
40 87 0 0
207 203 5 8
5 13 0 0
72 74 5 7
419 488 14 24
933 713 85 79
50 29 0 3
13 69 0 0
13 24 0 0
52 63 2 4
60 104 1 4
72 112 0 3
183 222 3 9
431 370 45 34
32 87 5 4
271 241 14 21
60 82 1 2
