# Supplementary material for: CSQUiD: an index and non-probability framework for constrained skyline query processing over uncertain data
Source: PeerJ Comput Sci. 2024 Sep 16;10:e2225. doi: 10.7717/peerj-cs.2225 (PMC11639172; doi:10.7717/peerj-cs.2225)
Supplement: Supplemental Information 3 [file peerj-cs-10-2225-s003.zip › The Real Dataset_ NBA/nba.coaches_season.txt]

22 38 0 0
39 22 5 6
17 20 0 0
13 10 1 2
12 22 0 0
8 18 0 0
33 27 2 3
35 25 8 2
15 45 0 0
28 32 0 0
38 23 1 2
2 1 0 0
3 9 0 0
0 1 0 0
17 27 0 0
49 11 2 4
28 20 9 3
20 28 1 2
28 20 3 4
26 22 1 2
27 21 6 7
4 25 0 0
2 17 0 0
29 19 3 4
28 20 0 0
29 31 1 2
25 35 0 0
28 21 0 2
10 1 0 0
0 6 0 0
22 32 0 0
4 13 0 0
14 29 0 0
44 16 8 2
32 28 3 3
28 32 0 2
12 48 0 0
45 15 2 2
29 31 0 2
38 22 6 5
21 14 0 0
1 2 0 0
15 11 4 4
25 43 0 0
22 46 0 0
40 28 0 3
40 28 2 2
11 51 0 0
39 25 3 3
51 17 10 2
40 28 3 2
26 42 0 2
51 17 0 2
22 40 1 2
26 42 0 0
51 13 6 5
28 29 1 2
1 6 0 0
8 27 0 0
11 16 0 0
32 36 0 2
14 23 0 0
10 19 0 0
39 30 0 2
32 36 1 2
24 32 0 0
7 5 1 2
44 24 3 4
36 30 8 6
40 26 0 2
41 27 9 5
32 34 4 3
2 1 0 0
14 28 0 0
9 14 0 0
10 25 0 0
12 27 0 0
8 19 0 0
39 27 1 2
29 37 0 2
34 32 0 2
17 49 0 0
40 26 9 4
37 29 8 6
33 33 1 2
41 25 3 3
40 26 3 4
0 3 0 0
16 51 0 0
46 25 3 3
36 33 4 4
28 43 0 2
27 44 0 0
48 22 9 3
47 23 6 5
12 57 0 0
44 26 1 2
47 24 0 2
16 56 0 0
42 30 2 4
40 32 0 4
11 35 0 0
10 16 0 0
46 26 9 4
44 28 0 4
29 43 0 0
44 28 3 3
42 30 9 4
36 36 3 4
43 29 6 5
26 46 0 0
40 32 3 4
38 34 1 2
33 39 0 0
29 43 1 2
43 29 7 4
39 33 1 2
37 35 4 6
33 39 1 2
26 25 0 0
9 12 0 0
45 27 7 3
31 41 0 0
33 39 4 4
35 37 4 4
44 28 7 3
34 38 0 2
34 38 2 3
36 36 0 0
37 35 0 2
31 41 0 0
14 19 0 0
5 3 0 0
15 16 6 4
4 8 0 0
34 26 2 3
49 23 6 5
33 39 0 2
9 16 0 0
24 23 3 4
9 30 0 0
10 23 0 0
35 37 0 0
37 35 3 5
41 31 8 3
41 31 1 2
52 20 8 3
3 15 0 0
16 38 0 0
28 44 1 2
33 39 6 7
40 32 0 2
32 40 0 0
6 4 0 0
43 19 2 4
35 37 5 4
59 16 8 5
19 56 0 0
13 21 0 0
17 24 0 2
11 25 0 0
14 25 5 4
8 19 0 0
19 29 0 0
49 26 4 5
46 29 7 7
45 30 1 2
57 22 8 2
33 46 0 0
34 45 2 3
36 43 6 6
21 58 0 0
46 33 0 3
51 28 5 7
38 41 4 4
60 20 8 6
18 62 0 0
43 37 1 3
37 43 5 5
54 26 7 6
29 51 0 0
49 31 6 6
5 9 0 0
20 40 0 0
4 2 0 0
41 39 2 3
58 22 8 5
12 26 0 0
13 29 0 0
42 38 6 6
34 46 1 3
53 27 6 7
21 59 0 0
31 49 0 0
48 32 6 5
48 32 2 3
31 49 0 0
59 21 8 2
55 25 4 6
23 57 0 0
42 38 2 3
22 58 0 0
34 46 2 3
48 32 5 7
46 34 6 6
37 43 5 5
62 18 8 4
48 32 1 3
2 9 0 0
29 40 0 0
49 31 5 6
12 26 0 0
19 23 0 0
40 40 6 5
17 63 0 0
17 16 0 0
28 19 1 3
38 42 0 3
54 26 11 6
45 35 2 3
22 58 0 0
45 35 7 7
24 35 0 0
6 15 0 0
55 25 1 4
35 45 0 0
36 44 6 4
1 8 0 0
3 13 0 0
16 40 0 0
60 21 4 5
33 48 0 3
39 42 1 3
28 45 0 0
2 9 0 0
36 45 0 3
36 45 1 3
68 13 11 4
44 37 9 6
39 42 5 4
36 46 0 0
54 28 12 7
29 53 1 4
39 43 0 0
40 42 2 4
52 30 10 5
15 22 0 0
28 17 2 4
62 20 7 6
15 67 0 0
23 59 0 0
43 39 4 6
56 26 2 4
48 34 5 6
57 25 0 4
48 34 12 6
33 49 0 0
41 41 0 0
10 12 0 0
22 38 0 0
55 27 11 7
27 55 0 0
54 28 6 4
55 27 1 4
16 66 0 0
37 45 2 4
30 52 0 0
41 41 2 4
48 34 4 5
50 32 3 4
34 48 0 0
39 43 1 4
36 46 0 0
31 51 0 0
46 36 11 7
56 26 5 5
60 22 12 7
42 40 1 4
15 23 0 0
24 20 3 4
9 17 0 0
18 38 0 0
36 46 0 0
22 30 0 0
8 22 0 0
36 46 1 4
42 40 8 10
44 38 0 0
22 60 0 0
51 31 3 4
33 49 0 0
15 67 0 0
45 37 0 0
48 34 5 7
66 16 12 2
52 30 7 5
47 35 3 4
48 34 0 0
29 53 0 0
40 42 0 0
38 44 0 0
41 41 1 4
36 46 2 4
38 44 2 4
56 26 5 6
0 1 0 0
22 59 0 0
57 25 0 4
30 52 0 0
23 59 0 0
6 6 0 0
20 50 0 0
51 31 1 4
34 48 0 0
69 13 12 3
63 19 6 5
48 34 9 7
30 52 0 0
49 33 0 0
12 44 0 0
6 20 0 0
47 35 0 0
46 36 2 4
52 30 1 4
68 14 7 6
21 61 0 0
51 31 3 4
32 50 0 0
2 5 0 0
38 37 0 0
47 35 5 6
17 30 0 0
16 19 0 0
36 46 0 0
60 22 9 8
60 22 2 4
57 25 12 5
4 47 0 0
5 26 0 0
3 5 0 0
35 39 0 0
21 61 0 0
13 32 0 0
13 24 0 0
35 47 0 0
56 26 12 6
42 40 2 4
47 35 3 4
54 28 4 7
29 53 0 0
52 30 3 4
44 38 0 0
32 50 0 0
6 16 0 0
0 3 0 0
27 30 0 0
47 35 1 4
59 23 11 5
49 33 5 7
25 57 0 0
30 52 0 0
27 55 0 0
36 46 0 0
31 51 0 0
60 22 6 5
49 33 3 4
47 35 7 6
40 42 0 0
40 42 1 2
48 34 12 5
41 41 3 5
44 38 2 4
30 52 0 0
38 44 0 0
1 14 0 0
0 1 0 0
22 44 0 0
40 42 1 2
34 48 0 0
32 50 0 0
38 44 0 0
43 39 4 5
60 22 8 9
28 46 0 0
1 7 0 0
54 28 12 6
46 36 4 5
24 58 0 0
49 33 6 7
17 25 0 0
19 21 4 5
59 23 7 6
40 42 0 0
31 51 0 0
40 42 0 0
38 44 1 2
38 44 0 0
38 44 0 0
46 36 1 2
42 40 10 9
37 45 0 0
43 39 2 4
48 34 3 4
31 51 0 0
44 38 5 4
6 30 0 0
3 4 0 0
11 18 0 0
44 38 1 2
43 39 1 2
50 32 2 4
44 38 1 2
46 36 5 5
49 33 6 6
36 46 0 0
40 42 0 0
53 29 4 7
3 15 0 0
27 37 0 0
14 12 0 0
21 35 0 0
40 42 0 0
22 60 0 0
50 32 10 9
34 48 0 0
49 33 14 5
44 38 0 2
40 42 0 0
48 34 4 5
41 41 0 2
11 23 0 0
21 27 0 0
27 55 0 0
40 42 0 0
43 39 0 2
48 34 6 7
9 15 0 0
29 29 0 0
43 39 0 0
28 54 0 0
31 51 0 0
13 24 0 0
18 27 0 0
45 37 1 2
44 38 5 4
24 58 0 0
39 43 0 0
43 39 2 4
2 4 0 0
53 23 6 4
49 33 0 2
58 24 2 4
52 30 2 4
5 17 0 0
42 18 13 9
44 38 14 7
46 36 5 4
2 12 0 0
27 41 0 0
20 36 0 0
11 15 0 0
30 52 0 0
28 25 0 0
19 10 1 2
30 52 0 0
38 44 0 0
47 35 0 2
38 44 0 0
48 34 1 4
47 35 3 5
38 44 0 0
37 45 0 2
26 56 0 0
6 8 10 12
25 43 0 0
47 35 5 4
50 32 9 6
45 37 1 2
48 34 7 7
43 39 0 0
52 30 12 5
54 28 9 10
50 32 1 4
61 21 5 4
30 52 0 0
37 45 0 0
30 52 0 0
4 8 0 0
12 58 0 0
18 43 0 0
6 15 0 0
41 41 2 5
37 45 0 0
47 35 1 2
10 4 0 0
50 18 12 4
49 33 3 4
34 48 0 0
39 43 0 0
59 23 12 6
55 27 3 5
38 44 1 2
33 33 0 0
8 8 1 2
35 47 0 0
56 26 7 8
24 58 0 0
39 43 0 2
31 48 0 0
0 3 0 0
62 20 12 5
45 37 2 4
25 46 0 0
3 8 0 0
15 67 0 0
11 20 0 0
26 25 0 0
21 61 0 0
39 43 0 0
40 42 12 9
44 38 0 2
40 42 7 8
54 28 1 2
60 22 3 4
12 23 0 0
12 35 0 0
50 32 0 2
62 20 9 7
57 25 3 4
45 37 1 2
52 30 3 4
36 46 0 0
34 48 0 0
28 54 0 0
39 43 0 0
42 40 0 2
63 19 7 5
19 32 0 0
0 1 0 0
15 15 0 0
4 11 0 0
0 3 0 0
9 32 0 0
2 21 0 0
28 54 0 0
46 36 1 2
39 43 0 0
45 37 0 0
46 36 1 2
35 47 0 0
30 52 0 0
7 4 0 0
50 21 12 2
55 27 2 4
44 38 0 2
33 49 0 0
58 24 12 9
46 36 2 5
42 40 0 0
48 34 4 5
17 65 0 0
52 30 3 5
8 12 0 0
17 45 0 0
43 39 3 4
43 39 1 2
56 26 2 5
28 54 0 0
23 59 0 0
38 44 0 0
45 37 3 5
37 45 0 0
30 52 0 0
14 68 0 0
20 62 0 0
45 37 0 0
58 24 8 7
51 31 5 4
47 29 0 0
2 4 0 2
44 38 2 4
65 17 12 1
53 29 1 2
46 36 3 4
53 29 6 5
25 57 0 0
48 34 0 2
30 52 0 0
42 40 0 0
40 42 2 3
62 20 15 8
27 55 0 0
28 54 0 0
43 39 4 6
38 44 2 3
49 33 2 3
37 45 0 0
29 53 0 0
26 56 0 0
38 44 0 3
54 28 14 7
50 32 8 8
45 37 5 6
47 35 6 6
52 30 2 3
41 41 9 8
48 34 2 3
11 20 0 0
26 25 0 0
30 52 0 0
42 40 2 3
45 37 5 6
35 47 1 3
34 48 0 0
63 19 13 8
38 44 1 3
36 46 1 3
44 38 1 3
52 30 8 7
46 36 5 4
22 60 0 0
48 34 2 3
22 60 0 0
1 8 0 0
30 43 0 0
22 39 0 0
9 12 0 0
62 20 15 4
59 23 3 5
42 40 0 3
24 58 0 0
58 24 8 5
36 46 0 3
42 40 4 5
41 41 2 3
31 51 0 0
41 41 4 6
40 42 1 3
50 32 4 5
67 15 15 3
30 52 0 3
25 42 0 0
4 11 0 0
44 38 5 5
47 35 5 5
46 36 1 3
30 52 0 0
51 31 13 7
26 56 0 0
32 50 0 0
62 20 8 6
57 25 7 7
39 43 0 3
23 59 0 0
54 28 6 6
32 50 0 0
40 42 1 3
37 45 0 3
35 47 0 3
31 51 0 0
42 40 1 3
32 37 0 0
7 6 2 3
57 25 4 5
59 23 13 10
40 42 0 3
31 51 0 0
55 27 1 3
37 45 0 3
52 30 10 5
42 40 4 6
42 40 5 5
41 41 1 3
12 70 0 0
65 17 15 3
50 32 6 6
24 58 0 0
4 12 0 0
20 46 0 0
45 37 2 3
22 34 0 0
14 12 0 0
49 33 1 3
14 32 0 0
15 21 0 0
28 54 0 0
39 43 7 7
44 38 2 3
42 40 0 3
50 32 6 6
57 25 9 8
50 32 4 6
42 40 2 3
53 29 10 7
54 28 5 6
54 28 14 9
16 48 0 0
4 14 0 0
46 36 1 3
38 44 0 0
17 65 0 0
62 20 15 9
42 40 2 3
2 13 0 0
10 29 0 0
7 21 0 0
38 44 1 3
20 23 0 0
16 23 0 0
28 54 0 0
53 29 1 3
17 41 0 0
7 17 0 0
31 51 0 3
44 38 2 3
47 35 6 5
8 19 0 0
30 25 2 3
52 30 2 3
42 40 0 3
20 62 0 0
47 35 9 8
57 25 2 3
38 44 0 0
44 38 0 3
63 19 15 2
43 39 4 4
45 37 1 3
0 7 0 0
0 2 0 0
6 14 0 0
22 31 0 0
10 28 0 0
11 33 0 0
57 25 11 4
15 67 0 0
49 33 3 4
26 56 0 0
52 30 5 4
46 36 0 3
55 27 7 5
25 22 0 0
14 21 0 3
27 55 0 0
21 61 0 0
46 30 3 5
0 1 0 0
1 4 0 0
11 6 0 0
40 25 0 3
40 42 0 0
41 41 0 0
52 30 2 3
8 32 0 0
11 31 0 0
55 27 10 6
42 40 2 3
5 6 0 0
42 29 0 3
43 39 0 3
59 23 15 5
37 45 0 0
41 41 1 3
42 40 0 3
30 52 0 0
63 19 4 5
18 64 0 0
44 38 1 3
22 60 0 0
17 65 0 0
45 37 4 6
18 64 0 0
53 29 4 6
54 28 9 7
59 23 12 9
7 21 0 0
16 38 0 0
56 26 6 4
41 41 0 0
55 27 2 3
31 51 0 0
43 39 2 3
56 26 5 5
26 56 0 0
61 21 15 2
33 49 0 0
28 54 0 0
20 62 0 0
50 32 7 8
44 38 4 5
52 30 0 3
9 16 0 0
32 25 2 3
31 51 0 0
58 24 12 7
24 58 0 0
48 34 0 3
29 53 0 0
26 56 0 0
7 8 0 0
32 35 0 3
31 51 0 0
44 38 4 4
55 27 1 3
63 19 9 7
25 57 0 0
55 27 1 3
41 41 2 3
54 28 4 5
30 52 0 0
38 44 0 3
51 31 6 5
31 51 0 0
67 15 15 7
57 25 9 8
22 60 0 0
24 58 0 0
48 34 2 3
55 27 1 3
26 26 0 0
16 14 0 0
40 42 0 3
22 25 0 0
23 12 2 3
43 39 1 3
38 44 0 3
6 9 0 0
25 42 0 0
15 67 0 0
40 42 1 3
51 31 6 6
21 61 0 0
35 47 0 0
53 29 4 4
57 25 13 8
7 18 0 0
22 35 0 0
21 17 0 0
26 18 0 3
18 18 0 0
2 2 0 0
27 15 4 5
55 27 9 7
25 57 0 0
43 39 0 3
48 34 1 3
44 38 4 5
57 25 15 4
54 28 3 6
2 27 0 0
9 44 0 0
36 46 0 0
40 42 0 0
34 48 0 0
55 27 6 6
41 41 1 3
41 41 2 3
39 43 2 3
36 46 0 0
28 54 0 0
6 23 0 0
13 40 0 0
43 39 2 3
60 22 9 6
41 41 0 0
19 37 0 0
7 19 0 0
62 20 13 11
51 31 1 3
25 57 0 0
9 11 0 0
40 22 5 5
1 0 0 0
55 27 10 9
47 35 2 3
22 60 0 0
57 25 5 6
32 50 0 0
41 41 0 0
55 27 6 4
47 35 0 3
13 69 0 0
42 40 6 6
20 62 0 0
50 32 0 3
58 24 15 8
47 35 10 6
27 55 0 0
28 39 0 0
5 10 0 0
42 40 2 3
20 62 0 0
20 62 0 0
45 37 1 3
57 25 14 11
50 32 0 3
25 57 0 0
56 26 6 4
47 35 1 3
28 54 0 0
55 27 1 3
63 19 2 3
53 29 8 8
24 58 0 0
42 40 0 3
35 47 1 3
50 32 1 3
47 35 5 5
43 39 1 3
36 46 0 0
18 16 0 0
3 13 0 0
20 12 0 3
28 54 0 0
14 31 0 0
12 25 0 0
47 35 15 7
52 30 10 7
17 65 0 0
48 34 5 5
17 29 0 0
15 21 0 0
34 48 0 0
21 61 0 0
30 52 0 0
55 27 6 5
57 25 11 10
24 58 0 0
59 23 6 4
44 38 0 3
39 43 0 0
62 20 9 6
57 25 1 3
60 22 2 3
21 61 0 0
46 36 4 5
33 49 0 0
41 41 0 0
72 10 15 3
47 35 0 3
26 56 0 0
35 47 0 0
46 36 0 3
36 46 0 0
48 34 3 5
52 30 2 3
29 53 0 0
53 29 1 3
42 40 0 3
25 57 0 0
6 14 0 0
20 42 0 0
30 52 0 0
34 25 0 0
13 10 4 4
60 22 7 5
18 64 0 0
14 19 0 0
27 22 1 3
44 38 2 3
39 43 1 3
59 23 5 5
64 18 13 8
21 61 0 0
55 27 10 8
15 67 0 0
39 43 0 0
56 26 4 5
15 67 0 0
54 28 0 3
69 13 15 4
42 40 0 0
24 58 0 0
4 9 0 0
17 52 0 0
54 28 2 3
30 52 0 0
57 25 9 7
39 43 0 0
36 46 0 3
56 26 4 5
61 21 8 9
33 49 0 0
40 42 0 3
26 56 0 0
57 25 6 4
24 25 0 0
21 12 3 2
22 60 0 0
0 8 0 0
40 34 2 3
49 33 1 3
28 39 0 0
6 9 0 0
3 15 0 0
17 47 0 0
57 25 6 6
30 52 0 0
64 18 13 7
8 35 0 0
6 33 0 0
22 24 0 0
22 14 0 3
50 32 1 3
36 46 0 0
51 31 4 5
62 20 15 6
47 35 1 3
4 12 0 0
16 50 0 0
11 71 0 0
21 24 0 0
16 21 0 0
19 63 0 0
41 41 2 3
58 24 10 6
17 65 0 0
61 21 7 6
55 27 2 3
36 46 0 0
45 37 2 3
43 39 0 3
43 39 4 6
41 41 0 0
31 51 0 0
56 26 1 3
46 36 1 3
27 55 0 0
56 26 4 5
61 21 4 6
11 38 0 0
5 28 0 0
62 20 13 7
19 63 0 0
42 40 0 0
31 19 3 6
19 31 0 0
4 11 0 0
22 13 0 0
13 37 0 0
22 28 0 0
19 31 0 0
14 36 0 0
29 21 2 3
21 29 0 0
31 19 1 3
33 17 9 4
9 41 0 0
6 6 0 0
1 0 0 0
24 13 3 5
33 17 2 3
28 22 0 3
25 25 1 3
3 17 0 0
13 17 0 0
27 23 12 8
33 17 1 3
28 22 3 5
27 23 0 3
35 15 7 6
27 23 2 3
37 13 15 2
25 25 0 0
23 27 0 0
37 13 5 6
8 42 0 0
13 19 0 0
5 13 0 0
28 54 0 0
35 47 0 0
49 33 1 3
17 65 0 0
32 50 0 0
40 42 0 0
35 47 0 0
28 30 0 0
14 10 0 3
6 21 0 0
13 42 0 0
34 48 0 0
56 26 13 10
11 34 0 0
4 33 0 0
67 15 15 8
52 30 6 4
42 40 2 3
50 32 1 3
31 51 0 0
50 32 9 7
41 41 0 0
49 33 5 5
13 7 0 0
40 22 4 5
59 23 10 6
44 38 2 3
53 29 1 3
45 37 2 3
45 37 0 3
55 27 4 6
4 18 0 0
18 42 0 0
15 23 0 0
14 30 0 0
25 57 0 0
12 22 0 0
24 24 0 0
46 36 6 4
15 67 0 0
30 52 0 0
53 29 4 6
13 8 0 0
40 42 0 0
32 50 0 0
17 65 0 0
45 37 0 0
41 41 1 3
31 51 0 0
56 26 15 1
50 32 0 3
52 30 10 8
47 35 1 3
26 56 0 0
48 34 2 3
43 39 1 3
56 26 12 11
51 31 1 3
50 32 0 3
55 27 3 5
58 24 7 6
6 9 0 0
38 29 0 0
47 35 6 6
53 29 2 3
23 59 0 0
19 63 0 0
33 49 0 0
49 33 9 7
44 38 4 5
4 21 0 0
0 2 0 0
17 38 0 0
29 53 0 0
57 25 4 4
9 17 0 0
18 38 0 0
50 32 4 6
8 15 0 0
13 46 0 0
28 54 0 0
42 40 2 3
39 43 0 0
58 24 15 4
23 59 0 0
36 46 0 0
41 41 0 0
50 32 0 3
52 30 11 9
10 9 0 0
20 43 0 0
44 38 1 3
43 39 2 3
25 26 0 0
11 20 0 0
49 33 0 3
61 21 10 6
58 24 4 6
45 37 2 3
42 40 2 3
44 38 1 3
37 45 0 0
11 16 0 0
24 31 0 0
44 38 4 6
30 52 0 0
8 34 0 0
9 31 0 0
60 22 10 10
17 65 0 0
50 32 8 9
38 44 0 0
43 39 0 0
48 34 2 4
19 39 0 0
8 16 0 0
50 32 6 6
0 8 0 0
28 46 0 0
25 57 0 0
42 40 2 4
51 31 2 4
49 33 14 6
47 35 2 4
37 45 0 0
42 40 3 4
48 34 6 6
44 38 2 4
50 32 3 4
59 23 7 5
60 22 16 8
40 42 0 0
24 58 0 0
47 35 1 4
37 45 0 0
28 54 0 0
22 24 0 0
14 22 0 4
4 10 0 0
0 2 0 0
19 47 0 0
35 47 0 0
52 30 1 4
43 39 1 4
54 28 16 7
37 45 0 0
45 37 1 4
61 21 10 6
28 54 0 0
56 26 13 9
50 32 0 4
42 40 6 7
41 41 1 4
58 24 10 8
22 20 0 0
25 15 7 4
41 41 3 4
15 24 0 0
23 19 0 4
1 10 0 0
20 51 0 0
21 31 0 0
12 18 0 0
8 13 0 0
21 40 0 0
41 41 0 0
55 27 7 5
57 25 6 4
37 45 0 0
33 49 0 0
42 40 0 0
25 57 0 0
