# Supplementary material for: CSQUiD: an index and non-probability framework for constrained skyline query processing over uncertain data
Source: PeerJ Comput Sci. 2024 Sep 16;10:e2225. doi: 10.7717/peerj-cs.2225 (PMC11639172; doi:10.7717/peerj-cs.2225)
Supplement: Supplemental Information 3 [file peerj-cs-10-2225-s003.zip › The Real Dataset_ NBA/nba.players.txt]

6 10 240
7 2 225
6 1 162
6 6 223
6 9 225
6 7 220
6 3 180
6 3 195
6 0 183
6 11 220
6 9 210
6 6 210
6 5 210
5 10 162
6 7 215
6 1 175
6 6 232
6 4 175
6 7 230
6 10 225
6 8 217
6 9 225
6 11 260
6 1 185
6 5 205
6 7 240
6 9 265
6 2 183
6 8 205
6 3 180
6 4 195
6 3 180
6 2 155
5 11 163
6 6 185
6 5 191
6 4 195
6 7 205
6 6 195
7 0 230
6 7 190
6 8 225
6 9 215
6 11 290
6 4 210
6 8 225
6 11 230
6 8 220
6 2 175
6 6 210
6 10 240
6 4 185
6 5 200
5 10 170
6 8 260
6 5 225
6 6 235
6 2 168
6 4 195
6 2 175
6 5 200
6 4 185
6 4.5 192
6 8 215
6 10 237
6 8 220
6 10 230
6 1 185
6 2 200
6 11 230
6 6 226
6 8 215
5 9 171
6 9 280
7 0 240
6 5 200
6 8 220
6 8 220
6 4.5 210
6 10 210
6 7 225
6 8 225
6 8.5 220
7 0 257
6 4 210
6 10 245
6 7 185
6 7 215
6 7.5 220
6 8 200
6 2 185
6 11 250
6 5 175
6 1 192
7 2 225
6 3 190
6 2 180
6 8 260
6 3 195
6 7 218
6 5 220
6 8 242
6 7 228
6 6 225
6 8 210
6 2 185
6 4 190
6 8 215
6 2 200
6 2 175
6 11 240
6 5 210
6 2 170
6 7 235
6 7 205
6 9 263
6 7 205
6 7 215
6 3 175
6 2 190
6 11 220
6 4 210
6 5 210
6 10 255
6 6 200
6 2 200
6 6 195
6 2 175
6 4 210
6 4 190
6 11 220
6 4 200
7 0 265
5 11 166
6 3 185
6 3 210
6 6 210
6 6 220
6 5 195
7 3 212
6 2 180
6 10 235
6 7 198
6 6 212
6 3 190
7 0 253
6 10 230
6 9 235
6 8 225
6 1 170
6 6.5 235
7 0 265
6 4.5 210
6 10 215
5 10 170
7 0 245
6 3 175
6 9 235
6 1 175
6 9 215
6 2 175
6 3 209
6 9 240
6 3 215
6 7 215
6 3 180
6 7 200
6 1.5 160
6 7 215
6 11 230
6 8 220
6 7 195
6 4 195
6 7 220
6 5 183
6 7 220
6 9 225
6 1.5 170
6 8 235
6 10 230
6 0 180
6 7 198
5 7 155
6 6 210
6 8 225
6 8 200
6 9 210
7 1 250
6 2 185
6 6 205
6 1 170
6 7 210
6 5 215
6 7 215
6 11 270
7 2 250
6 1 185
7 0 275
6 2 180
6 11 235
6 2 180
6 4 175
6 3 185
6 1 193
7 0 220
6 3 190
6 7 200
6 3 170
6 7 205
6 4 200
6 7 210
6 7 205
6 2 185
6 3 185
6 9 210
6 7 225
6 10 249
6 2 195
6 4 185
6 4 195
6 8 210
6 3 185
6 2 175
6 0 170
6 5 190
6 9 225
6 4 180
6 11 255
6 9 240
6 9 230
6 4 190
5 11 170
6 11 240
6 6 195
6 4 185
6 3 195
6 1 170
6 7 180
6 10 230
6 9 225
7 3 235
6 1 170
6 1 180
6 10 240
6 5 199
6 5 193
6 7 220
7 0 245
6 0 180
6 8 210
5 10 160
6 1 188
6 6 185
6 2 180
6 6 190
6 7 220
7 2 330
6 11 240
7 0 262
6 5 205
6 9 215
6 0 180
6 7 205
6 10 240
6 1 175
6 8 195
6 6.5 210
6 6 205
6 7 195
6 7 190
5 11 177
6 5 210
6 3 170
6 8.5 225
6 2 197
6 9 215
6 6 195
5 10 175
6 8 210
6 8 220
6 7 210
6 6 195
6 5 205
5 11 180
6 7 205
6 2 180
6 8 195
6 9 220
6 7 200
6 9 205
6 0 180
6 3 185
6 8 192
6 11 260
6 4 190
6 1 185
6 4 185
6 8 218
6 4 200
6 0 170
6 6 205
6 7 200
6 7 212
6 3 175
6 6 215
6 4 215
6 5 190
6 8 210
6 3 185
6 4 180
6 8 220
7 0 300
6 2 188
6 7 212
6 8 240
6 8 223
6 8 260
6 3 200
6 3 185
6 8 210
6 3 185
6 1 175
5 11 175
6 8 210
6 8 215
6 7 222
6 10 263
6 5 205
6 2 180
6 4 225
6 8 205
6 3 185
6 8 190
6 4 210
6 8 215
6 6 210
6 6 215
5 11 170
6 8 220
6 1 170
6 6 195
6 4 195
6 10 220
6 7 198
6 10 205
6 2 185
6 9 228
6 5 200
7 2 315
6 11 245
6 3 190
6 5 200
6 6 185
6 2 175
6 3 190
6 6 245
7 0 255
6 3 205
6 11 240
6 9 220
6 8 215
5 11 160
6 10 230
6 2 193
6 2 180
6 3 200
6 10 192
7 0 230
6 4 210
6 9 230
6 6 220
6 6 200
6 5 230
6 10 235
6 5 200
6 5 210
6 6 190
6 5 220
6 11 235
6 11 240
6 10 220
6 11 245
6 2 190
6 1 180
6 10 225
6 6 195
6 11 240
6 6 205
6 5 200
6 0 180
6 2 175
6 11 230
6 9 250
6 8 225
6 5 195
6 2 180
6 8 225
7 2 265
6 5 199
6 0 180
6 4 190
6 5 220
6 5 210
6 3 190
6 8 215
6 9 215
6 9 234
6 0 195
6 3 185
6 3 195
6 8 230
6 2.5 175
6 9 215
6 6 205
6 0 175
6 2 180
6 3 220
6 2 190
6 6 205
6 5 195
5 10 170
6 7 210
6 10 245
6 4 180
6 7 220
6 9 215
6 4 190
6 4 180
6 7 205
6 11 228
6 8 210
6 6 190
6 10 232
6 6 205
6 9 215
6 9 220
6 3 190
6 5 185
6 1 190
6 5 190
6 9 225
6 8 235
6 5 205
6 8 210
6 8 240
6 9 225
6 2 190
6 6 215
6 8 203
6 10 230
6 5 210
7 5 296
6 3 180
6 2 185
6 6 210
6 6 215
5 7 150
6 2 175
6 4 210
6 7 215
6 6 160
6 6 210
6 7 205
6 7 215
6 4 190
6 4 190
6 11 235
6 5 215
6 8 210
6 4 190
6 10 221
6 10 232
7 0 250
6 6 200
6 8 230
6 3 180
6 7 210
6 2 170
6 4 190
6 7 225
6 4 185
6 8 210
6 10 120
6 7 225
6 10 225
6 3 180
6 3 175
6 8 215
6 9 230
6 1 175
6 11 220
6 7 220
6 8 195
6 1 185
6 9 219
6 2 170
6 11 237
6 2 170
6 10 255
6 5 209
6 8 222
6 2 185
5 9 160
6 4 190
6 0 174
6 1 180
6 9 215
6 0.5 170
6 1 195
6 8 220
6 2 185
6 9 238
6 7.5 230
6 5 224
6 9 225
6 6 220
6 2 175
6 8 219
6 2 185
6 11 235
6 7 210
6 6 200
6 6 200
6 2 185
6 4 174
6 8 195
7 2 240
6 4 180
6 4 185
6 1 165
6 1 170
6 7 220
6 11 230
6 4 208
6 7 190
6 6 220
6 1 170
6 1 185
6 4 205
7 0 250
6 6 220
6 6 195
6 10 230
6 10 225
6 8 15
6 9 230
6 5 190
6 8 215
6 0.5 180
6 2 175
6 11 235
6 3 175
6 5 210
6 11 240
6 3 190
6 6 214
6 5 195
6 6 188
6 9 215
6 5 205
6 9 235
6 7 24
7 0 275
6 3 199
6 2 180
6 6 210
6 5 200
6 7 225
6 8 250
6 5 195
6 9 220
6 8 210
6 10 200
5 10 155
6 11 245
6 11 260
6 2 180
6 7 230
6 6 205
6 9 246
6 1 185
6 10 225
6 9 220
6 10 240
6 9 220
5 10 165
6 9 240
6 6 215
6 9 215
6 7 225
6 5 218
6 8 215
6 3 180
6 4 190
6 2 180
6 5 195
5 11 180
6 5 190
6 10 225
6 3 185
6 7 220
6 0 169
5 11 170
6 2 175
6 11 235
6 1 175
6 11 235
6 8 200
6 6 190
6 11 260
6 2 194
6 2 165
6 7 210
6 8 240
5 10 160
6 3 190
6 6 215
6 2 170
6 1 200
6 10 210
6 6 200
6 7 210
6 2 200
6 2 190
6 2 170
6 9 235
7 0 225
6 9 220
6 5 188
6 5 190
6 7 230
6 9 235
6 2 225
6 11 215
6 6 218
6 3 185
6 6 195
6 7 200
6 5 190
6 1 185
6 5 170
6 3 180
6 6 190
6 7 205
6 5 180
6 7 225
7 0 236
6 2 175
6 3 185
6 7 210
6 5 195
6 5 195
6 3 185
6 5 210
6 6 220
6 8 239
6 1 160
6 7 195
6 4 175
6 3 175
6 9 256
6 8 225
6 1 180
6 6 215
6 3 190
6 9 265
6 5.5 205
6 7 261
6 9 230
6 6 215
6 8 220
6 10 230
6 2 185
6 4 208
6 8 235
6 6 210
6 7 195
6 4 193
6 8 225
6 4 195
6 2 200
6 1 185
6 10 225
6 11 260
6 10 245
6 10 226
6 8 215
6 3 195
6 8 220
6 10 220
6 1 173
7 1 255
6 5 190
6 9 210
7 1 265
6 10 230
6 2 190
6 11 220
6 9 240
6 1 190
6 4 205
6 9 230
6 1 190
6 9 215
6 6 195
6 9 215
6 7 220
6 2 185
6 4 190
6 5.5 195
6 9 240
6 4 205
6 10 218
6 1 170
6 11 245
6 7 210
6 9 238
6 2 195
6 2 170
6 3 195
6 10 220
5 10 160
6 9 240
6 0 168
6 5 235
6 7 230
6 8 225
6 4 210
5 9 155
6 4 215
6 4 185
6 6 195
6 10 221
6 2 165
6 10 210
6 9 200
6 4 185
6 2 185
6 1 180
6 6 195
6 6 190
6 7 195
6 7 200
6 10 220
6 6 185
6 11 230
6 2 170
6 5 210
7 0 235
6 8 210
6 6 210
6 7 190
6 2 185
6 11 230
6 10 270
6 6 193
5 10 93
6 9 227
6 7 235
6 3 185
7 1 245
5 10 185
6 6.5 210
6 8 221
6 5 195
6 10 225
6 9 215
6 2 180
6 9 215
6 7 218
5 9 175
6 5 195
6 9 225
6 11 225
6 3 185
6 8 220
6 1 170
6 3 195
