# Supplementary material for: CSQUiD: an index and non-probability framework for constrained skyline query processing over uncertain data
Source: PeerJ Comput Sci. 2024 Sep 16;10:e2225. doi: 10.7717/peerj-cs.2225 (PMC11639172; doi:10.7717/peerj-cs.2225)
Supplement: Supplemental Information 3 [file peerj-cs-10-2225-s003.zip › The Real Dataset_ NBA/nba.player_allstar.txt]

28 11 8 3 12 5 2 1
18 10 11 4 8 4 2 2
13 4 3 0 6 1 2 2
14 10 4 0 9 4 2 2
27 10 8 3 9 4 2 2
32 21 7 2 15 9 4 3
23 11 6 1 10 5 2 1
37 25 13 2 19 11 4 3
32 20 6 5 12 9 3 2
23 15 6 4 9 6 3 3
23 15 6 4 9 6 3 3
30 17 16 9 17 6 6 5
23 21 4 2 14 8 6 5
36 22 5 3 16 9 4 4
19 7 10 3 10 3 2 1
23 14 8 6 11 7 0 0
19 12 7 2 10 5 2 2
30 19 14 1 16 8 4 3
21 9 6 0 4 4 0 0
11 4 3 0 4 2 0 0
14 9 1 1 8 4 0 0
12 14 1 1 10 5 3 3
17 9 2 1 6 3 3 2
13 13 1 2 8 5 4 3
19 12 3 2 11 4 2 1
25 15 3 5 17 6 0 0
19 15 3 2 15 7 0 0
17 14 1 2 13 4 6 5
23 16 3 4 13 6 4 3
27 15 10 4 11 3 10 9
28 25 13 3 18 10 7 5
32 24 11 1 20 10 5 4
7 3 1 0 4 1 1 1
0 6 3 2 8 3 3 0
24 9 4 0 9 4 1 1
29 19 14 2 12 8 3 3
18 11 8 0 7 5 0 0
30 6 10 1 11 2 2 2
24 10 18 1 11 0 13 10
27 12 8 3 11 5 3 2
27 15 7 0 11 7 1 1
15 6 4 1 6 3 0 0
27 14 10 1 13 7 0 0
20 14 4 0 11 6 2 2
19 11 5 0 13 5 1 1
9 0 0 1 2 0 0 0
17 12 5 1 5 4 4 4
23 11 7 0 11 4 5 3
14 2 1 2 4 1 2 0
29 23 17 1 18 10 8 3
12 2 0 1 2 0 2 2
16 5 6 2 9 2 1 1
19 2 3 0 4 0 2 2
19 4 2 2 7 2 0 0
13 3 0 3 3 1 1 1
20 9 2 4 7 4 1 1
26 16 3 4 11 7 2 2
18 2 0 3 8 1 0 0
11 4 1 2 7 2 0 0
5 2 0 0 2 1 0 0
20 10 4 2 9 5 0 0
18 7 3 3 8 3 1 1
17 1 1 4 6 0 1 1
0 8 9 8 12 2 5 4
25 8 4 6 11 4 0 0
31 11 6 8 13 4 4 3
33 4 0 8 11 2 0 0
26 2 5 8 7 1 0 0
32 13 5 4 8 4 6 5
31 20 5 10 20 8 6 4
28 10 5 7 14 4 2 2
24 7 7 2 8 2 4 3
35 20 9 5 14 7 7 6
34 20 11 4 15 6 8 8
36 15 5 3 11 4 7 7
33 9 4 13 14 4 2 1
28 14 14 5 9 7 0 0
23 16 16 1 13 6 5 4
15 6 6 3 7 3 0 0
26 11 12 1 10 5 3 1
30 15 13 1 15 7 1 1
32 14 20 1 12 5 5 4
19 10 5 1 9 4 2 2
16 17 7 0 17 7 4 3
24 14 10 3 13 4 8 6
14 2 11 1 4 1 0 0
21 2 4 4 4 1 0 0
9 0 5 0 0 0 0 0
26 2 2 2 3 1 0 0
0 7 0 3 9 2 5 3
15 5 2 0 6 1 4 3
22 13 5 2 12 5 1 1
26 27 6 2 16 12 2 2
19 11 4 0 10 5 1 1
21 13 7 1 14 6 1 1
16 4 4 1 6 2 0 0
8 4 3 0 4 2 0 0
29 16 3 4 13 8 0 0
22 10 3 4 10 5 0 0
13 0 0 1 6 0 0 0
16 16 1 2 12 8 0 0
14 0 2 1 3 0 0 0
19 13 0 2 8 6 1 1
23 14 4 0 14 7 1 0
29 18 3 2 15 6 7 6
29 18 3 2 15 6 7 6
33 22 4 5 13 9 3 3
19 8 4 2 10 4 2 0
23 12 4 3 15 5 2 2
36 34 8 5 22 14 8 6
28 25 6 3 19 11 3 3
20 11 5 2 12 4 4 3
39 29 8 5 22 10 2 9
27 16 8 3 14 3 12 10
31 16 6 1 12 7 2 2
18 10 0 2 10 5 2 0
22 14 3 5 10 6 5 2
24 15 3 5 13 5 5 5
24 12 3 2 12 6 2 0
29 17 5 7 15 7 3 3
31 14 7 2 14 6 2 2
22 26 5 4 15 9 11 8
17 14 2 1 14 7 0 0
25 18 6 1 16 6 6 6
11 2 2 3 5 1 0 0
14 13 4 0 7 5 4 3
1 0 0 0 0 0 0 0
19 10 4 2 4 2 6 6
26 7 9 2 6 3 3 1
14 6 0 1 5 3 0 0
16 10 12 0 13 4 2 2
35 12 15 6 13 5 3 2
11 4 2 0 6 1 2 2
19 10 4 2 13 4 3 2
35 24 15 1 21 9 12 6
21 4 5 0 9 4 3 3
29 12 5 4 10 5 2 2
28 13 13 0 11 5 5 3
11 2 4 0 7 1 0 0
11 12 2 1 6 6 0 0
31 12 10 1 14 6 2 0
17 4 5 2 6 2 0 0
17 2 3 0 9 1 0 0
33 23 11 5 17 10 3 3
17 10 1 1 4 3 7 4
19 10 1 3 9 4 4 2
18 14 1 2 11 4 6 6
14 0 3 0 3 0 0 0
27 13 0 4 5 3 9 7
36 14 5 4 10 6 2 2
25 11 4 2 6 4 5 3
28 14 13 2 10 6 3 2
25 14 5 9 9 4 8 5
36 30 6 5 20 10 13 10
18 6 2 1 3 2 2 2
14 0 4 1 8 0 0 0
19 4 8 2 11 2 0 0
15 5 2 4 5 2 1 1
22 12 2 5 11 5 2 2
24 6 5 3 12 2 2 2
27 16 4 3 20 8 0 0
14 2 1 0 8 1 1 0
18 14 5 1 9 4 6 6
21 9 3 0 9 4 1 1
19 9 2 3 7 3 2 2
10 2 3 0 3 1 0 0
32 23 6 8 18 10 3 2
26 14 11 11 14 5 7 4
22 20 4 1 11 8 4 4
36 30 4 5 24 10 13 9
31 18 1 5 17 9 0 0
36 26 5 5 25 10 7 6
29 17 5 2 17 8 0 0
33 28 2 3 23 13 4 2
27 6 4 2 5 1 5 4
25 13 1 3 11 4 6 5
35 18 7 3 12 5 8 8
28 15 7 3 7 3 9 9
19 7 5 3 6 3 2 1
21 19 8 0 16 9 2 1
7 4 4 0 2 1 6 2
20 10 5 3 12 4 0 0
26 18 7 3 11 6 4 3
12 4 3 2 5 2 0 0
13 6 2 2 5 3 0 0
12 6 1 4 5 3 0 0
4 0 1 0 2 0 0 0
3 0 0 0 1 0 0 0
17 4 3 2 4 2 0 0
20 4 4 0 8 2 0 0
20 11 9 2 6 2 8 7
16 15 3 1 6 6 4 3
21 6 7 2 9 3 0 0
34 28 10 0 17 11 9 6
19 11 7 3 7 5 2 1
31 16 11 4 11 6 6 4
26 28 9 3 17 12 6 4
33 22 10 2 19 9 5 4
19 9 8 0 9 3 3 3
22 8 6 3 8 3 4 2
22 8 6 3 8 3 4 2
31 20 12 2 12 7 12 6
14 2 1 1 1 0 2 2
30 16 7 2 11 7 2 2
20 8 10 2 8 3 2 2
11 10 5 0 7 3 6 4
24 12 1 4 10 5 3 2
18 5 2 2 4 2 1 1
24 4 8 2 6 1 2 2
6 4 2 0 4 2 1 0
8 3 1 1 3 1 2 1
0 12 11 3 17 4 6 4
31 18 9 1 18 6 8 6
40 22 16 2 26 9 4 4
29 26 15 1 19 9 9 8
0 11 9 1 11 4 4 3
21 6 9 1 10 3 4 0
22 16 9 2 13 5 7 6
25 16 9 1 15 7 3 2
19 6 6 3 13 3 0 0
23 12 10 0 8 5 2 2
28 17 1 0 16 8 5 1
17 5 6 3 4 2 2 1
10 8 3 0 5 4 0 0
21 5 2 3 7 1 2 2
20 14 0 0 8 6 2 1
18 8 2 2 8 4 0 0
23 9 0 2 9 3 0 0
14 4 1 3 3 2 0 0
18 16 4 1 14 8 0 0
17 2 2 0 1 1 0 0
15 14 4 2 12 6 2 2
24 24 11 1 19 12 1 0
5 2 4 0 2 1 0 0
21 14 4 2 11 7 1 0
8 4 3 0 3 2 0 0
7 0 1 0 0 0 2 0
10 4 6 1 5 2 0 0
28 12 15 2 11 5 4 2
18 13 3 0 6 5 4 3
25 16 10 2 18 5 6 6
25 16 10 2 18 5 6 6
15 3 5 3 3 1 1 1
18 4 4 4 7 2 0 0
20 10 2 1 6 4 2 2
14 10 3 2 9 5 0 0
17 11 0 1 7 5 2 1
15 8 1 2 6 4 0 0
22 18 1 6 13 7 0 0
18 0 4 5 5 0 0 0
20 5 4 8 8 1 3 3
24 7 3 13 7 3 0 0
20 17 1 10 15 7 2 2
28 18 5 5 10 6 6 6
23 6 5 15 10 3 0 0
17 6 6 9 4 3 0 0
26 8 2 4 11 3 2 2
5 0 0 1 3 0 0 0
27 8 9 2 14 3 4 2
34 13 12 0 14 5 5 3
36 19 17 2 15 6 9 7
32 25 13 0 16 7 12 11
26 21 10 1 10 7 12 7
18 19 5 2 9 7 8 5
18 16 6 0 13 6 5 4
25 15 10 1 12 7 2 1
8 6 1 2 4 3 0 0
18 8 4 1 7 4 0 0
17 10 6 0 10 5 0 0
24 7 6 1 7 3 2 1
21 6 5 2 6 3 0 0
21 6 5 2 6 3 0 0
0 8 2 3 10 2 4 4
28 12 5 2 11 5 2 2
28 1 2 8 4 0 1 1
34 8 7 11 11 4 0 0
22 6 2 2 6 3 0 0
17 7 2 4 6 3 2 1
25 4 13 0 7 2 0 0
11 4 4 1 4 2 0 0
27 18 13 0 15 7 9 4
8 1 2 0 2 0 2 1
13 5 4 0 6 2 1 1
28 3 6 3 4 1 2 1
23 4 9 8 4 2 0 0
22 2 5 5 2 1 0 0
23 2 10 2 6 1 0 0
33 17 13 5 12 7 9 3
42 13 21 2 13 6 2 1
37 19 24 5 14 8 4 3
20 9 3 3 9 4 0 0
11 10 0 2 5 5 0 0
20 12 0 5 6 5 0 0
18 4 1 3 9 2 0 0
14 4 1 6 6 2 0 0
26 13 5 10 10 6 0 0
31 9 6 15 6 3 2 2
18 12 1 5 8 5 0 0
12 4 1 2 6 1 4 2
15 2 0 6 4 1 0 0
32 11 2 17 6 5 0 0
13 5 1 1 5 2 0 0
13 5 3 1 7 2 0 0
18 11 2 1 10 4 0 0
36 10 14 3 13 3 7 4
31 19 12 7 19 8 3 3
20 10 16 2 11 4 5 2
6 4 0 1 2 1 2 2
12 10 3 3 6 4 0 0
27 13 3 3 12 4 5 5
13 3 3 1 8 1 0 0
21 21 1 3 13 9 5 3
29 6 4 8 9 3 0 0
25 14 3 3 12 5 5 3
8 0 1 1 5 0 0 0
19 8 1 3 7 4 0 0
19 8 1 3 7 4 0 0
32 8 2 4 7 4 2 0
28 15 1 5 14 7 0 0
27 15 4 9 12 7 0 0
16 8 2 1 8 3 0 0
15 4 3 3 8 2 0 0
14 12 2 1 5 4 4 4
16 4 1 0 5 1 2 2
19 10 3 1 9 3 5 4
17 4 2 1 3 1 2 2
22 15 4 2 9 6 4 3
25 8 6 4 10 3 3 2
12 4 0 0 5 2 0 0
16 10 2 1 9 4 5 2
14 1 1 0 3 0 1 1
23 4 7 0 5 2 0 0
24 2 6 0 2 1 2 0
21 2 4 2 7 1 0 0
21 9 4 0 6 3 4 3
17 2 2 2 4 1 0 0
31 15 10 2 14 6 3 3
25 13 5 2 8 4 6 5
26 8 3 2 7 3 2 2
36 12 2 6 13 5 3 2
22 9 2 2 7 4 1 1
22 4 5 5 8 1 2 2
17 8 1 3 7 2 4 4
14 4 8 1 6 1 4 2
15 6 5 1 5 2 2 2
20 8 3 4 7 3 4 1
29 14 9 3 14 6 4 2
13 6 8 3 10 3 0 0
15 6 1 4 9 3 0 0
19 4 10 1 3 2 0 0
14 8 4 0 10 4 0 0
14 8 4 1 7 4 0 0
16 2 2 1 5 1 0 0
33 15 9 3 8 5 7 5
37 26 6 4 20 11 4 4
25 8 7 0 12 4 0 0
14 9 4 1 7 4 1 1
21 9 2 0 11 3 4 3
19 2 4 0 11 1 0 0
18 8 2 2 7 4 0 0
13 4 3 1 8 2 1 0
29 22 8 3 14 10 2 2
28 20 3 2 19 10 0 0
17 6 4 0 8 2 2 2
32 19 9 1 15 8 5 3
25 9 9 0 10 4 1 1
19 8 6 1 7 3 3 2
22 11 4 2 11 4 4 3
16 11 3 0 9 5 2 1
25 1 4 2 7 3 5 5
