# Supplementary material for: CSQUiD: an index and non-probability framework for constrained skyline query processing over uncertain data
Source: PeerJ Comput Sci. 2024 Sep 16;10:e2225. doi: 10.7717/peerj-cs.2225 (PMC11639172; doi:10.7717/peerj-cs.2225)
Supplement: Supplemental Information 3 [file peerj-cs-10-2225-s003.zip › The Real Dataset_ NBA/nba.player_playoffs.txt]

3 0 9 0 0 0 6 0 0 0 6 22 4 4 1 0 0
6 0 34 0 0 0 13 0 0 0 10 31 12 15 10 0 0
2 0 22 0 0 0 4 0 0 0 10 25 8 6 6 0 0
5 0 66 0 0 0 22 0 0 0 11 70 22 28 22 0 0
8 0 57 0 0 0 17 0 0 0 38 61 18 29 21 0 0
2 0 2 0 0 0 1 0 0 0 3 3 1 0 0 0 0
2 0 2 0 0 0 0 0 0 0 2 3 1 0 0 0 0
5 0 75 0 0 0 7 0 0 0 25 52 23 32 29 0 0
3 0 43 0 0 0 11 0 0 0 16 43 15 20 13 0 0
5 0 85 0 0 0 19 0 0 0 21 68 28 38 29 0 0
8 0 95 0 0 0 19 0 0 0 24 96 26 48 43 0 0
3 0 36 0 0 0 8 0 0 0 7 31 16 4 4 0 0
4 0 32 0 0 0 2 0 0 0 6 30 11 14 10 0 0
8 0 10 0 0 0 3 0 0 0 12 21 3 6 4 0 0
11 0 84 0 0 0 52 0 0 0 36 68 23 46 38 0 0
8 0 19 0 0 0 4 0 0 0 11 26 7 13 5 0 0
8 0 91 0 0 0 14 0 0 0 27 109 33 30 25 0 0
2 0 15 0 0 0 4 0 0 0 8 20 7 1 1 0 0
3 0 9 0 0 0 6 0 0 0 3 10 3 6 3 0 0
6 0 17 0 0 0 10 0 0 0 5 36 6 11 5 0 0
2 0 26 0 0 0 4 0 0 0 3 27 9 9 8 0 0
2 0 5 0 0 0 0 0 0 0 0 7 2 1 1 0 0
2 0 15 0 0 0 9 0 0 0 11 17 4 8 7 0 0
1 0 4 0 0 0 0 0 0 0 2 1 1 2 2 0 0
3 0 2 0 0 0 0 0 0 0 4 4 0 2 2 0 0
2 0 6 0 0 0 1 0 0 0 5 3 2 2 2 0 0
3 0 49 0 0 0 7 0 0 0 17 45 17 25 15 0 0
2 0 11 0 0 0 1 0 0 0 6 5 1 11 9 0 0
2 0 2 0 0 0 0 0 0 0 3 4 1 0 0 0 0
2 0 9 0 0 0 6 0 0 0 10 12 3 4 3 0 0
3 0 18 0 0 0 0 0 0 0 7 13 4 11 10 0 0
2 0 23 0 0 0 5 0 0 0 11 27 7 11 9 0 0
2 0 23 0 0 0 4 0 0 0 7 19 7 15 9 0 0
5 0 45 0 0 0 8 0 0 0 22 33 10 28 25 0 0
2 0 0 0 0 0 0 0 0 0 4 3 0 0 0 0 0
2 0 18 0 0 0 4 0 0 0 8 13 7 5 4 0 0
12 0 51 0 0 0 16 0 0 0 12 42 16 22 19 0 0
4 0 74 0 0 0 11 0 0 0 9 66 24 31 26 0 0
11 0 188 0 0 0 28 0 0 0 43 148 57 101 74 0 0
3 0 17 0 0 0 3 0 0 0 6 17 5 10 7 0 0
3 0 12 0 0 0 2 0 0 0 12 9 1 10 10 0 0
4 0 43 0 0 0 4 0 0 0 15 61 15 17 13 0 0
2 0 37 0 0 0 3 0 0 0 6 27 13 11 11 0 0
2 0 14 0 0 0 3 0 0 0 2 16 6 4 2 0 0
11 0 78 0 0 0 32 0 0 0 34 93 27 28 24 0 0
6 0 21 0 0 0 7 0 0 0 20 21 7 14 7 0 0
5 0 42 0 0 0 7 0 0 0 21 40 11 21 20 0 0
2 0 23 0 0 0 1 0 0 0 11 22 9 10 5 0 0
8 0 51 0 0 0 10 0 0 0 26 48 14 30 23 0 0
3 0 31 0 0 0 8 0 0 0 14 31 6 24 19 0 0
1 0 0 0 0 0 0 0 0 0 2 0 0 0 0 0 0
3 0 19 0 0 0 9 0 0 0 17 31 7 10 5 0 0
4 0 32 0 0 0 3 0 0 0 16 26 9 16 14 0 0
4 0 30 0 0 0 8 0 0 0 22 25 11 10 8 0 0
6 0 33 0 0 0 8 0 0 0 17 41 12 19 9 0 0
2 0 27 0 0 0 4 0 0 0 7 17 8 13 11 0 0
3 0 10 0 0 0 0 0 0 0 4 9 3 8 4 0 0
2 0 45 0 0 0 6 0 0 0 7 32 15 18 15 0 0
2 0 41 0 0 20 3 0 0 0 10 27 14 16 13 0 0
3 0 15 0 0 7 5 0 0 0 8 19 7 1 1 0 0
7 0 95 0 0 62 27 0 0 0 27 108 35 30 25 0 0
7 0 97 0 0 63 14 0 0 0 33 59 28 55 41 0 0
14 0 273 0 0 196 33 0 0 0 59 239 93 135 87 0 0
3 0 3 0 0 2 0 0 0 0 5 5 1 1 1 0 0
9 0 9 0 0 3 6 0 0 0 2 12 4 2 1 0 0
3 0 43 0 0 16 10 0 0 0 10 44 17 11 9 0 0
7 0 143 0 0 102 20 0 0 0 28 105 47 64 49 0 0
7 0 88 0 0 41 16 0 0 0 23 93 33 27 22 0 0
2 0 15 0 0 7 15 0 0 0 6 22 4 9 7 0 0
7 0 34 0 0 26 25 0 0 0 22 48 10 21 14 0 0
14 0 152 0 0 94 24 0 0 0 61 151 55 68 42 0 0
14 0 101 0 0 66 34 0 0 0 55 91 37 37 27 0 0
3 0 17 0 0 5 9 0 0 0 6 7 3 15 11 0 0
14 0 175 0 0 71 59 0 0 0 45 121 57 67 61 0 0
14 0 250 0 0 58 38 0 0 0 43 217 88 100 74 0 0
3 120 77 0 0 38 8 0 0 0 17 53 24 33 29 0 0
2 85 31 0 0 9 8 0 0 0 7 34 14 7 3 0 0
3 29 4 0 0 2 1 0 0 0 4 3 1 5 2 0 0
3 48 9 0 0 10 3 0 0 0 16 12 4 6 1 0 0
2 81 17 0 0 6 9 0 0 0 10 24 6 6 5 0 0
3 58 16 0 0 12 5 0 0 0 11 14 6 7 4 0 0
6 53 24 0 0 8 4 0 0 0 18 24 10 4 4 0 0
7 88 36 0 0 10 15 0 0 0 23 30 7 23 22 0 0
1 21 5 0 0 8 4 0 0 0 0 6 1 3 3 0 0
6 247 59 0 0 73 35 0 0 0 25 59 24 18 11 0 0
3 128 33 0 0 16 4 0 0 0 17 25 8 19 17 0 0
3 138 93 0 0 12 19 0 0 0 13 65 26 44 41 0 0
6 233 119 0 0 13 28 0 0 0 18 92 37 55 45 0 0
3 31 8 0 0 3 5 0 0 0 7 8 1 7 6 0 0
3 112 27 0 0 13 17 0 0 0 16 19 9 18 9 0 0
11 374 148 0 0 44 31 0 0 0 46 145 47 67 54 0 0
8 146 45 0 0 9 11 0 0 0 23 42 13 25 19 0 0
1 1 0 0 0 0 0 0 0 0 0 0 0 0 0 0 0
2 28 18 0 0 0 1 0 0 0 12 5 3 15 12 0 0
2 13 3 0 0 4 1 0 0 0 5 3 0 4 3 0 0
3 110 22 0 0 40 7 0 0 0 13 24 7 10 8 0 0
6 195 60 0 0 39 14 0 0 0 27 48 19 27 22 0 0
6 270 153 0 0 25 37 0 0 0 21 120 46 73 61 0 0
3 91 26 0 0 4 14 0 0 0 11 29 6 20 14 0 0
6 138 33 0 0 21 13 0 0 0 24 38 11 27 11 0 0
7 63 22 0 0 5 2 0 0 0 19 23 9 15 4 0 0
1 2 0 0 0 1 0 0 0 0 1 0 0 0 0 0 0
2 26 10 0 0 5 7 0 0 0 7 3 2 13 6 0 0
8 332 153 0 0 111 6 0 0 0 34 121 48 68 57 0 0
2 28 18 0 0 3 2 0 0 0 12 12 5 13 8 0 0
11 303 116 0 0 120 15 0 0 0 29 86 36 59 44 0 0
2 76 34 0 0 16 0 0 0 0 5 28 14 8 6 0 0
3 52 11 0 0 4 2 0 0 0 16 10 4 8 3 0 0
6 193 50 0 0 56 12 0 0 0 28 35 16 24 18 0 0
12 204 60 0 0 22 14 0 0 0 32 65 25 20 10 0 0
2 94 25 0 0 24 8 0 0 0 11 15 10 9 5 0 0
12 189 49 0 0 64 11 0 0 0 32 46 16 32 17 0 0
2 81 17 0 0 7 11 0 0 0 10 28 5 12 7 0 0
12 192 52 0 0 30 11 0 0 0 30 42 20 23 12 0 0
2 14 3 0 0 1 1 0 0 0 4 5 1 4 1 0 0
2 44 14 0 0 10 3 0 0 0 11 9 5 6 4 0 0
2 31 7 0 0 2 0 0 0 0 4 10 2 3 3 0 0
2 67 22 0 0 5 9 0 0 0 12 13 6 12 10 0 0
2 47 10 0 0 10 2 0 0 0 10 16 4 5 2 0 0
2 73 15 0 0 9 5 0 0 0 10 17 4 10 7 0 0
13 374 116 0 0 48 25 0 0 0 46 74 36 62 44 0 0
10 286 88 0 0 22 21 0 0 0 30 62 25 63 38 0 0
13 358 118 0 0 85 20 0 0 0 50 95 37 55 44 0 0
10 260 67 0 0 57 20 0 0 0 34 73 25 26 17 0 0
13 265 136 0 0 126 7 0 0 0 37 120 54 58 28 0 0
5 127 25 0 0 21 21 0 0 0 14 22 8 13 9 0 0
13 96 21 0 0 6 7 0 0 0 23 20 7 15 7 0 0
4 68 11 0 0 4 5 0 0 0 12 16 4 5 3 0 0
6 197 68 0 0 24 24 0 0 0 15 69 27 25 14 0 0
4 87 19 0 0 15 6 0 0 0 11 23 6 11 7 0 0
13 424 252 0 0 171 25 0 0 0 56 190 87 96 78 0 0
13 375 133 0 0 73 17 0 0 0 52 111 51 36 31 0 0
3 15 14 0 0 0 0 0 0 0 6 10 6 2 2 0 0
6 211 100 0 0 62 31 0 0 0 24 72 35 38 30 0 0
13 542 140 0 0 125 37 0 0 0 40 122 45 90 50 0 0
4 136 35 0 0 12 17 0 0 0 9 38 13 12 9 0 0
13 543 160 0 0 110 41 0 0 0 27 155 56 60 48 0 0
6 200 89 0 0 54 4 0 0 0 25 67 28 44 33 0 0
13 227 61 0 0 27 14 0 0 0 27 51 18 34 25 0 0
4 119 28 0 0 12 8 0 0 0 18 25 7 15 14 0 0
13 374 208 0 0 136 24 0 0 0 40 140 64 108 80 0 0
13 163 34 0 0 21 5 0 0 0 32 32 11 20 12 0 0
4 60 12 0 0 7 6 0 0 0 8 24 6 0 0 0 0
13 559 194 0 0 34 60 0 0 0 39 143 59 94 76 0 0
6 206 113 0 0 25 10 0 0 0 29 81 35 50 43 0 0
4 111 45 0 0 33 10 0 0 0 17 31 10 36 25 0 0
13 402 96 0 0 47 23 0 0 0 60 107 42 21 12 0 0
6 121 28 0 0 13 8 0 0 0 17 28 8 14 12 0 0
6 23 8 0 0 5 0 0 0 0 5 7 3 3 2 0 0
6 245 96 0 0 35 26 0 0 0 18 74 30 44 36 0 0
3 43 11 0 0 7 4 0 0 0 7 13 4 3 3 0 0
10 250 84 0 0 51 22 0 0 0 32 72 31 31 22 0 0
10 166 69 0 0 12 17 0 0 0 15 68 26 21 17 0 0
8 331 110 0 0 79 32 0 0 0 31 112 44 35 22 0 0
8 197 84 0 0 47 9 0 0 0 14 85 31 38 22 0 0
9 59 12 0 0 17 2 0 0 0 5 26 5 3 2 0 0
3 124 79 0 0 24 26 0 0 0 4 56 28 25 23 0 0
10 69 23 0 0 28 3 0 0 0 21 22 10 6 3 0 0
10 134 38 0 0 25 13 0 0 0 11 30 12 20 14 0 0
10 275 97 0 0 21 23 0 0 0 21 101 41 25 15 0 0
8 169 87 0 0 21 28 0 0 0 31 72 34 31 19 0 0
8 264 118 0 0 33 24 0 0 0 28 85 32 70 54 0 0
10 289 168 0 0 127 14 0 0 0 38 130 49 89 70 0 0
3 42 30 0 0 8 11 0 0 0 8 19 7 17 16 0 0
10 405 136 0 0 47 52 0 0 0 37 118 46 59 44 0 0
10 360 123 0 0 101 58 0 0 0 47 107 38 60 47 0 0
10 313 132 0 0 94 27 0 0 0 37 154 53 35 26 0 0
8 159 61 0 0 29 10 0 0 0 36 66 21 35 19 0 0
8 256 66 0 0 24 29 0 0 0 27 75 27 19 12 0 0
3 54 19 0 0 22 1 0 0 0 7 24 5 16 9 0 0
3 11 0 0 0 1 2 0 0 0 1 9 0 0 0 0 0
3 54 15 0 0 15 2 0 0 0 7 13 4 10 7 0 0
10 217 103 0 0 67 14 0 0 0 21 78 36 44 31 0 0
10 377 93 0 0 88 23 0 0 0 27 112 34 41 25 0 0
10 397 203 0 0 143 51 0 0 0 41 169 69 92 65 0 0
3 55 33 0 0 21 2 0 0 0 13 21 9 19 15 0 0
8 128 48 0 0 17 14 0 0 0 21 45 16 23 16 0 0
8 317 116 0 0 47 60 0 0 0 16 108 39 48 38 0 0
8 172 65 0 0 43 7 0 0 0 37 81 26 14 13 0 0
3 89 29 0 0 26 4 0 0 0 8 31 11 9 7 0 0
10 375 124 0 0 38 57 0 0 0 48 137 52 36 20 0 0
5 98 25 0 0 13 6 0 0 0 7 36 9 9 7 0 0
5 162 88 0 0 43 17 0 0 0 29 83 33 34 22 0 0
1 1 0 0 0 0 0 0 0 0 0 0 0 0 0 0 0
10 117 35 0 0 17 7 0 0 0 23 40 16 5 3 0 0
2 45 21 0 0 3 4 0 0 0 5 26 10 2 1 0 0
5 87 45 0 0 18 5 0 0 0 11 49 19 9 7 0 0
10 183 44 0 0 33 12 0 0 0 18 49 14 22 16 0 0
5 54 25 0 0 14 3 0 0 0 4 27 9 14 7 0 0
10 430 298 0 0 168 25 0 0 0 33 237 98 133 102 0 0
10 128 22 0 0 20 17 0 0 0 18 22 8 15 6 0 0
10 229 122 0 0 43 17 0 0 0 36 82 38 59 46 0 0
10 152 75 0 0 58 8 0 0 0 48 63 28 29 19 0 0
2 18 4 0 0 6 0 0 0 0 4 5 0 6 4 0 0
10 409 139 0 0 244 32 0 0 0 41 148 54 61 31 0 0
5 215 107 0 0 90 14 0 0 0 18 95 29 55 49 0 0
5 83 27 0 0 12 8 0 0 0 6 21 6 17 15 0 0
5 98 21 0 0 10 8 0 0 0 11 37 8 6 5 0 0
10 168 92 0 0 63 6 0 0 0 39 72 31 50 30 0 0
10 377 211 0 0 35 29 0 0 0 23 197 75 64 61 0 0
2 79 32 0 0 7 8 0 0 0 3 27 14 4 4 0 0
2 28 14 0 0 6 3 0 0 0 5 7 6 6 2 0 0
2 85 57 0 0 19 8 0 0 0 7 53 24 11 9 0 0
8 309 188 0 0 62 16 0 0 0 26 169 66 72 56 0 0
8 156 52 0 0 32 13 0 0 0 16 61 23 9 6 0 0
2 37 11 0 0 7 2 0 0 0 4 12 4 8 3 0 0
11 243 99 0 0 60 19 0 0 0 38 89 38 40 23 0 0
3 113 33 0 0 21 4 0 0 0 10 45 14 7 5 0 0
3 134 34 0 0 25 12 0 0 0 6 34 10 14 14 0 0
11 457 198 0 0 71 82 0 0 0 20 196 67 75 64 0 0
11 430 266 0 0 181 20 0 0 0 31 230 90 118 86 0 0
10 91 17 0 0 14 7 0 0 0 20 21 5 9 7 0 0
2 27 10 0 0 10 0 0 0 0 7 10 4 5 2 0 0
11 352 202 0 0 90 16 0 0 0 50 174 74 59 54 0 0
2 63 24 0 0 9 3 0 0 0 5 26 12 1 0 0 0
2 31 15 0 0 10 2 0 0 0 9 15 5 5 5 0 0
10 168 46 0 0 62 9 0 0 0 32 52 12 33 22 0 0
4 11 8 0 0 3 0 0 0 0 0 9 3 3 2 0 0
9 355 136 0 0 221 24 0 0 0 24 133 48 66 40 0 0
8 290 103 0 0 87 6 0 0 0 27 131 45 23 13 0 0
3 131 80 0 0 45 6 0 0 0 10 64 25 36 30 0 0
3 50 18 0 0 4 4 0 0 0 5 23 8 3 2 0 0
11 199 73 0 0 68 11 0 0 0 49 61 24 38 25 0 0
11 406 232 0 0 54 25 0 0 0 28 221 90 56 52 0 0
7 281 130 0 0 46 33 0 0 0 15 123 45 43 40 0 0
1 39 12 0 0 15 2 0 0 0 3 12 3 7 6 0 0
11 239 69 0 0 64 14 0 0 0 40 85 25 29 19 0 0
2 74 37 0 0 22 1 0 0 0 6 45 15 12 7 0 0
11 162 61 0 0 41 25 0 0 0 24 69 19 33 23 0 0
7 254 164 0 0 72 17 0 0 0 26 127 52 67 60 0 0
13 556 331 0 0 156 43 0 0 0 52 303 122 113 87 0 0
9 192 82 0 0 29 25 0 0 0 41 74 34 22 14 0 0
2 62 32 0 0 4 10 0 0 0 4 32 12 9 8 0 0
2 6 4 0 0 5 0 0 0 0 4 7 2 1 0 0 0
11 157 54 0 0 75 7 0 0 0 40 66 24 13 6 0 0
3 43 10 0 0 7 4 0 0 0 5 16 4 4 2 0 0
9 361 159 0 0 53 54 0 0 0 40 121 54 61 51 0 0
11 460 214 0 0 76 119 0 0 0 28 221 72 94 70 0 0
5 29 9 0 0 6 4 0 0 0 8 8 3 4 3 0 0
4 34 11 0 0 17 2 0 0 0 5 12 2 9 7 0 0
3 36 8 0 0 12 2 0 0 0 3 10 2 8 4 0 0
8 147 52 0 0 53 9 0 0 0 34 41 17 25 18 0 0
9 142 40 0 0 9 15 0 0 0 13 38 15 18 10 0 0
11 56 24 0 0 15 0 0 0 0 10 19 10 7 4 0 0
12 205 78 0 0 68 11 0 0 0 36 74 29 25 20 0 0
9 340 113 0 0 95 50 0 0 0 41 102 42 36 29 0 0
9 129 41 0 0 30 9 0 0 0 23 58 17 9 7 0 0
14 565 197 0 0 121 88 0 0 0 50 171 81 58 35 0 0
3 84 47 0 0 14 10 0 0 0 5 43 22 4 3 0 0
7 41 14 0 0 19 3 0 0 0 4 18 4 6 6 0 0
14 544 339 0 0 138 54 0 0 0 54 296 125 109 89 0 0
6 17 9 0 0 3 1 0 0 0 3 13 4 3 1 0 0
8 119 59 0 0 21 3 0 0 0 24 45 22 18 15 0 0
13 423 284 0 0 126 27 0 0 0 53 267 112 80 60 0 0
1 19 7 0 0 6 0 0 0 0 3 8 2 3 3 0 0
2 72 34 0 0 17 3 0 0 0 8 41 14 8 6 0 0
9 183 80 0 0 45 21 0 0 0 26 67 28 47 24 0 0
13 232 71 0 0 45 14 0 0 0 28 80 27 22 17 0 0
13 197 107 0 0 41 18 0 0 0 17 117 45 21 17 0 0
9 157 51 0 0 47 8 0 0 0 31 55 23 10 5 0 0
9 321 139 0 0 70 22 0 0 0 34 132 56 35 27 0 0
2 53 17 0 0 9 3 0 0 0 11 24 6 8 5 0 0
14 426 246 0 0 151 39 0 0 0 53 242 95 68 56 0 0
14 566 113 0 0 64 98 0 0 0 49 106 43 36 27 0 0
2 42 11 0 0 4 9 0 0 0 3 12 5 3 1 0 0
2 27 4 0 0 1 3 0 0 0 5 4 2 4 0 0 0
2 47 20 0 0 16 2 0 0 0 5 21 8 5 4 0 0
2 61 14 0 0 9 13 0 0 0 6 26 7 0 0 0 0
14 576 365 0 0 221 52 0 0 0 43 292 129 142 107 0 0
14 220 72 0 0 41 18 0 0 0 28 79 27 25 18 0 0
10 378 200 0 0 96 23 0 0 0 48 163 69 75 62 0 0
9 77 12 0 0 28 7 0 0 0 17 9 2 8 8 0 0
14 329 126 0 0 56 55 0 0 0 50 102 44 53 38 0 0
14 504 288 0 0 101 44 0 0 0 30 277 123 60 42 0 0
9 180 99 0 0 23 31 0 0 0 27 101 43 14 13 0 0
11 327 82 0 0 102 21 0 0 0 50 90 30 26 22 0 0
9 78 30 0 0 19 5 0 0 0 14 35 11 12 8 0 0
13 461 183 0 0 118 22 0 0 0 51 156 57 91 69 0 0
6 50 26 0 0 8 1 0 0 0 6 20 10 7 6 0 0
14 212 66 0 0 59 6 0 0 0 59 86 31 10 4 0 0
4 17 2 0 0 3 1 0 0 0 3 5 0 5 2 0 0
5 20 9 0 0 6 5 0 0 0 6 7 4 2 1 0 0
12 508 241 0 0 138 32 0 0 0 48 224 89 73 63 0 0
7 96 38 0 0 24 7 0 0 0 22 33 17 7 4 0 0
5 124 28 0 0 17 14 0 0 0 13 29 12 6 4 0 0
2 5 0 0 0 2 0 0 0 0 1 1 0 0 0 0 0
6 32 10 0 0 3 1 0 0 0 6 16 1 11 8 0 0
2 12 4 0 0 3 0 0 0 0 2 6 1 4 2 0 0
13 210 119 0 0 38 10 0 0 0 38 104 39 45 41 0 0
4 69 21 0 0 20 5 0 0 0 9 21 9 4 3 0 0
4 64 26 0 0 28 0 0 0 0 9 22 8 14 10 0 0
4 185 115 0 0 44 44 0 0 0 18 81 42 39 31 0 0
12 482 139 0 0 71 88 0 0 0 57 145 52 55 35 0 0
2 8 3 0 0 4 0 0 0 0 2 4 1 2 1 0 0
14 672 314 0 0 370 70 0 0 0 49 253 116 113 82 0 0
5 95 57 0 0 35 5 0 0 0 21 66 24 13 9 0 0
10 400 173 0 0 145 43 0 0 0 39 170 69 67 35 0 0
13 478 165 0 0 73 65 0 0 0 34 152 66 39 33 0 0
5 174 94 0 0 55 7 0 0 0 17 99 35 31 24 0 0
10 363 161 0 0 30 49 0 0 0 29 151 62 48 37 0 0
5 189 45 0 0 30 11 0 0 0 23 33 13 22 19 0 0
10 67 30 0 0 16 4 0 0 0 15 20 9 20 12 0 0
1 5 4 0 0 2 0 0 0 0 3 2 2 0 0 0 0
5 40 20 0 0 7 2 0 0 0 8 34 8 4 4 0 0
10 370 122 0 0 125 34 0 0 0 37 123 48 37 26 0 0
1 8 2 0 0 1 1 0 0 0 0 1 1 0 0 0 0
12 405 202 0 0 87 21 0 0 0 37 181 80 54 42 0 0
10 167 91 0 0 46 8 0 0 0 31 95 37 23 17 0 0
5 56 17 0 0 13 2 0 0 0 11 13 7 3 3 0 0
5 165 80 0 0 13 25 0 0 0 13 59 27 31 26 0 0
2 10 6 0 0 4 1 0 0 0 2 6 3 0 0 0 0
12 494 252 0 0 174 33 0 0 0 44 226 93 79 66 0 0
11 256 96 0 0 24 20 0 0 0 36 97 35 40 26 0 0
10 138 62 0 0 21 10 0 0 0 25 63 22 21 18 0 0
1 12 4 0 0 2 0 0 0 0 2 4 2 2 0 0 0
10 471 293 0 0 89 84 0 0 0 30 202 92 127 109 0 0
12 419 147 0 0 58 90 0 0 0 46 173 57 47 33 0 0
10 451 131 0 0 272 44 0 0 0 23 132 47 67 37 0 0
7 24 12 0 0 12 3 0 0 0 4 10 6 0 0 0 0
3 69 28 0 0 5 6 0 0 0 8 27 13 2 2 0 0
3 40 17 0 0 4 2 0 0 0 5 22 8 2 1 0 0
4 24 7 0 0 4 1 0 0 0 4 6 2 6 3 0 0
7 66 21 0 0 9 4 0 0 0 8 26 8 7 5 0 0
7 70 37 0 0 26 5 0 0 0 16 23 11 19 15 0 0
6 43 13 0 0 13 3 0 0 0 4 23 6 4 1 0 0
12 410 120 0 0 148 10 0 0 0 46 96 42 53 36 0 0
10 354 205 0 0 87 16 0 0 0 41 176 83 49 39 0 0
12 242 105 0 0 25 21 0 0 0 31 101 43 26 19 0 0
5 190 94 0 0 52 13 0 0 0 15 77 30 46 34 0 0
6 16 11 0 0 0 2 0 0 0 5 10 5 1 1 0 0
17 719 401 0 0 154 70 0 0 0 69 374 153 113 95 0 0
5 109 23 0 0 22 1 0 0 0 16 24 11 6 1 0 0
4 11 4 0 0 3 1 0 0 0 3 3 2 0 0 0 0
3 94 54 0 0 30 2 0 0 0 13 50 23 11 8 0 0
14 243 41 0 0 81 30 0 0 0 42 40 14 18 13 0 0
5 163 60 0 0 44 8 0 0 0 21 49 21 22 18 0 0
1 8 2 0 0 0 0 0 0 0 1 4 1 0 0 0 0
17 543 129 0 0 52 75 0 0 0 65 109 45 57 39 0 0
17 602 422 0 0 86 53 0 0 0 65 343 154 136 114 0 0
5 156 65 0 0 15 18 0 0 0 18 77 25 22 15 0 0
13 287 82 0 0 33 31 0 0 0 40 84 35 17 12 0 0
14 397 167 0 0 99 26 0 0 0 47 124 57 67 53 0 0
3 27 9 0 0 1 1 0 0 0 4 7 3 6 3 0 0
5 231 107 0 0 101 14 0 0 0 14 85 40 35 27 0 0
4 66 30 0 0 8 4 0 0 0 11 29 14 2 2 0 0
4 13 3 0 0 4 0 0 0 0 5 9 1 2 1 0 0
11 75 35 0 0 16 1 0 0 0 23 35 9 21 17 0 0
17 316 142 0 0 85 13 0 0 0 50 118 50 52 42 0 0
3 111 80 0 0 14 8 0 0 0 13 67 34 16 12 0 0
5 224 159 0 0 38 39 0 0 0 20 120 49 68 61 0 0
17 814 324 0 0 428 85 0 0 0 60 261 124 123 76 0 0
17 452 224 0 0 42 41 0 0 0 52 193 81 75 62 0 0
7 80 18 0 0 34 2 0 0 0 11 18 5 11 8 0 0
2 34 13 0 0 16 6 0 0 0 6 12 5 4 3 0 0
5 157 65 0 0 12 13 0 0 0 12 59 22 22 21 0 0
4 46 17 0 0 9 5 0 0 0 11 22 7 4 3 0 0
3 11 2 0 0 4 0 0 0 0 2 7 1 0 0 0 0
10 119 38 0 0 17 10 0 0 0 9 39 12 18 14 0 0
2 11 5 0 0 2 0 0 0 0 3 4 2 2 1 0 0
5 181 73 0 0 37 15 0 0 0 18 64 24 31 25 0 0
1 1 0 0 0 1 0 0 0 0 0 0 0 0 0 0 0
9 378 193 0 0 68 65 0 0 0 34 145 58 90 77 0 0
2 27 7 0 0 9 0 0 0 0 5 9 2 6 3 0 0
2 4 4 0 0 0 0 0 0 0 0 4 2 0 0 0 0
10 277 73 0 0 53 70 0 0 0 49 62 25 30 23 0 0
6 211 143 0 0 27 21 0 0 0 24 117 61 29 21 0 0
5 57 6 0 0 21 1 0 0 0 13 12 3 0 0 0 0
15 633 428 0 0 218 60 0 0 0 41 376 176 112 76 0 0
5 85 12 0 0 23 5 0 0 0 12 19 3 11 6 0 0
8 345 146 0 0 20 28 0 0 0 27 115 55 43 36 0 0
8 332 169 0 0 101 10 0 0 0 21 133 63 51 43 0 0
6 239 129 0 0 81 15 0 0 0 26 92 43 55 43 0 0
3 94 51 0 0 16 5 0 0 0 10 43 18 18 15 0 0
6 277 120 0 0 96 21 0 0 0 22 107 45 48 30 0 0
6 254 169 0 0 24 29 0 0 0 21 166 68 45 33 0 0
3 30 13 0 0 6 3 0 0 0 4 15 4 6 5 0 0
5 190 94 0 0 44 12 0 0 0 13 73 33 38 28 0 0
5 94 30 0 0 25 5 0 0 0 17 31 14 2 2 0 0
1 6 0 0 0 3 0 0 0 0 1 4 0 0 0 0 0
6 64 33 0 0 6 2 0 0 0 7 28 12 13 9 0 0
2 9 6 0 0 1 1 0 0 0 3 2 2 2 2 0 0
17 402 193 0 0 102 20 0 0 0 62 155 61 87 71 0 0
6 216 94 0 0 77 14 0 0 0 23 75 38 25 18 0 0
3 129 65 0 0 31 20 0 0 0 14 57 26 21 13 0 0
5 75 12 0 0 14 7 0 0 0 13 13 4 5 4 0 0
5 175 58 0 0 59 14 0 0 0 25 51 22 20 14 0 0
6 148 32 0 0 21 15 0 0 0 10 46 15 15 2 0 0
13 631 308 0 0 321 85 0 0 0 29 232 124 158 60 0 0
5 21 7 0 0 12 0 0 0 0 3 7 2 6 3 0 0
15 528 229 0 0 47 60 0 0 0 42 206 88 69 53 0 0
15 626 350 0 0 64 37 0 0 0 61 336 145 82 60 0 0
6 50 20 0 0 26 2 0 0 0 12 25 7 13 6 0 0
6 187 70 0 0 15 29 0 0 0 18 53 24 37 22 0 0
3 19 4 0 0 6 0 0 0 0 2 4 0 7 4 0 0
12 244 96 0 0 23 16 0 0 0 21 81 35 35 26 0 0
3 10 4 0 0 1 0 0 0 0 1 5 2 0 0 0 0
5 38 15 0 0 10 5 0 0 0 8 13 6 4 3 0 0
6 109 15 0 0 18 21 0 0 0 17 21 7 4 1 0 0
10 402 167 0 0 35 27 0 0 0 32 163 65 54 37 0 0
6 51 25 0 0 3 7 0 0 0 5 23 9 8 7 0 0
1 10 2 0 0 2 1 0 0 0 3 2 1 0 0 0 0
18 640 277 0 0 166 74 0 0 0 56 278 107 100 63 0 0
7 198 61 0 0 13 24 0 0 0 13 53 22 23 17 0 0
7 240 122 0 0 73 8 0 0 0 27 94 46 34 30 0 0
11 473 247 0 0 142 25 0 0 0 47 236 102 64 43 0 0
7 214 110 0 0 63 9 0 0 0 23 95 48 17 14 0 0
5 97 62 0 0 14 3 0 0 0 18 45 24 18 14 0 0
7 196 97 0 0 22 27 0 0 0 25 85 38 25 21 0 0
10 62 11 0 0 32 3 0 0 0 16 15 4 3 3 0 0
16 517 328 0 0 162 15 0 0 0 66 253 121 103 86 0 0
10 419 160 0 0 73 40 0 0 0 38 141 65 39 30 0 0
11 442 172 0 0 178 37 0 0 0 48 156 69 48 34 0 0
17 668 458 0 0 143 57 0 0 0 86 329 169 155 120 0 0
18 607 198 0 0 88 54 0 0 0 75 193 79 53 40 0 0
7 63 11 0 0 21 5 0 0 0 11 15 4 7 3 0 0
11 404 162 0 0 55 37 0 0 0 40 134 65 69 32 0 0
6 113 54 0 0 28 6 0 0 0 17 41 23 13 8 0 0
18 832 250 0 0 444 46 0 0 0 46 176 96 148 58 0 0
7 25 5 0 0 4 0 0 0 0 7 6 1 4 3 0 0
5 29 7 0 0 4 2 0 0 0 13 8 3 2 1 0 0
5 36 12 0 0 5 1 0 0 0 4 21 5 2 2 0 0
4 137 53 0 0 32 4 0 0 0 16 52 23 8 7 0 0
12 340 163 0 0 100 16 0 0 0 35 117 60 60 43 0 0
18 392 199 0 0 38 46 0 0 0 60 172 72 70 55 0 0
11 258 61 0 0 92 21 0 0 0 32 58 21 37 19 0 0
2 9 0 0 0 0 0 0 0 0 1 1 0 0 0 0 0
7 131 39 0 0 42 8 0 0 0 19 31 16 13 7 0 0
7 157 45 0 0 42 9 0 0 0 24 57 19 16 7 0 0
12 251 77 0 0 57 8 0 0 0 35 65 29 30 19 0 0
1 3 0 0 0 0 0 0 0 0 2 1 0 1 0 0 0
16 391 100 0 0 77 59 0 0 0 53 117 36 47 28 0 0
7 118 67 0 0 23 6 0 0 0 9 59 23 34 21 0 0
6 263 100 0 0 117 28 0 0 0 18 102 40 34 20 0 0
6 96 33 0 0 25 7 0 0 0 14 35 13 11 7 0 0
4 165 75 0 0 74 5 0 0 0 14 57 30 19 15 0 0
7 214 115 0 0 17 12 0 0 0 24 85 39 41 37 0 0
5 57 28 0 0 6 1 0 0 0 5 37 11 7 6 0 0
4 109 54 0 0 23 8 0 0 0 5 43 23 12 8 0 0
18 757 556 0 0 71 135 0 0 0 52 423 196 204 164 0 0
7 93 36 0 0 32 5 0 0 0 21 33 16 16 4 0 0
7 255 109 0 0 24 14 0 0 0 28 112 41 39 27 0 0
4 42 24 0 0 4 3 0 0 0 4 26 10 4 4 0 0
5 45 3 0 0 18 8 0 0 0 9 7 0 4 3 0 0
10 92 39 0 0 26 2 0 0 0 20 42 11 23 17 0 0
1 2 0 0 0 1 0 0 0 0 0 1 0 0 0 0 0
10 435 352 0 0 168 41 0 0 0 25 245 139 101 74 0 0
16 307 128 0 0 37 0 0 0 0 0 134 50 31 28 0 0
19 714 321 0 0 39 64 0 0 0 64 280 131 76 59 0 0
14 317 77 0 0 33 25 0 0 0 41 88 28 41 21 0 0
7 302 278 0 0 70 23 0 0 0 0 203 108 68 62 0 0
7 328 178 0 0 97 41 0 0 0 22 150 62 66 54 0 0
12 568 439 0 0 237 39 0 0 0 31 362 185 83 69 0 0
6 7 0 0 0 1 1 0 0 0 0 2 0 0 0 0 0
5 75 35 0 0 18 3 0 0 0 10 25 13 11 9 0 0
5 29 11 0 0 5 2 0 0 0 6 10 4 4 3 0 0
9 360 197 0 0 40 33 0 0 0 34 187 78 50 41 0 0
7 233 110 0 0 42 11 0 0 0 0 100 45 29 20 0 0
5 138 45 0 0 35 11 0 0 0 23 48 22 7 1 0 0
16 662 460 139 68 207 46 0 0 79 56 350 161 202 135 17 3
5 73 20 0 0 33 3 0 0 0 11 19 9 2 2 0 0
17 526 243 0 0 74 53 0 0 0 0 229 102 48 39 0 0
7 216 94 0 0 67 5 0 0 0 0 69 32 52 30 0 0
7 298 129 0 0 80 9 0 0 0 20 111 51 34 27 0 0
2 7 2 0 0 4 0 0 0 0 4 3 1 0 0 0 0
12 535 314 0 0 64 76 0 0 0 41 207 113 101 88 0 0
6 91 36 0 0 23 5 0 0 0 0 40 16 8 4 0 0
5 160 79 0 0 11 24 0 0 0 16 65 34 14 11 0 0
3 14 4 0 0 6 4 0 0 0 2 3 1 3 2 0 0
7 138 23 0 0 29 6 0 0 0 16 42 10 6 3 0 0
2 20 7 0 0 4 0 0 0 0 0 5 2 3 3 0 0
6 237 121 0 0 86 9 0 0 0 0 98 48 35 25 0 0
14 532 275 0 0 57 54 0 0 0 50 234 89 116 97 0 0
7 153 67 0 0 16 8 0 0 0 24 77 26 21 15 0 0
5 172 59 0 0 46 4 0 0 0 12 52 20 24 19 0 0
3 6 4 0 0 2 1 0 0 0 1 3 2 0 0 0 0
4 91 48 0 0 27 8 0 0 0 0 38 19 14 10 0 0
2 29 11 0 0 9 3 0 0 0 2 10 5 2 1 0 0
7 265 125 0 0 47 22 0 0 0 27 114 48 34 29 0 0
2 7 4 0 0 0 0 0 0 0 2 3 2 0 0 0 0
5 14 7 0 0 3 3 0 0 0 2 7 3 1 1 0 0
12 232 55 0 0 26 17 0 0 0 30 76 27 6 1 0 0
5 22 17 0 0 13 2 0 0 0 3 11 8 2 1 0 0
14 491 208 0 0 31 34 0 0 0 36 168 90 33 28 0 0
10 52 7 0 0 16 8 0 0 0 8 12 3 2 1 0 0
12 522 181 0 0 65 22 0 0 0 27 181 79 34 23 0 0
5 205 112 0 0 7 41 0 0 0 16 82 44 26 24 0 0
12 421 211 0 0 57 37 0 0 0 43 177 90 41 31 0 0
18 671 397 0 0 64 74 0 0 0 56 356 145 135 107 0 0
10 129 55 0 0 10 9 0 0 0 13 73 25 7 5 0 0
5 205 82 0 0 32 24 0 0 0 13 85 30 25 22 0 0
16 92 33 0 0 33 1 0 0 0 6 27 13 11 7 0 0
1 2 0 0 0 1 0 0 0 0 0 1 0 0 0 0 0
1 2 2 0 0 0 0 0 0 0 0 2 1 0 0 0 0
1 4 0 0 0 2 0 0 0 0 1 2 0 0 0 0 0
2 15 6 0 0 4 1 0 0 0 0 5 1 4 4 0 0
6 239 120 0 0 90 18 0 0 0 29 76 45 40 30 0 0
5 110 46 0 0 20 2 0 0 0 9 39 20 9 6 0 0
19 702 347 0 0 248 47 0 0 0 83 382 138 102 71 0 0
8 26 12 0 0 5 5 0 0 0 11 11 4 6 4 0 0
2 17 8 0 0 4 1 0 0 0 1 7 3 2 2 0 0
12 504 188 0 0 144 27 0 0 0 41 196 81 39 26 0 0
7 135 66 0 0 15 14 0 0 0 12 69 29 11 8 0 0
12 168 46 0 0 30 9 0 0 0 26 52 20 8 6 0 0
14 520 256 0 0 70 124 0 0 0 39 210 102 69 52 0 0
9 93 24 0 0 26 4 0 0 0 14 29 10 7 4 0 0
6 111 62 0 0 19 6 0 0 0 17 53 24 16 14 0 0
1 3 0 0 0 2 0 0 0 0 0 5 0 0 0 0 0
11 120 62 0 0 22 8 0 0 0 14 64 25 12 12 0 0
12 504 313 0 0 79 82 0 0 0 45 281 115 110 83 0 0
12 264 207 0 0 78 21 0 0 0 43 157 80 56 47 0 0
4 145 37 0 0 32 14 0 0 0 20 43 17 6 3 0 0
4 137 78 0 0 19 11 0 0 0 19 63 30 21 18 0 0
9 200 90 0 0 18 20 0 0 0 27 82 36 21 18 0 0
2 47 18 0 0 6 4 0 0 0 8 12 8 2 2 0 0
7 302 57 0 0 113 20 0 0 0 30 59 27 8 3 0 0
7 36 12 0 0 6 2 0 0 0 3 12 5 2 2 0 0
4 56 26 0 0 6 5 0 0 0 11 24 11 4 4 0 0
11 218 128 0 0 63 3 0 0 0 23 87 48 38 32 0 0
5 191 24 0 0 64 7 0 0 0 14 28 8 12 8 0 0
20 805 376 0 0 81 87 0 0 0 70 322 142 108 92 0 0
4 156 66 0 0 40 4 0 0 0 16 57 24 25 18 0 0
4 173 75 0 0 27 7 0 0 0 17 89 32 13 11 0 0
4 14 2 0 0 6 1 0 0 0 3 4 1 0 0 0 0
7 26 6 0 0 3 1 0 0 0 4 8 2 3 2 0 0
16 737 297 0 0 173 85 0 0 0 49 238 119 71 59 0 0
6 219 166 0 0 32 28 0 0 0 24 121 54 71 58 0 0
6 229 103 0 0 36 12 0 0 0 22 78 31 47 41 0 0
9 23 9 0 0 7 1 0 0 0 4 7 4 5 1 0 0
3 31 12 0 0 8 1 0 0 0 3 9 3 8 6 0 0
1 10 6 0 0 0 0 0 0 0 3 4 3 1 0 0 0
20 633 306 0 0 227 52 0 0 0 75 261 106 150 94 0 0
5 103 35 0 0 3 6 0 0 0 11 35 15 6 5 0 0
15 624 286 0 0 85 22 0 0 0 43 253 113 70 60 0 0
11 376 159 0 0 26 69 0 0 0 32 152 61 46 37 0 0
16 277 65 0 0 43 20 0 0 0 37 57 24 27 17 0 0
9 17 4 0 0 8 1 0 0 0 2 6 0 5 4 0 0
11 245 96 0 0 43 27 0 0 0 40 85 37 25 22 0 0
16 429 197 0 0 45 47 0 0 0 41 185 76 57 45 0 0
4 10 3 0 0 5 0 0 0 0 6 7 1 3 1 0 0
20 387 169 0 0 23 31 0 0 0 49 178 68 39 33 0 0
18 636 286 0 0 248 40 0 0 0 76 238 112 81 62 0 0
6 54 14 0 0 12 5 0 0 0 10 17 6 2 2 0 0
17 632 265 0 0 179 58 0 0 0 57 265 117 40 31 0 0
6 16 0 0 0 0 1 0 0 0 2 4 0 0 0 0 0
5 217 124 0 0 57 18 0 0 0 22 81 48 34 28 0 0
10 100 24 0 0 18 7 0 0 0 18 38 12 0 0 0 0
17 404 147 0 0 59 30 0 0 0 52 147 66 22 15 0 0
5 219 148 0 0 45 16 0 0 0 16 112 59 40 30 0 0
17 765 373 0 0 124 106 0 0 0 52 292 150 94 73 0 0
18 557 281 0 0 48 50 0 0 0 52 237 105 89 71 0 0
12 291 66 0 0 30 40 0 0 0 41 58 23 23 20 0 0
1 1 0 0 0 0 0 0 0 0 0 0 0 0 0 0 0
5 200 92 0 0 38 8 0 0 0 15 77 34 34 24 0 0
7 55 25 0 0 13 1 0 0 0 6 20 11 7 3 0 0
6 197 71 0 0 32 31 0 0 0 19 81 33 5 5 0 0
19 780 361 0 0 260 75 0 0 0 68 261 142 123 77 0 0
17 604 340 0 0 61 67 0 0 0 53 310 139 79 62 0 0
10 330 68 0 0 112 36 0 0 0 37 78 28 15 12 0 0
2 11 8 0 0 4 0 0 0 0 1 6 4 0 0 0 0
1 12 4 0 0 4 0 0 0 0 3 6 1 2 2 0 0
3 26 8 0 0 4 1 0 0 0 2 9 1 8 6 0 0
12 479 285 0 0 62 65 0 0 0 24 235 112 74 61 0 0
5 228 129 0 0 57 5 0 0 0 16 105 53 33 23 0 0
2 9 4 0 0 3 0 0 0 0 4 4 2 0 0 0 0
18 485 106 0 0 135 17 0 0 0 44 101 43 35 20 0 0
4 85 29 0 0 17 3 0 0 0 11 36 13 5 3 0 0
6 255 178 0 0 47 17 0 0 0 16 166 76 29 26 0 0
5 53 17 0 0 5 5 0 0 0 8 15 6 5 5 0 0
19 825 520 0 0 225 28 0 0 0 71 398 198 156 124 0 0
5 126 30 0 0 7 14 0 0 0 11 27 9 16 12 0 0
12 81 20 0 0 16 2 0 0 0 14 20 7 10 6 0 0
16 758 515 0 0 253 78 0 0 0 41 402 224 91 67 0 0
7 256 64 0 0 51 20 0 0 0 26 73 28 14 8 0 0
6 161 72 0 0 28 12 0 0 0 13 58 30 16 12 0 0
9 108 39 0 0 10 7 0 0 0 5 34 16 11 7 0 0
6 104 53 0 0 11 2 0 0 0 11 51 19 19 15 0 0
10 158 30 0 0 40 13 0 0 0 21 28 12 10 6 0 0
5 186 47 0 0 23 18 0 0 0 16 44 20 7 7 0 0
6 244 88 0 0 89 20 0 0 0 18 77 40 12 8 0 0
11 107 40 0 0 20 2 0 0 0 12 32 17 6 6 0 0
9 98 21 0 0 21 5 0 0 0 13 29 9 4 3 0 0
13 472 193 0 0 141 21 0 0 0 38 159 80 40 33 0 0
10 89 42 0 0 10 11 0 0 0 15 45 16 12 10 0 0
7 312 132 0 0 26 42 0 0 0 20 131 55 30 22 0 0
2 7 2 0 0 1 0 0 0 0 2 1 0 2 2 0 0
18 747 308 0 0 108 109 0 0 0 54 289 137 37 34 0 0
12 425 151 0 0 28 13 0 0 0 39 159 63 29 25 0 0
5 144 30 0 0 30 6 0 0 0 19 41 12 13 6 0 0
13 452 174 0 0 75 48 0 0 0 44 151 67 49 40 0 0
14 331 66 0 0 37 36 0 0 0 21 68 30 9 6 0 0
4 105 38 0 0 27 13 0 0 0 14 34 16 12 6 0 0
4 143 95 0 0 19 13 0 0 0 14 74 34 32 27 0 0
5 204 103 0 0 38 4 0 0 0 19 96 42 22 19 0 0
18 545 171 0 0 77 40 0 0 0 64 141 65 50 41 0 0
2 10 6 0 0 2 0 0 0 0 2 4 3 0 0 0 0
7 310 157 0 0 43 12 0 0 0 19 137 62 37 33 0 0
4 96 46 0 0 24 3 0 0 0 17 47 21 8 4 0 0
7 162 51 0 0 13 15 0 0 0 13 59 20 20 11 0 0
4 34 12 0 0 6 2 0 0 0 3 12 6 0 0 0 0
18 772 369 180 60 240 66 21 17 0 85 370 161 59 47 0 0
11 115 10 0 0 22 9 0 0 0 9 21 5 0 0 0 0
4 81 41 0 0 13 0 0 0 0 11 37 18 5 5 0 0
6 121 51 0 0 19 8 0 0 0 17 47 22 9 7 0 0
6 271 190 0 0 82 9 0 0 0 25 159 76 47 38 0 0
4 133 51 0 0 19 11 0 0 0 18 53 22 12 7 0 0
14 585 334 0 0 166 47 0 0 0 50 261 119 129 96 0 0
14 333 118 0 0 16 44 0 0 0 28 111 55 11 8 0 0
6 224 87 0 0 53 12 0 0 0 14 92 38 16 11 0 0
6 60 18 0 0 9 16 0 0 0 5 16 8 2 2 0 0
12 179 23 0 0 24 25 0 0 0 19 32 11 5 1 0 0
4 39 17 0 0 7 6 0 0 0 6 14 5 8 7 0 0
12 407 209 0 0 48 25 0 0 0 26 165 81 55 47 0 0
16 306 165 0 0 24 17 0 0 0 18 170 78 10 9 0 0
7 211 104 0 0 82 15 0 0 0 21 85 47 14 10 0 0
18 467 205 0 0 97 35 0 0 0 54 164 82 53 41 0 0
15 173 81 0 0 32 15 0 0 0 21 92 34 13 13 0 0
5 31 18 0 0 3 1 0 0 0 7 11 7 4 4 0 0
4 78 31 0 0 15 5 0 0 0 18 36 15 3 1 0 0
3 9 6 0 0 1 2 0 0 0 0 7 3 0 0 0 0
14 520 207 0 0 132 28 0 0 0 49 169 81 57 45 0 0
11 150 60 0 0 44 5 0 0 0 15 88 27 6 6 0 0
7 195 75 0 0 17 32 0 0 0 30 85 33 14 9 0 0
5 176 99 0 0 48 5 0 0 0 21 100 44 14 11 0 0
5 161 59 0 0 19 13 0 0 0 21 66 25 13 9 0 0
11 362 107 0 0 122 35 0 0 0 45 102 51 15 5 0 0
11 132 37 0 0 22 4 0 0 0 26 45 17 5 3 0 0
5 106 39 0 0 6 10 0 0 0 11 50 18 4 3 0 0
7 267 86 0 0 24 17 0 0 0 28 87 36 16 14 0 0
4 119 50 0 0 25 7 0 0 0 10 48 20 12 10 0 0
16 689 224 0 0 54 149 0 0 0 46 200 90 52 44 0 0
13 444 230 0 0 41 68 0 0 0 50 163 76 82 78 0 0
5 223 104 0 0 37 12 0 0 0 20 82 38 34 28 0 0
11 294 119 0 0 38 21 0 0 0 46 105 48 29 23 0 0
7 208 52 0 0 13 18 0 0 0 27 55 22 11 8 0 0
17 692 412 0 0 76 54 0 0 0 45 330 155 114 102 0 0
9 269 100 0 0 32 31 0 0 0 23 94 41 20 18 0 0
11 479 225 0 0 181 46 0 0 0 50 236 101 26 23 0 0
15 604 249 0 0 36 113 0 0 0 34 212 108 38 33 0 0
4 54 27 0 0 24 1 0 0 0 12 22 11 9 5 0 0
4 42 18 0 0 7 1 0 0 0 6 14 7 4 4 0 0
2 11 7 0 0 1 1 0 0 0 2 6 1 5 5 0 0
2 16 7 0 0 4 0 0 0 0 1 4 2 5 3 0 0
3 28 12 0 0 4 2 0 0 0 2 12 5 2 2 0 0
6 236 113 0 0 80 11 0 0 0 18 92 49 22 15 0 0
6 64 42 0 0 13 7 0 0 0 6 33 18 7 6 0 0
1 4 0 0 0 1 0 0 0 0 0 2 0 0 0 0 0
15 257 103 0 0 73 11 0 0 0 28 78 47 16 9 0 0
6 187 69 0 0 40 22 0 0 0 26 49 30 11 9 0 0
13 112 36 0 0 17 17 0 0 0 23 24 10 28 16 0 0
5 14 7 0 0 3 3 0 0 0 1 9 3 2 1 0 0
6 194 81 0 0 37 7 0 0 0 28 55 35 12 11 0 0
7 42 4 0 0 9 2 0 0 0 6 8 2 0 0 0 0
18 565 191 0 0 145 16 0 0 0 74 190 83 37 25 0 0
5 211 137 0 0 49 28 0 0 0 18 121 55 32 27 0 0
3 82 12 0 0 13 10 0 0 0 8 11 6 0 0 0 0
8 40 12 0 0 9 2 0 0 0 6 14 4 7 4 0 0
2 10 4 0 0 5 0 0 0 0 2 5 2 0 0 0 0
3 124 71 0 0 20 21 0 0 0 4 46 29 16 13 0 0
6 166 74 0 0 14 19 0 0 0 16 72 33 10 8 0 0
12 143 44 0 0 29 3 0 0 0 27 56 21 4 2 0 0
10 93 44 0 0 11 4 0 0 0 10 41 17 12 10 0 0
6 65 17 0 0 8 9 0 0 0 10 16 7 5 3 0 0
3 76 27 0 0 22 7 0 0 0 7 23 10 10 7 0 0
4 8 6 0 0 1 2 0 0 0 2 3 3 0 0 0 0
19 668 341 0 0 191 98 0 0 0 60 303 137 82 67 0 0
9 122 36 0 0 27 13 0 0 0 23 36 15 7 6 0 0
4 5 2 0 0 1 1 0 0 0 1 3 1 0 0 0 0
16 110 37 0 0 26 8 0 0 0 29 29 13 14 11 0 0
10 358 197 0 0 22 61 0 0 0 31 198 80 42 37 0 0
6 114 58 0 0 23 8 0 0 0 27 38 22 20 14 0 0
13 532 312 0 0 84 84 0 0 0 40 289 126 68 60 0 0
13 312 82 0 0 93 9 0 0 0 46 81 37 11 8 0 0
13 276 112 0 0 56 11 0 0 0 41 95 42 34 28 0 0
7 209 96 0 0 18 28 0 0 0 18 76 34 35 28 0 0
3 3 2 0 0 1 0 0 0 0 2 2 1 0 0 0 0
13 489 114 0 0 140 37 0 0 0 34 101 44 48 26 0 0
3 67 25 0 0 11 5 0 0 0 10 20 9 11 7 0 0
7 97 45 0 0 14 12 0 0 0 14 35 13 24 19 0 0
3 108 63 0 0 11 24 0 0 0 10 37 23 18 17 0 0
6 236 171 0 0 28 17 0 0 0 20 133 68 44 35 0 0
9 51 10 0 0 14 2 0 0 0 10 9 4 4 2 0 0
3 43 23 0 0 13 1 0 0 0 11 12 9 7 5 0 0
2 9 7 0 0 0 0 0 0 0 2 7 3 2 1 0 0
6 208 125 0 0 57 10 0 0 0 25 75 45 46 35 0 0
3 138 34 0 0 14 26 0 0 0 7 33 15 4 4 0 0
13 273 154 0 0 23 26 0 0 0 29 138 66 36 22 0 0
3 125 84 0 0 10 15 0 0 0 12 67 29 30 26 0 0
3 87 17 0 0 28 6 0 0 0 11 13 8 3 1 0 0
9 238 53 0 0 26 14 0 0 0 31 55 22 13 9 0 0
7 265 126 0 0 26 11 0 0 0 27 128 56 17 14 0 0
6 31 6 0 0 6 1 0 0 0 5 8 3 0 0 0 0
7 137 49 0 0 33 5 0 0 0 27 37 16 21 17 0 0
3 83 34 0 0 20 8 0 0 0 8 27 11 16 12 0 0
2 25 22 0 0 10 0 0 0 0 6 12 7 9 8 0 0
9 346 135 0 0 70 26 0 0 0 27 111 53 34 29 0 0
13 328 177 0 0 71 14 0 0 0 51 161 65 55 47 0 0
8 44 15 0 0 8 2 0 0 0 11 7 5 6 5 0 0
18 632 277 0 0 76 71 0 0 0 97 284 111 72 55 0 0
6 181 78 0 0 36 3 0 0 0 22 68 30 26 18 0 0
9 362 127 0 0 77 25 0 0 0 29 92 54 38 19 0 0
1 26 10 0 0 4 0 0 0 0 3 10 3 4 4 0 0
18 741 194 0 0 246 42 0 0 0 67 154 69 69 56 0 0
13 542 256 0 0 61 73 0 0 0 33 217 99 64 58 0 0
13 287 127 0 0 48 28 0 0 0 45 101 44 50 39 0 0
6 86 19 0 0 15 7 0 0 0 9 14 4 15 11 0 0
5 60 36 0 0 21 2 0 0 0 2 20 14 11 8 0 0
3 104 44 0 0 22 1 0 0 0 14 27 15 21 14 0 0
13 493 312 0 0 61 60 0 0 0 33 245 127 79 58 0 0
9 386 203 0 0 52 77 0 0 0 35 161 81 49 41 0 0
13 379 164 0 0 43 30 0 0 0 41 164 71 25 22 0 0
13 364 156 0 0 29 31 0 0 0 35 153 69 22 18 0 0
19 563 247 0 0 63 79 0 0 0 77 205 96 66 55 0 0
17 195 34 0 0 17 16 0 0 0 21 45 13 11 8 0 0
13 475 196 0 0 34 46 0 0 0 37 213 81 46 34 0 0
4 23 0 0 0 2 1 0 0 0 7 7 0 0 0 0 0
12 159 49 0 0 21 17 0 0 0 15 50 18 17 13 0 0
10 142 45 0 0 54 9 0 0 0 23 41 20 13 5 0 0
4 6 0 0 0 1 0 0 0 0 1 5 0 0 0 0 0
13 508 342 0 0 83 39 0 0 0 54 237 127 105 88 0 0
13 375 87 0 0 117 28 0 0 0 52 79 37 32 13 0 0
18 295 115 0 0 20 32 0 0 0 29 123 53 12 9 0 0
3 126 56 0 0 39 6 0 0 0 9 40 19 23 18 0 0
8 52 12 0 0 9 1 0 0 0 12 21 6 0 0 0 0
9 225 87 0 0 16 8 0 0 0 20 88 36 23 15 0 0
19 583 268 0 0 112 80 0 0 0 84 186 110 54 48 0 0
9 375 165 0 0 49 62 0 0 0 33 167 62 50 41 0 0
9 405 189 0 0 122 17 0 0 0 39 173 74 59 41 0 0
9 322 122 0 0 20 63 0 0 0 24 108 48 36 26 0 0
1 4 0 0 0 3 0 0 0 0 1 2 0 0 0 0 0
3 84 44 0 0 9 3 0 0 0 8 34 17 10 10 0 0
19 682 328 0 0 52 85 0 0 0 74 321 134 88 60 0 0
6 222 132 0 0 58 17 0 0 0 20 96 49 45 34 0 0
10 161 65 0 0 15 7 0 0 0 16 74 29 8 7 0 0
12 146 58 0 0 29 9 0 0 0 20 61 24 15 10 0 0
3 124 82 0 0 39 7 0 0 0 13 72 34 16 14 0 0
6 187 72 0 0 35 21 0 0 0 25 64 31 17 10 0 0
19 513 92 0 0 150 20 0 0 0 81 73 37 30 18 0 0
12 246 74 0 0 51 15 0 0 0 32 63 28 23 18 0 0
19 105 36 0 0 23 9 0 0 0 24 32 15 9 6 0 0
1 1 0 0 0 0 0 0 0 0 0 0 0 0 0 0 0
6 35 12 0 0 12 0 0 0 0 6 10 5 2 2 0 0
2 79 34 0 0 15 6 0 0 0 9 33 16 2 2 0 0
1 2 0 0 0 0 0 0 0 0 2 0 0 0 0 0 0
12 328 114 0 0 107 14 0 0 0 51 104 51 23 12 0 0
9 252 146 0 0 68 10 0 0 0 34 90 53 59 40 0 0
11 57 21 0 0 16 4 0 0 0 7 18 8 7 5 0 0
10 109 33 0 0 9 14 0 0 0 12 41 12 10 9 0 0
3 19 4 0 0 3 0 0 0 0 4 4 2 0 0 0 0
3 118 84 0 0 50 6 0 0 0 10 54 34 19 16 0 0
12 430 176 0 0 33 83 0 0 0 33 139 75 34 26 0 0
3 0 9 0 0 0 6 0 0 0 6 22 4 4 1 0 0
6 0 34 0 0 0 13 0 0 0 10 31 12 15 10 0 0
2 0 22 0 0 0 4 0 0 0 10 25 8 6 6 0 0
5 0 66 0 0 0 22 0 0 0 11 70 22 28 22 0 0
8 0 57 0 0 0 17 0 0 0 38 61 18 29 21 0 0
2 0 2 0 0 0 1 0 0 0 3 3 1 0 0 0 0
2 0 2 0 0 0 0 0 0 0 2 3 1 0 0 0 0
5 0 75 0 0 0 7 0 0 0 25 52 23 32 29 0 0
3 0 43 0 0 0 11 0 0 0 16 43 15 20 13 0 0
5 0 85 0 0 0 19 0 0 0 21 68 28 38 29 0 0
8 0 95 0 0 0 19 0 0 0 24 96 26 48 43 0 0
3 0 36 0 0 0 8 0 0 0 7 31 16 4 4 0 0
4 0 32 0 0 0 2 0 0 0 6 30 11 14 10 0 0
8 0 10 0 0 0 3 0 0 0 12 21 3 6 4 0 0
11 0 84 0 0 0 52 0 0 0 36 68 23 46 38 0 0
8 0 19 0 0 0 4 0 0 0 11 26 7 13 5 0 0
8 0 91 0 0 0 14 0 0 0 27 109 33 30 25 0 0
2 0 15 0 0 0 4 0 0 0 8 20 7 1 1 0 0
3 0 9 0 0 0 6 0 0 0 3 10 3 6 3 0 0
6 0 17 0 0 0 10 0 0 0 5 36 6 11 5 0 0
2 0 26 0 0 0 4 0 0 0 3 27 9 9 8 0 0
2 0 5 0 0 0 0 0 0 0 0 7 2 1 1 0 0
2 0 15 0 0 0 9 0 0 0 11 17 4 8 7 0 0
1 0 4 0 0 0 0 0 0 0 2 1 1 2 2 0 0
3 0 2 0 0 0 0 0 0 0 4 4 0 2 2 0 0
2 0 6 0 0 0 1 0 0 0 5 3 2 2 2 0 0
3 0 49 0 0 0 7 0 0 0 17 45 17 25 15 0 0
2 0 11 0 0 0 1 0 0 0 6 5 1 11 9 0 0
2 0 2 0 0 0 0 0 0 0 3 4 1 0 0 0 0
2 0 9 0 0 0 6 0 0 0 10 12 3 4 3 0 0
3 0 18 0 0 0 0 0 0 0 7 13 4 11 10 0 0
2 0 23 0 0 0 5 0 0 0 11 27 7 11 9 0 0
2 0 23 0 0 0 4 0 0 0 7 19 7 15 9 0 0
5 0 45 0 0 0 8 0 0 0 22 33 10 28 25 0 0
2 0 0 0 0 0 0 0 0 0 4 3 0 0 0 0 0
2 0 18 0 0 0 4 0 0 0 8 13 7 5 4 0 0
12 0 51 0 0 0 16 0 0 0 12 42 16 22 19 0 0
4 0 74 0 0 0 11 0 0 0 9 66 24 31 26 0 0
11 0 188 0 0 0 28 0 0 0 43 148 57 101 74 0 0
3 0 17 0 0 0 3 0 0 0 6 17 5 10 7 0 0
3 0 12 0 0 0 2 0 0 0 12 9 1 10 10 0 0
4 0 43 0 0 0 4 0 0 0 15 61 15 17 13 0 0
2 0 37 0 0 0 3 0 0 0 6 27 13 11 11 0 0
2 0 14 0 0 0 3 0 0 0 2 16 6 4 2 0 0
11 0 78 0 0 0 32 0 0 0 34 93 27 28 24 0 0
6 0 21 0 0 0 7 0 0 0 20 21 7 14 7 0 0
5 0 42 0 0 0 7 0 0 0 21 40 11 21 20 0 0
2 0 23 0 0 0 1 0 0 0 11 22 9 10 5 0 0
8 0 51 0 0 0 10 0 0 0 26 48 14 30 23 0 0
3 0 31 0 0 0 8 0 0 0 14 31 6 24 19 0 0
1 0 0 0 0 0 0 0 0 0 2 0 0 0 0 0 0
3 0 19 0 0 0 9 0 0 0 17 31 7 10 5 0 0
4 0 32 0 0 0 3 0 0 0 16 26 9 16 14 0 0
4 0 30 0 0 0 8 0 0 0 22 25 11 10 8 0 0
6 0 33 0 0 0 8 0 0 0 17 41 12 19 9 0 0
2 0 27 0 0 0 4 0 0 0 7 17 8 13 11 0 0
3 0 10 0 0 0 0 0 0 0 4 9 3 8 4 0 0
2 0 45 0 0 0 6 0 0 0 7 32 15 18 15 0 0
2 0 41 0 0 20 3 0 0 0 10 27 14 16 13 0 0
3 0 15 0 0 7 5 0 0 0 8 19 7 1 1 0 0
7 0 95 0 0 62 27 0 0 0 27 108 35 30 25 0 0
7 0 97 0 0 63 14 0 0 0 33 59 28 55 41 0 0
14 0 273 0 0 196 33 0 0 0 59 239 93 135 87 0 0
3 0 3 0 0 2 0 0 0 0 5 5 1 1 1 0 0
9 0 9 0 0 3 6 0 0 0 2 12 4 2 1 0 0
3 0 43 0 0 16 10 0 0 0 10 44 17 11 9 0 0
7 0 143 0 0 102 20 0 0 0 28 105 47 64 49 0 0
7 0 88 0 0 41 16 0 0 0 23 93 33 27 22 0 0
2 0 15 0 0 7 15 0 0 0 6 22 4 9 7 0 0
7 0 34 0 0 26 25 0 0 0 22 48 10 21 14 0 0
14 0 152 0 0 94 24 0 0 0 61 151 55 68 42 0 0
14 0 101 0 0 66 34 0 0 0 55 91 37 37 27 0 0
3 0 17 0 0 5 9 0 0 0 6 7 3 15 11 0 0
14 0 175 0 0 71 59 0 0 0 45 121 57 67 61 0 0
14 0 250 0 0 58 38 0 0 0 43 217 88 100 74 0 0
3 120 77 0 0 38 8 0 0 0 17 53 24 33 29 0 0
2 85 31 0 0 9 8 0 0 0 7 34 14 7 3 0 0
3 29 4 0 0 2 1 0 0 0 4 3 1 5 2 0 0
3 48 9 0 0 10 3 0 0 0 16 12 4 6 1 0 0
2 81 17 0 0 6 9 0 0 0 10 24 6 6 5 0 0
3 58 16 0 0 12 5 0 0 0 11 14 6 7 4 0 0
6 53 24 0 0 8 4 0 0 0 18 24 10 4 4 0 0
7 88 36 0 0 10 15 0 0 0 23 30 7 23 22 0 0
1 21 5 0 0 8 4 0 0 0 0 6 1 3 3 0 0
6 247 59 0 0 73 35 0 0 0 25 59 24 18 11 0 0
3 128 33 0 0 16 4 0 0 0 17 25 8 19 17 0 0
3 138 93 0 0 12 19 0 0 0 13 65 26 44 41 0 0
6 233 119 0 0 13 28 0 0 0 18 92 37 55 45 0 0
3 31 8 0 0 3 5 0 0 0 7 8 1 7 6 0 0
3 112 27 0 0 13 17 0 0 0 16 19 9 18 9 0 0
11 374 148 0 0 44 31 0 0 0 46 145 47 67 54 0 0
8 146 45 0 0 9 11 0 0 0 23 42 13 25 19 0 0
1 1 0 0 0 0 0 0 0 0 0 0 0 0 0 0 0
2 28 18 0 0 0 1 0 0 0 12 5 3 15 12 0 0
2 13 3 0 0 4 1 0 0 0 5 3 0 4 3 0 0
3 110 22 0 0 40 7 0 0 0 13 24 7 10 8 0 0
6 195 60 0 0 39 14 0 0 0 27 48 19 27 22 0 0
6 270 153 0 0 25 37 0 0 0 21 120 46 73 61 0 0
3 91 26 0 0 4 14 0 0 0 11 29 6 20 14 0 0
6 138 33 0 0 21 13 0 0 0 24 38 11 27 11 0 0
7 63 22 0 0 5 2 0 0 0 19 23 9 15 4 0 0
1 2 0 0 0 1 0 0 0 0 1 0 0 0 0 0 0
2 26 10 0 0 5 7 0 0 0 7 3 2 13 6 0 0
8 332 153 0 0 111 6 0 0 0 34 121 48 68 57 0 0
2 28 18 0 0 3 2 0 0 0 12 12 5 13 8 0 0
11 303 116 0 0 120 15 0 0 0 29 86 36 59 44 0 0
2 76 34 0 0 16 0 0 0 0 5 28 14 8 6 0 0
3 52 11 0 0 4 2 0 0 0 16 10 4 8 3 0 0
6 193 50 0 0 56 12 0 0 0 28 35 16 24 18 0 0
12 204 60 0 0 22 14 0 0 0 32 65 25 20 10 0 0
2 94 25 0 0 24 8 0 0 0 11 15 10 9 5 0 0
12 189 49 0 0 64 11 0 0 0 32 46 16 32 17 0 0
2 81 17 0 0 7 11 0 0 0 10 28 5 12 7 0 0
12 192 52 0 0 30 11 0 0 0 30 42 20 23 12 0 0
2 14 3 0 0 1 1 0 0 0 4 5 1 4 1 0 0
2 44 14 0 0 10 3 0 0 0 11 9 5 6 4 0 0
2 31 7 0 0 2 0 0 0 0 4 10 2 3 3 0 0
2 67 22 0 0 5 9 0 0 0 12 13 6 12 10 0 0
2 47 10 0 0 10 2 0 0 0 10 16 4 5 2 0 0
2 73 15 0 0 9 5 0 0 0 10 17 4 10 7 0 0
13 374 116 0 0 48 25 0 0 0 46 74 36 62 44 0 0
10 286 88 0 0 22 21 0 0 0 30 62 25 63 38 0 0
13 358 118 0 0 85 20 0 0 0 50 95 37 55 44 0 0
10 260 67 0 0 57 20 0 0 0 34 73 25 26 17 0 0
13 265 136 0 0 126 7 0 0 0 37 120 54 58 28 0 0
5 127 25 0 0 21 21 0 0 0 14 22 8 13 9 0 0
13 96 21 0 0 6 7 0 0 0 23 20 7 15 7 0 0
4 68 11 0 0 4 5 0 0 0 12 16 4 5 3 0 0
6 197 68 0 0 24 24 0 0 0 15 69 27 25 14 0 0
4 87 19 0 0 15 6 0 0 0 11 23 6 11 7 0 0
13 424 252 0 0 171 25 0 0 0 56 190 87 96 78 0 0
13 375 133 0 0 73 17 0 0 0 52 111 51 36 31 0 0
3 15 14 0 0 0 0 0 0 0 6 10 6 2 2 0 0
6 211 100 0 0 62 31 0 0 0 24 72 35 38 30 0 0
13 542 140 0 0 125 37 0 0 0 40 122 45 90 50 0 0
4 136 35 0 0 12 17 0 0 0 9 38 13 12 9 0 0
13 543 160 0 0 110 41 0 0 0 27 155 56 60 48 0 0
6 200 89 0 0 54 4 0 0 0 25 67 28 44 33 0 0
13 227 61 0 0 27 14 0 0 0 27 51 18 34 25 0 0
4 119 28 0 0 12 8 0 0 0 18 25 7 15 14 0 0
13 374 208 0 0 136 24 0 0 0 40 140 64 108 80 0 0
13 163 34 0 0 21 5 0 0 0 32 32 11 20 12 0 0
4 60 12 0 0 7 6 0 0 0 8 24 6 0 0 0 0
13 559 194 0 0 34 60 0 0 0 39 143 59 94 76 0 0
6 206 113 0 0 25 10 0 0 0 29 81 35 50 43 0 0
4 111 45 0 0 33 10 0 0 0 17 31 10 36 25 0 0
13 402 96 0 0 47 23 0 0 0 60 107 42 21 12 0 0
6 121 28 0 0 13 8 0 0 0 17 28 8 14 12 0 0
6 23 8 0 0 5 0 0 0 0 5 7 3 3 2 0 0
6 245 96 0 0 35 26 0 0 0 18 74 30 44 36 0 0
3 43 11 0 0 7 4 0 0 0 7 13 4 3 3 0 0
10 250 84 0 0 51 22 0 0 0 32 72 31 31 22 0 0
10 166 69 0 0 12 17 0 0 0 15 68 26 21 17 0 0
8 331 110 0 0 79 32 0 0 0 31 112 44 35 22 0 0
8 197 84 0 0 47 9 0 0 0 14 85 31 38 22 0 0
9 59 12 0 0 17 2 0 0 0 5 26 5 3 2 0 0
3 124 79 0 0 24 26 0 0 0 4 56 28 25 23 0 0
10 69 23 0 0 28 3 0 0 0 21 22 10 6 3 0 0
10 134 38 0 0 25 13 0 0 0 11 30 12 20 14 0 0
10 275 97 0 0 21 23 0 0 0 21 101 41 25 15 0 0
8 169 87 0 0 21 28 0 0 0 31 72 34 31 19 0 0
8 264 118 0 0 33 24 0 0 0 28 85 32 70 54 0 0
10 289 168 0 0 127 14 0 0 0 38 130 49 89 70 0 0
3 42 30 0 0 8 11 0 0 0 8 19 7 17 16 0 0
10 405 136 0 0 47 52 0 0 0 37 118 46 59 44 0 0
10 360 123 0 0 101 58 0 0 0 47 107 38 60 47 0 0
10 313 132 0 0 94 27 0 0 0 37 154 53 35 26 0 0
8 159 61 0 0 29 10 0 0 0 36 66 21 35 19 0 0
8 256 66 0 0 24 29 0 0 0 27 75 27 19 12 0 0
3 54 19 0 0 22 1 0 0 0 7 24 5 16 9 0 0
3 11 0 0 0 1 2 0 0 0 1 9 0 0 0 0 0
3 54 15 0 0 15 2 0 0 0 7 13 4 10 7 0 0
10 217 103 0 0 67 14 0 0 0 21 78 36 44 31 0 0
10 377 93 0 0 88 23 0 0 0 27 112 34 41 25 0 0
10 397 203 0 0 143 51 0 0 0 41 169 69 92 65 0 0
3 55 33 0 0 21 2 0 0 0 13 21 9 19 15 0 0
8 128 48 0 0 17 14 0 0 0 21 45 16 23 16 0 0
8 317 116 0 0 47 60 0 0 0 16 108 39 48 38 0 0
8 172 65 0 0 43 7 0 0 0 37 81 26 14 13 0 0
3 89 29 0 0 26 4 0 0 0 8 31 11 9 7 0 0
10 375 124 0 0 38 57 0 0 0 48 137 52 36 20 0 0
5 98 25 0 0 13 6 0 0 0 7 36 9 9 7 0 0
5 162 88 0 0 43 17 0 0 0 29 83 33 34 22 0 0
1 1 0 0 0 0 0 0 0 0 0 0 0 0 0 0 0
10 117 35 0 0 17 7 0 0 0 23 40 16 5 3 0 0
2 45 21 0 0 3 4 0 0 0 5 26 10 2 1 0 0
5 87 45 0 0 18 5 0 0 0 11 49 19 9 7 0 0
10 183 44 0 0 33 12 0 0 0 18 49 14 22 16 0 0
5 54 25 0 0 14 3 0 0 0 4 27 9 14 7 0 0
10 430 298 0 0 168 25 0 0 0 33 237 98 133 102 0 0
10 128 22 0 0 20 17 0 0 0 18 22 8 15 6 0 0
10 229 122 0 0 43 17 0 0 0 36 82 38 59 46 0 0
10 152 75 0 0 58 8 0 0 0 48 63 28 29 19 0 0
2 18 4 0 0 6 0 0 0 0 4 5 0 6 4 0 0
10 409 139 0 0 244 32 0 0 0 41 148 54 61 31 0 0
5 215 107 0 0 90 14 0 0 0 18 95 29 55 49 0 0
5 83 27 0 0 12 8 0 0 0 6 21 6 17 15 0 0
5 98 21 0 0 10 8 0 0 0 11 37 8 6 5 0 0
10 168 92 0 0 63 6 0 0 0 39 72 31 50 30 0 0
10 377 211 0 0 35 29 0 0 0 23 197 75 64 61 0 0
2 79 32 0 0 7 8 0 0 0 3 27 14 4 4 0 0
2 28 14 0 0 6 3 0 0 0 5 7 6 6 2 0 0
2 85 57 0 0 19 8 0 0 0 7 53 24 11 9 0 0
8 309 188 0 0 62 16 0 0 0 26 169 66 72 56 0 0
8 156 52 0 0 32 13 0 0 0 16 61 23 9 6 0 0
2 37 11 0 0 7 2 0 0 0 4 12 4 8 3 0 0
11 243 99 0 0 60 19 0 0 0 38 89 38 40 23 0 0
3 113 33 0 0 21 4 0 0 0 10 45 14 7 5 0 0
3 134 34 0 0 25 12 0 0 0 6 34 10 14 14 0 0
11 457 198 0 0 71 82 0 0 0 20 196 67 75 64 0 0
11 430 266 0 0 181 20 0 0 0 31 230 90 118 86 0 0
10 91 17 0 0 14 7 0 0 0 20 21 5 9 7 0 0
2 27 10 0 0 10 0 0 0 0 7 10 4 5 2 0 0
11 352 202 0 0 90 16 0 0 0 50 174 74 59 54 0 0
2 63 24 0 0 9 3 0 0 0 5 26 12 1 0 0 0
2 31 15 0 0 10 2 0 0 0 9 15 5 5 5 0 0
10 168 46 0 0 62 9 0 0 0 32 52 12 33 22 0 0
4 11 8 0 0 3 0 0 0 0 0 9 3 3 2 0 0
9 355 136 0 0 221 24 0 0 0 24 133 48 66 40 0 0
8 290 103 0 0 87 6 0 0 0 27 131 45 23 13 0 0
3 131 80 0 0 45 6 0 0 0 10 64 25 36 30 0 0
3 50 18 0 0 4 4 0 0 0 5 23 8 3 2 0 0
11 199 73 0 0 68 11 0 0 0 49 61 24 38 25 0 0
11 406 232 0 0 54 25 0 0 0 28 221 90 56 52 0 0
7 281 130 0 0 46 33 0 0 0 15 123 45 43 40 0 0
1 39 12 0 0 15 2 0 0 0 3 12 3 7 6 0 0
11 239 69 0 0 64 14 0 0 0 40 85 25 29 19 0 0
2 74 37 0 0 22 1 0 0 0 6 45 15 12 7 0 0
11 162 61 0 0 41 25 0 0 0 24 69 19 33 23 0 0
7 254 164 0 0 72 17 0 0 0 26 127 52 67 60 0 0
13 556 331 0 0 156 43 0 0 0 52 303 122 113 87 0 0
9 192 82 0 0 29 25 0 0 0 41 74 34 22 14 0 0
2 62 32 0 0 4 10 0 0 0 4 32 12 9 8 0 0
2 6 4 0 0 5 0 0 0 0 4 7 2 1 0 0 0
11 157 54 0 0 75 7 0 0 0 40 66 24 13 6 0 0
3 43 10 0 0 7 4 0 0 0 5 16 4 4 2 0 0
9 361 159 0 0 53 54 0 0 0 40 121 54 61 51 0 0
11 460 214 0 0 76 119 0 0 0 28 221 72 94 70 0 0
5 29 9 0 0 6 4 0 0 0 8 8 3 4 3 0 0
4 34 11 0 0 17 2 0 0 0 5 12 2 9 7 0 0
3 36 8 0 0 12 2 0 0 0 3 10 2 8 4 0 0
8 147 52 0 0 53 9 0 0 0 34 41 17 25 18 0 0
9 142 40 0 0 9 15 0 0 0 13 38 15 18 10 0 0
11 56 24 0 0 15 0 0 0 0 10 19 10 7 4 0 0
12 205 78 0 0 68 11 0 0 0 36 74 29 25 20 0 0
9 340 113 0 0 95 50 0 0 0 41 102 42 36 29 0 0
9 129 41 0 0 30 9 0 0 0 23 58 17 9 7 0 0
14 565 197 0 0 121 88 0 0 0 50 171 81 58 35 0 0
3 84 47 0 0 14 10 0 0 0 5 43 22 4 3 0 0
7 41 14 0 0 19 3 0 0 0 4 18 4 6 6 0 0
14 544 339 0 0 138 54 0 0 0 54 296 125 109 89 0 0
6 17 9 0 0 3 1 0 0 0 3 13 4 3 1 0 0
8 119 59 0 0 21 3 0 0 0 24 45 22 18 15 0 0
13 423 284 0 0 126 27 0 0 0 53 267 112 80 60 0 0
1 19 7 0 0 6 0 0 0 0 3 8 2 3 3 0 0
2 72 34 0 0 17 3 0 0 0 8 41 14 8 6 0 0
9 183 80 0 0 45 21 0 0 0 26 67 28 47 24 0 0
13 232 71 0 0 45 14 0 0 0 28 80 27 22 17 0 0
13 197 107 0 0 41 18 0 0 0 17 117 45 21 17 0 0
9 157 51 0 0 47 8 0 0 0 31 55 23 10 5 0 0
9 321 139 0 0 70 22 0 0 0 34 132 56 35 27 0 0
2 53 17 0 0 9 3 0 0 0 11 24 6 8 5 0 0
14 426 246 0 0 151 39 0 0 0 53 242 95 68 56 0 0
14 566 113 0 0 64 98 0 0 0 49 106 43 36 27 0 0
2 42 11 0 0 4 9 0 0 0 3 12 5 3 1 0 0
2 27 4 0 0 1 3 0 0 0 5 4 2 4 0 0 0
2 47 20 0 0 16 2 0 0 0 5 21 8 5 4 0 0
2 61 14 0 0 9 13 0 0 0 6 26 7 0 0 0 0
14 576 365 0 0 221 52 0 0 0 43 292 129 142 107 0 0
14 220 72 0 0 41 18 0 0 0 28 79 27 25 18 0 0
10 378 200 0 0 96 23 0 0 0 48 163 69 75 62 0 0
9 77 12 0 0 28 7 0 0 0 17 9 2 8 8 0 0
14 329 126 0 0 56 55 0 0 0 50 102 44 53 38 0 0
14 504 288 0 0 101 44 0 0 0 30 277 123 60 42 0 0
9 180 99 0 0 23 31 0 0 0 27 101 43 14 13 0 0
11 327 82 0 0 102 21 0 0 0 50 90 30 26 22 0 0
9 78 30 0 0 19 5 0 0 0 14 35 11 12 8 0 0
13 461 183 0 0 118 22 0 0 0 51 156 57 91 69 0 0
6 50 26 0 0 8 1 0 0 0 6 20 10 7 6 0 0
14 212 66 0 0 59 6 0 0 0 59 86 31 10 4 0 0
4 17 2 0 0 3 1 0 0 0 3 5 0 5 2 0 0
5 20 9 0 0 6 5 0 0 0 6 7 4 2 1 0 0
12 508 241 0 0 138 32 0 0 0 48 224 89 73 63 0 0
7 96 38 0 0 24 7 0 0 0 22 33 17 7 4 0 0
5 124 28 0 0 17 14 0 0 0 13 29 12 6 4 0 0
2 5 0 0 0 2 0 0 0 0 1 1 0 0 0 0 0
6 32 10 0 0 3 1 0 0 0 6 16 1 11 8 0 0
2 12 4 0 0 3 0 0 0 0 2 6 1 4 2 0 0
13 210 119 0 0 38 10 0 0 0 38 104 39 45 41 0 0
4 69 21 0 0 20 5 0 0 0 9 21 9 4 3 0 0
4 64 26 0 0 28 0 0 0 0 9 22 8 14 10 0 0
4 185 115 0 0 44 44 0 0 0 18 81 42 39 31 0 0
12 482 139 0 0 71 88 0 0 0 57 145 52 55 35 0 0
2 8 3 0 0 4 0 0 0 0 2 4 1 2 1 0 0
14 672 314 0 0 370 70 0 0 0 49 253 116 113 82 0 0
5 95 57 0 0 35 5 0 0 0 21 66 24 13 9 0 0
10 400 173 0 0 145 43 0 0 0 39 170 69 67 35 0 0
13 478 165 0 0 73 65 0 0 0 34 152 66 39 33 0 0
5 174 94 0 0 55 7 0 0 0 17 99 35 31 24 0 0
10 363 161 0 0 30 49 0 0 0 29 151 62 48 37 0 0
5 189 45 0 0 30 11 0 0 0 23 33 13 22 19 0 0
10 67 30 0 0 16 4 0 0 0 15 20 9 20 12 0 0
1 5 4 0 0 2 0 0 0 0 3 2 2 0 0 0 0
5 40 20 0 0 7 2 0 0 0 8 34 8 4 4 0 0
10 370 122 0 0 125 34 0 0 0 37 123 48 37 26 0 0
1 8 2 0 0 1 1 0 0 0 0 1 1 0 0 0 0
12 405 202 0 0 87 21 0 0 0 37 181 80 54 42 0 0
10 167 91 0 0 46 8 0 0 0 31 95 37 23 17 0 0
5 56 17 0 0 13 2 0 0 0 11 13 7 3 3 0 0
5 165 80 0 0 13 25 0 0 0 13 59 27 31 26 0 0
2 10 6 0 0 4 1 0 0 0 2 6 3 0 0 0 0
12 494 252 0 0 174 33 0 0 0 44 226 93 79 66 0 0
11 256 96 0 0 24 20 0 0 0 36 97 35 40 26 0 0
10 138 62 0 0 21 10 0 0 0 25 63 22 21 18 0 0
1 12 4 0 0 2 0 0 0 0 2 4 2 2 0 0 0
10 471 293 0 0 89 84 0 0 0 30 202 92 127 109 0 0
12 419 147 0 0 58 90 0 0 0 46 173 57 47 33 0 0
10 451 131 0 0 272 44 0 0 0 23 132 47 67 37 0 0
7 24 12 0 0 12 3 0 0 0 4 10 6 0 0 0 0
3 69 28 0 0 5 6 0 0 0 8 27 13 2 2 0 0
3 40 17 0 0 4 2 0 0 0 5 22 8 2 1 0 0
4 24 7 0 0 4 1 0 0 0 4 6 2 6 3 0 0
7 66 21 0 0 9 4 0 0 0 8 26 8 7 5 0 0
7 70 37 0 0 26 5 0 0 0 16 23 11 19 15 0 0
6 43 13 0 0 13 3 0 0 0 4 23 6 4 1 0 0
12 410 120 0 0 148 10 0 0 0 46 96 42 53 36 0 0
10 354 205 0 0 87 16 0 0 0 41 176 83 49 39 0 0
12 242 105 0 0 25 21 0 0 0 31 101 43 26 19 0 0
5 190 94 0 0 52 13 0 0 0 15 77 30 46 34 0 0
6 16 11 0 0 0 2 0 0 0 5 10 5 1 1 0 0
17 719 401 0 0 154 70 0 0 0 69 374 153 113 95 0 0
5 109 23 0 0 22 1 0 0 0 16 24 11 6 1 0 0
4 11 4 0 0 3 1 0 0 0 3 3 2 0 0 0 0
3 94 54 0 0 30 2 0 0 0 13 50 23 11 8 0 0
14 243 41 0 0 81 30 0 0 0 42 40 14 18 13 0 0
5 163 60 0 0 44 8 0 0 0 21 49 21 22 18 0 0
1 8 2 0 0 0 0 0 0 0 1 4 1 0 0 0 0
17 543 129 0 0 52 75 0 0 0 65 109 45 57 39 0 0
17 602 422 0 0 86 53 0 0 0 65 343 154 136 114 0 0
5 156 65 0 0 15 18 0 0 0 18 77 25 22 15 0 0
13 287 82 0 0 33 31 0 0 0 40 84 35 17 12 0 0
14 397 167 0 0 99 26 0 0 0 47 124 57 67 53 0 0
3 27 9 0 0 1 1 0 0 0 4 7 3 6 3 0 0
5 231 107 0 0 101 14 0 0 0 14 85 40 35 27 0 0
4 66 30 0 0 8 4 0 0 0 11 29 14 2 2 0 0
4 13 3 0 0 4 0 0 0 0 5 9 1 2 1 0 0
11 75 35 0 0 16 1 0 0 0 23 35 9 21 17 0 0
17 316 142 0 0 85 13 0 0 0 50 118 50 52 42 0 0
3 111 80 0 0 14 8 0 0 0 13 67 34 16 12 0 0
5 224 159 0 0 38 39 0 0 0 20 120 49 68 61 0 0
17 814 324 0 0 428 85 0 0 0 60 261 124 123 76 0 0
17 452 224 0 0 42 41 0 0 0 52 193 81 75 62 0 0
7 80 18 0 0 34 2 0 0 0 11 18 5 11 8 0 0
2 34 13 0 0 16 6 0 0 0 6 12 5 4 3 0 0
5 157 65 0 0 12 13 0 0 0 12 59 22 22 21 0 0
4 46 17 0 0 9 5 0 0 0 11 22 7 4 3 0 0
3 11 2 0 0 4 0 0 0 0 2 7 1 0 0 0 0
10 119 38 0 0 17 10 0 0 0 9 39 12 18 14 0 0
2 11 5 0 0 2 0 0 0 0 3 4 2 2 1 0 0
5 181 73 0 0 37 15 0 0 0 18 64 24 31 25 0 0
1 1 0 0 0 1 0 0 0 0 0 0 0 0 0 0 0
9 378 193 0 0 68 65 0 0 0 34 145 58 90 77 0 0
2 27 7 0 0 9 0 0 0 0 5 9 2 6 3 0 0
2 4 4 0 0 0 0 0 0 0 0 4 2 0 0 0 0
10 277 73 0 0 53 70 0 0 0 49 62 25 30 23 0 0
6 211 143 0 0 27 21 0 0 0 24 117 61 29 21 0 0
5 57 6 0 0 21 1 0 0 0 13 12 3 0 0 0 0
15 633 428 0 0 218 60 0 0 0 41 376 176 112 76 0 0
5 85 12 0 0 23 5 0 0 0 12 19 3 11 6 0 0
8 345 146 0 0 20 28 0 0 0 27 115 55 43 36 0 0
8 332 169 0 0 101 10 0 0 0 21 133 63 51 43 0 0
6 239 129 0 0 81 15 0 0 0 26 92 43 55 43 0 0
3 94 51 0 0 16 5 0 0 0 10 43 18 18 15 0 0
6 277 120 0 0 96 21 0 0 0 22 107 45 48 30 0 0
6 254 169 0 0 24 29 0 0 0 21 166 68 45 33 0 0
3 30 13 0 0 6 3 0 0 0 4 15 4 6 5 0 0
5 190 94 0 0 44 12 0 0 0 13 73 33 38 28 0 0
5 94 30 0 0 25 5 0 0 0 17 31 14 2 2 0 0
1 6 0 0 0 3 0 0 0 0 1 4 0 0 0 0 0
6 64 33 0 0 6 2 0 0 0 7 28 12 13 9 0 0
2 9 6 0 0 1 1 0 0 0 3 2 2 2 2 0 0
17 402 193 0 0 102 20 0 0 0 62 155 61 87 71 0 0
6 216 94 0 0 77 14 0 0 0 23 75 38 25 18 0 0
3 129 65 0 0 31 20 0 0 0 14 57 26 21 13 0 0
5 75 12 0 0 14 7 0 0 0 13 13 4 5 4 0 0
5 175 58 0 0 59 14 0 0 0 25 51 22 20 14 0 0
6 148 32 0 0 21 15 0 0 0 10 46 15 15 2 0 0
13 631 308 0 0 321 85 0 0 0 29 232 124 158 60 0 0
5 21 7 0 0 12 0 0 0 0 3 7 2 6 3 0 0
15 528 229 0 0 47 60 0 0 0 42 206 88 69 53 0 0
15 626 350 0 0 64 37 0 0 0 61 336 145 82 60 0 0
6 50 20 0 0 26 2 0 0 0 12 25 7 13 6 0 0
6 187 70 0 0 15 29 0 0 0 18 53 24 37 22 0 0
3 19 4 0 0 6 0 0 0 0 2 4 0 7 4 0 0
12 244 96 0 0 23 16 0 0 0 21 81 35 35 26 0 0
3 10 4 0 0 1 0 0 0 0 1 5 2 0 0 0 0
5 38 15 0 0 10 5 0 0 0 8 13 6 4 3 0 0
6 109 15 0 0 18 21 0 0 0 17 21 7 4 1 0 0
10 402 167 0 0 35 27 0 0 0 32 163 65 54 37 0 0
6 51 25 0 0 3 7 0 0 0 5 23 9 8 7 0 0
1 10 2 0 0 2 1 0 0 0 3 2 1 0 0 0 0
18 640 277 0 0 166 74 0 0 0 56 278 107 100 63 0 0
7 198 61 0 0 13 24 0 0 0 13 53 22 23 17 0 0
7 240 122 0 0 73 8 0 0 0 27 94 46 34 30 0 0
11 473 247 0 0 142 25 0 0 0 47 236 102 64 43 0 0
7 214 110 0 0 63 9 0 0 0 23 95 48 17 14 0 0
5 97 62 0 0 14 3 0 0 0 18 45 24 18 14 0 0
7 196 97 0 0 22 27 0 0 0 25 85 38 25 21 0 0
10 62 11 0 0 32 3 0 0 0 16 15 4 3 3 0 0
16 517 328 0 0 162 15 0 0 0 66 253 121 103 86 0 0
10 419 160 0 0 73 40 0 0 0 38 141 65 39 30 0 0
11 442 172 0 0 178 37 0 0 0 48 156 69 48 34 0 0
17 668 458 0 0 143 57 0 0 0 86 329 169 155 120 0 0
18 607 198 0 0 88 54 0 0 0 75 193 79 53 40 0 0
7 63 11 0 0 21 5 0 0 0 11 15 4 7 3 0 0
11 404 162 0 0 55 37 0 0 0 40 134 65 69 32 0 0
6 113 54 0 0 28 6 0 0 0 17 41 23 13 8 0 0
18 832 250 0 0 444 46 0 0 0 46 176 96 148 58 0 0
7 25 5 0 0 4 0 0 0 0 7 6 1 4 3 0 0
5 29 7 0 0 4 2 0 0 0 13 8 3 2 1 0 0
5 36 12 0 0 5 1 0 0 0 4 21 5 2 2 0 0
4 137 53 0 0 32 4 0 0 0 16 52 23 8 7 0 0
12 340 163 0 0 100 16 0 0 0 35 117 60 60 43 0 0
18 392 199 0 0 38 46 0 0 0 60 172 72 70 55 0 0
11 258 61 0 0 92 21 0 0 0 32 58 21 37 19 0 0
2 9 0 0 0 0 0 0 0 0 1 1 0 0 0 0 0
7 131 39 0 0 42 8 0 0 0 19 31 16 13 7 0 0
7 157 45 0 0 42 9 0 0 0 24 57 19 16 7 0 0
12 251 77 0 0 57 8 0 0 0 35 65 29 30 19 0 0
1 3 0 0 0 0 0 0 0 0 2 1 0 1 0 0 0
16 391 100 0 0 77 59 0 0 0 53 117 36 47 28 0 0
7 118 67 0 0 23 6 0 0 0 9 59 23 34 21 0 0
6 263 100 0 0 117 28 0 0 0 18 102 40 34 20 0 0
6 96 33 0 0 25 7 0 0 0 14 35 13 11 7 0 0
4 165 75 0 0 74 5 0 0 0 14 57 30 19 15 0 0
7 214 115 0 0 17 12 0 0 0 24 85 39 41 37 0 0
5 57 28 0 0 6 1 0 0 0 5 37 11 7 6 0 0
4 109 54 0 0 23 8 0 0 0 5 43 23 12 8 0 0
18 757 556 0 0 71 135 0 0 0 52 423 196 204 164 0 0
7 93 36 0 0 32 5 0 0 0 21 33 16 16 4 0 0
7 255 109 0 0 24 14 0 0 0 28 112 41 39 27 0 0
4 42 24 0 0 4 3 0 0 0 4 26 10 4 4 0 0
5 45 3 0 0 18 8 0 0 0 9 7 0 4 3 0 0
10 92 39 0 0 26 2 0 0 0 20 42 11 23 17 0 0
1 2 0 0 0 1 0 0 0 0 0 1 0 0 0 0 0
10 435 352 0 0 168 41 0 0 0 25 245 139 101 74 0 0
16 307 128 0 0 37 0 0 0 0 0 134 50 31 28 0 0
19 714 321 0 0 39 64 0 0 0 64 280 131 76 59 0 0
14 317 77 0 0 33 25 0 0 0 41 88 28 41 21 0 0
7 302 278 0 0 70 23 0 0 0 0 203 108 68 62 0 0
7 328 178 0 0 97 41 0 0 0 22 150 62 66 54 0 0
12 568 439 0 0 237 39 0 0 0 31 362 185 83 69 0 0
6 7 0 0 0 1 1 0 0 0 0 2 0 0 0 0 0
5 75 35 0 0 18 3 0 0 0 10 25 13 11 9 0 0
5 29 11 0 0 5 2 0 0 0 6 10 4 4 3 0 0
9 360 197 0 0 40 33 0 0 0 34 187 78 50 41 0 0
7 233 110 0 0 42 11 0 0 0 0 100 45 29 20 0 0
5 138 45 0 0 35 11 0 0 0 23 48 22 7 1 0 0
16 662 460 139 68 207 46 0 0 79 56 350 161 202 135 17 3
5 73 20 0 0 33 3 0 0 0 11 19 9 2 2 0 0
17 526 243 0 0 74 53 0 0 0 0 229 102 48 39 0 0
7 216 94 0 0 67 5 0 0 0 0 69 32 52 30 0 0
7 298 129 0 0 80 9 0 0 0 20 111 51 34 27 0 0
2 7 2 0 0 4 0 0 0 0 4 3 1 0 0 0 0
12 535 314 0 0 64 76 0 0 0 41 207 113 101 88 0 0
6 91 36 0 0 23 5 0 0 0 0 40 16 8 4 0 0
5 160 79 0 0 11 24 0 0 0 16 65 34 14 11 0 0
3 14 4 0 0 6 4 0 0 0 2 3 1 3 2 0 0
7 138 23 0 0 29 6 0 0 0 16 42 10 6 3 0 0
2 20 7 0 0 4 0 0 0 0 0 5 2 3 3 0 0
6 237 121 0 0 86 9 0 0 0 0 98 48 35 25 0 0
14 532 275 0 0 57 54 0 0 0 50 234 89 116 97 0 0
7 153 67 0 0 16 8 0 0 0 24 77 26 21 15 0 0
5 172 59 0 0 46 4 0 0 0 12 52 20 24 19 0 0
3 6 4 0 0 2 1 0 0 0 1 3 2 0 0 0 0
4 91 48 0 0 27 8 0 0 0 0 38 19 14 10 0 0
2 29 11 0 0 9 3 0 0 0 2 10 5 2 1 0 0
7 265 125 0 0 47 22 0 0 0 27 114 48 34 29 0 0
2 7 4 0 0 0 0 0 0 0 2 3 2 0 0 0 0
5 14 7 0 0 3 3 0 0 0 2 7 3 1 1 0 0
12 232 55 0 0 26 17 0 0 0 30 76 27 6 1 0 0
5 22 17 0 0 13 2 0 0 0 3 11 8 2 1 0 0
14 491 208 0 0 31 34 0 0 0 36 168 90 33 28 0 0
10 52 7 0 0 16 8 0 0 0 8 12 3 2 1 0 0
12 522 181 0 0 65 22 0 0 0 27 181 79 34 23 0 0
5 205 112 0 0 7 41 0 0 0 16 82 44 26 24 0 0
12 421 211 0 0 57 37 0 0 0 43 177 90 41 31 0 0
18 671 397 0 0 64 74 0 0 0 56 356 145 135 107 0 0
10 129 55 0 0 10 9 0 0 0 13 73 25 7 5 0 0
5 205 82 0 0 32 24 0 0 0 13 85 30 25 22 0 0
16 92 33 0 0 33 1 0 0 0 6 27 13 11 7 0 0
1 2 0 0 0 1 0 0 0 0 0 1 0 0 0 0 0
1 2 2 0 0 0 0 0 0 0 0 2 1 0 0 0 0
1 4 0 0 0 2 0 0 0 0 1 2 0 0 0 0 0
2 15 6 0 0 4 1 0 0 0 0 5 1 4 4 0 0
6 239 120 0 0 90 18 0 0 0 29 76 45 40 30 0 0
5 110 46 0 0 20 2 0 0 0 9 39 20 9 6 0 0
19 702 347 0 0 248 47 0 0 0 83 382 138 102 71 0 0
8 26 12 0 0 5 5 0 0 0 11 11 4 6 4 0 0
2 17 8 0 0 4 1 0 0 0 1 7 3 2 2 0 0
12 504 188 0 0 144 27 0 0 0 41 196 81 39 26 0 0
7 135 66 0 0 15 14 0 0 0 12 69 29 11 8 0 0
12 168 46 0 0 30 9 0 0 0 26 52 20 8 6 0 0
14 520 256 0 0 70 124 0 0 0 39 210 102 69 52 0 0
9 93 24 0 0 26 4 0 0 0 14 29 10 7 4 0 0
6 111 62 0 0 19 6 0 0 0 17 53 24 16 14 0 0
1 3 0 0 0 2 0 0 0 0 0 5 0 0 0 0 0
11 120 62 0 0 22 8 0 0 0 14 64 25 12 12 0 0
12 504 313 0 0 79 82 0 0 0 45 281 115 110 83 0 0
12 264 207 0 0 78 21 0 0 0 43 157 80 56 47 0 0
4 145 37 0 0 32 14 0 0 0 20 43 17 6 3 0 0
4 137 78 0 0 19 11 0 0 0 19 63 30 21 18 0 0
9 200 90 0 0 18 20 0 0 0 27 82 36 21 18 0 0
2 47 18 0 0 6 4 0 0 0 8 12 8 2 2 0 0
7 302 57 0 0 113 20 0 0 0 30 59 27 8 3 0 0
7 36 12 0 0 6 2 0 0 0 3 12 5 2 2 0 0
4 56 26 0 0 6 5 0 0 0 11 24 11 4 4 0 0
11 218 128 0 0 63 3 0 0 0 23 87 48 38 32 0 0
5 191 24 0 0 64 7 0 0 0 14 28 8 12 8 0 0
20 805 376 0 0 81 87 0 0 0 70 322 142 108 92 0 0
4 156 66 0 0 40 4 0 0 0 16 57 24 25 18 0 0
4 173 75 0 0 27 7 0 0 0 17 89 32 13 11 0 0
4 14 2 0 0 6 1 0 0 0 3 4 1 0 0 0 0
7 26 6 0 0 3 1 0 0 0 4 8 2 3 2 0 0
16 737 297 0 0 173 85 0 0 0 49 238 119 71 59 0 0
6 219 166 0 0 32 28 0 0 0 24 121 54 71 58 0 0
6 229 103 0 0 36 12 0 0 0 22 78 31 47 41 0 0
9 23 9 0 0 7 1 0 0 0 4 7 4 5 1 0 0
3 31 12 0 0 8 1 0 0 0 3 9 3 8 6 0 0
1 10 6 0 0 0 0 0 0 0 3 4 3 1 0 0 0
20 633 306 0 0 227 52 0 0 0 75 261 106 150 94 0 0
5 103 35 0 0 3 6 0 0 0 11 35 15 6 5 0 0
15 624 286 0 0 85 22 0 0 0 43 253 113 70 60 0 0
11 376 159 0 0 26 69 0 0 0 32 152 61 46 37 0 0
16 277 65 0 0 43 20 0 0 0 37 57 24 27 17 0 0
9 17 4 0 0 8 1 0 0 0 2 6 0 5 4 0 0
11 245 96 0 0 43 27 0 0 0 40 85 37 25 22 0 0
16 429 197 0 0 45 47 0 0 0 41 185 76 57 45 0 0
4 10 3 0 0 5 0 0 0 0 6 7 1 3 1 0 0
20 387 169 0 0 23 31 0 0 0 49 178 68 39 33 0 0
18 636 286 0 0 248 40 0 0 0 76 238 112 81 62 0 0
6 54 14 0 0 12 5 0 0 0 10 17 6 2 2 0 0
17 632 265 0 0 179 58 0 0 0 57 265 117 40 31 0 0
6 16 0 0 0 0 1 0 0 0 2 4 0 0 0 0 0
5 217 124 0 0 57 18 0 0 0 22 81 48 34 28 0 0
10 100 24 0 0 18 7 0 0 0 18 38 12 0 0 0 0
17 404 147 0 0 59 30 0 0 0 52 147 66 22 15 0 0
5 219 148 0 0 45 16 0 0 0 16 112 59 40 30 0 0
17 765 373 0 0 124 106 0 0 0 52 292 150 94 73 0 0
18 557 281 0 0 48 50 0 0 0 52 237 105 89 71 0 0
12 291 66 0 0 30 40 0 0 0 41 58 23 23 20 0 0
1 1 0 0 0 0 0 0 0 0 0 0 0 0 0 0 0
5 200 92 0 0 38 8 0 0 0 15 77 34 34 24 0 0
7 55 25 0 0 13 1 0 0 0 6 20 11 7 3 0 0
6 197 71 0 0 32 31 0 0 0 19 81 33 5 5 0 0
19 780 361 0 0 260 75 0 0 0 68 261 142 123 77 0 0
17 604 340 0 0 61 67 0 0 0 53 310 139 79 62 0 0
10 330 68 0 0 112 36 0 0 0 37 78 28 15 12 0 0
2 11 8 0 0 4 0 0 0 0 1 6 4 0 0 0 0
1 12 4 0 0 4 0 0 0 0 3 6 1 2 2 0 0
3 26 8 0 0 4 1 0 0 0 2 9 1 8 6 0 0
12 479 285 0 0 62 65 0 0 0 24 235 112 74 61 0 0
5 228 129 0 0 57 5 0 0 0 16 105 53 33 23 0 0
2 9 4 0 0 3 0 0 0 0 4 4 2 0 0 0 0
18 485 106 0 0 135 17 0 0 0 44 101 43 35 20 0 0
4 85 29 0 0 17 3 0 0 0 11 36 13 5 3 0 0
6 255 178 0 0 47 17 0 0 0 16 166 76 29 26 0 0
5 53 17 0 0 5 5 0 0 0 8 15 6 5 5 0 0
19 825 520 0 0 225 28 0 0 0 71 398 198 156 124 0 0
5 126 30 0 0 7 14 0 0 0 11 27 9 16 12 0 0
12 81 20 0 0 16 2 0 0 0 14 20 7 10 6 0 0
16 758 515 0 0 253 78 0 0 0 41 402 224 91 67 0 0
7 256 64 0 0 51 20 0 0 0 26 73 28 14 8 0 0
6 161 72 0 0 28 12 0 0 0 13 58 30 16 12 0 0
9 108 39 0 0 10 7 0 0 0 5 34 16 11 7 0 0
6 104 53 0 0 11 2 0 0 0 11 51 19 19 15 0 0
10 158 30 0 0 40 13 0 0 0 21 28 12 10 6 0 0
5 186 47 0 0 23 18 0 0 0 16 44 20 7 7 0 0
6 244 88 0 0 89 20 0 0 0 18 77 40 12 8 0 0
11 107 40 0 0 20 2 0 0 0 12 32 17 6 6 0 0
9 98 21 0 0 21 5 0 0 0 13 29 9 4 3 0 0
13 472 193 0 0 141 21 0 0 0 38 159 80 40 33 0 0
10 89 42 0 0 10 11 0 0 0 15 45 16 12 10 0 0
7 312 132 0 0 26 42 0 0 0 20 131 55 30 22 0 0
2 7 2 0 0 1 0 0 0 0 2 1 0 2 2 0 0
18 747 308 0 0 108 109 0 0 0 54 289 137 37 34 0 0
12 425 151 0 0 28 13 0 0 0 39 159 63 29 25 0 0
5 144 30 0 0 30 6 0 0 0 19 41 12 13 6 0 0
13 452 174 0 0 75 48 0 0 0 44 151 67 49 40 0 0
14 331 66 0 0 37 36 0 0 0 21 68 30 9 6 0 0
4 105 38 0 0 27 13 0 0 0 14 34 16 12 6 0 0
4 143 95 0 0 19 13 0 0 0 14 74 34 32 27 0 0
5 204 103 0 0 38 4 0 0 0 19 96 42 22 19 0 0
18 545 171 0 0 77 40 0 0 0 64 141 65 50 41 0 0
2 10 6 0 0 2 0 0 0 0 2 4 3 0 0 0 0
7 310 157 0 0 43 12 0 0 0 19 137 62 37 33 0 0
4 96 46 0 0 24 3 0 0 0 17 47 21 8 4 0 0
7 162 51 0 0 13 15 0 0 0 13 59 20 20 11 0 0
4 34 12 0 0 6 2 0 0 0 3 12 6 0 0 0 0
18 772 369 180 60 240 66 21 17 0 85 370 161 59 47 0 0
11 115 10 0 0 22 9 0 0 0 9 21 5 0 0 0 0
4 81 41 0 0 13 0 0 0 0 11 37 18 5 5 0 0
6 121 51 0 0 19 8 0 0 0 17 47 22 9 7 0 0
6 271 190 0 0 82 9 0 0 0 25 159 76 47 38 0 0
4 133 51 0 0 19 11 0 0 0 18 53 22 12 7 0 0
14 585 334 0 0 166 47 0 0 0 50 261 119 129 96 0 0
14 333 118 0 0 16 44 0 0 0 28 111 55 11 8 0 0
6 224 87 0 0 53 12 0 0 0 14 92 38 16 11 0 0
6 60 18 0 0 9 16 0 0 0 5 16 8 2 2 0 0
12 179 23 0 0 24 25 0 0 0 19 32 11 5 1 0 0
4 39 17 0 0 7 6 0 0 0 6 14 5 8 7 0 0
12 407 209 0 0 48 25 0 0 0 26 165 81 55 47 0 0
16 306 165 0 0 24 17 0 0 0 18 170 78 10 9 0 0
7 211 104 0 0 82 15 0 0 0 21 85 47 14 10 0 0
18 467 205 0 0 97 35 0 0 0 54 164 82 53 41 0 0
15 173 81 0 0 32 15 0 0 0 21 92 34 13 13 0 0
5 31 18 0 0 3 1 0 0 0 7 11 7 4 4 0 0
4 78 31 0 0 15 5 0 0 0 18 36 15 3 1 0 0
3 9 6 0 0 1 2 0 0 0 0 7 3 0 0 0 0
14 520 207 0 0 132 28 0 0 0 49 169 81 57 45 0 0
11 150 60 0 0 44 5 0 0 0 15 88 27 6 6 0 0
7 195 75 0 0 17 32 0 0 0 30 85 33 14 9 0 0
5 176 99 0 0 48 5 0 0 0 21 100 44 14 11 0 0
5 161 59 0 0 19 13 0 0 0 21 66 25 13 9 0 0
11 362 107 0 0 122 35 0 0 0 45 102 51 15 5 0 0
11 132 37 0 0 22 4 0 0 0 26 45 17 5 3 0 0
5 106 39 0 0 6 10 0 0 0 11 50 18 4 3 0 0
7 267 86 0 0 24 17 0 0 0 28 87 36 16 14 0 0
4 119 50 0 0 25 7 0 0 0 10 48 20 12 10 0 0
16 689 224 0 0 54 149 0 0 0 46 200 90 52 44 0 0
13 444 230 0 0 41 68 0 0 0 50 163 76 82 78 0 0
5 223 104 0 0 37 12 0 0 0 20 82 38 34 28 0 0
11 294 119 0 0 38 21 0 0 0 46 105 48 29 23 0 0
7 208 52 0 0 13 18 0 0 0 27 55 22 11 8 0 0
17 692 412 0 0 76 54 0 0 0 45 330 155 114 102 0 0
9 269 100 0 0 32 31 0 0 0 23 94 41 20 18 0 0
11 479 225 0 0 181 46 0 0 0 50 236 101 26 23 0 0
15 604 249 0 0 36 113 0 0 0 34 212 108 38 33 0 0
4 54 27 0 0 24 1 0 0 0 12 22 11 9 5 0 0
4 42 18 0 0 7 1 0 0 0 6 14 7 4 4 0 0
2 11 7 0 0 1 1 0 0 0 2 6 1 5 5 0 0
2 16 7 0 0 4 0 0 0 0 1 4 2 5 3 0 0
3 28 12 0 0 4 2 0 0 0 2 12 5 2 2 0 0
6 236 113 0 0 80 11 0 0 0 18 92 49 22 15 0 0
6 64 42 0 0 13 7 0 0 0 6 33 18 7 6 0 0
1 4 0 0 0 1 0 0 0 0 0 2 0 0 0 0 0
15 257 103 0 0 73 11 0 0 0 28 78 47 16 9 0 0
6 187 69 0 0 40 22 0 0 0 26 49 30 11 9 0 0
13 112 36 0 0 17 17 0 0 0 23 24 10 28 16 0 0
5 14 7 0 0 3 3 0 0 0 1 9 3 2 1 0 0
6 194 81 0 0 37 7 0 0 0 28 55 35 12 11 0 0
7 42 4 0 0 9 2 0 0 0 6 8 2 0 0 0 0
18 565 191 0 0 145 16 0 0 0 74 190 83 37 25 0 0
5 211 137 0 0 49 28 0 0 0 18 121 55 32 27 0 0
3 82 12 0 0 13 10 0 0 0 8 11 6 0 0 0 0
8 40 12 0 0 9 2 0 0 0 6 14 4 7 4 0 0
2 10 4 0 0 5 0 0 0 0 2 5 2 0 0 0 0
3 124 71 0 0 20 21 0 0 0 4 46 29 16 13 0 0
6 166 74 0 0 14 19 0 0 0 16 72 33 10 8 0 0
12 143 44 0 0 29 3 0 0 0 27 56 21 4 2 0 0
10 93 44 0 0 11 4 0 0 0 10 41 17 12 10 0 0
6 65 17 0 0 8 9 0 0 0 10 16 7 5 3 0 0
3 76 27 0 0 22 7 0 0 0 7 23 10 10 7 0 0
4 8 6 0 0 1 2 0 0 0 2 3 3 0 0 0 0
19 668 341 0 0 191 98 0 0 0 60 303 137 82 67 0 0
9 122 36 0 0 27 13 0 0 0 23 36 15 7 6 0 0
4 5 2 0 0 1 1 0 0 0 1 3 1 0 0 0 0
16 110 37 0 0 26 8 0 0 0 29 29 13 14 11 0 0
10 358 197 0 0 22 61 0 0 0 31 198 80 42 37 0 0
6 114 58 0 0 23 8 0 0 0 27 38 22 20 14 0 0
13 532 312 0 0 84 84 0 0 0 40 289 126 68 60 0 0
13 312 82 0 0 93 9 0 0 0 46 81 37 11 8 0 0
13 276 112 0 0 56 11 0 0 0 41 95 42 34 28 0 0
7 209 96 0 0 18 28 0 0 0 18 76 34 35 28 0 0
3 3 2 0 0 1 0 0 0 0 2 2 1 0 0 0 0
13 489 114 0 0 140 37 0 0 0 34 101 44 48 26 0 0
3 67 25 0 0 11 5 0 0 0 10 20 9 11 7 0 0
7 97 45 0 0 14 12 0 0 0 14 35 13 24 19 0 0
3 108 63 0 0 11 24 0 0 0 10 37 23 18 17 0 0
6 236 171 0 0 28 17 0 0 0 20 133 68 44 35 0 0
9 51 10 0 0 14 2 0 0 0 10 9 4 4 2 0 0
3 43 23 0 0 13 1 0 0 0 11 12 9 7 5 0 0
2 9 7 0 0 0 0 0 0 0 2 7 3 2 1 0 0
6 208 125 0 0 57 10 0 0 0 25 75 45 46 35 0 0
3 138 34 0 0 14 26 0 0 0 7 33 15 4 4 0 0
13 273 154 0 0 23 26 0 0 0 29 138 66 36 22 0 0
3 125 84 0 0 10 15 0 0 0 12 67 29 30 26 0 0
3 87 17 0 0 28 6 0 0 0 11 13 8 3 1 0 0
9 238 53 0 0 26 14 0 0 0 31 55 22 13 9 0 0
7 265 126 0 0 26 11 0 0 0 27 128 56 17 14 0 0
6 31 6 0 0 6 1 0 0 0 5 8 3 0 0 0 0
7 137 49 0 0 33 5 0 0 0 27 37 16 21 17 0 0
3 83 34 0 0 20 8 0 0 0 8 27 11 16 12 0 0
2 25 22 0 0 10 0 0 0 0 6 12 7 9 8 0 0
9 346 135 0 0 70 26 0 0 0 27 111 53 34 29 0 0
13 328 177 0 0 71 14 0 0 0 51 161 65 55 47 0 0
8 44 15 0 0 8 2 0 0 0 11 7 5 6 5 0 0
18 632 277 0 0 76 71 0 0 0 97 284 111 72 55 0 0
6 181 78 0 0 36 3 0 0 0 22 68 30 26 18 0 0
9 362 127 0 0 77 25 0 0 0 29 92 54 38 19 0 0
1 26 10 0 0 4 0 0 0 0 3 10 3 4 4 0 0
18 741 194 0 0 246 42 0 0 0 67 154 69 69 56 0 0
13 542 256 0 0 61 73 0 0 0 33 217 99 64 58 0 0
13 287 127 0 0 48 28 0 0 0 45 101 44 50 39 0 0
6 86 19 0 0 15 7 0 0 0 9 14 4 15 11 0 0
5 60 36 0 0 21 2 0 0 0 2 20 14 11 8 0 0
3 104 44 0 0 22 1 0 0 0 14 27 15 21 14 0 0
13 493 312 0 0 61 60 0 0 0 33 245 127 79 58 0 0
9 386 203 0 0 52 77 0 0 0 35 161 81 49 41 0 0
13 379 164 0 0 43 30 0 0 0 41 164 71 25 22 0 0
13 364 156 0 0 29 31 0 0 0 35 153 69 22 18 0 0
19 563 247 0 0 63 79 0 0 0 77 205 96 66 55 0 0
17 195 34 0 0 17 16 0 0 0 21 45 13 11 8 0 0
13 475 196 0 0 34 46 0 0 0 37 213 81 46 34 0 0
4 23 0 0 0 2 1 0 0 0 7 7 0 0 0 0 0
12 159 49 0 0 21 17 0 0 0 15 50 18 17 13 0 0
10 142 45 0 0 54 9 0 0 0 23 41 20 13 5 0 0
4 6 0 0 0 1 0 0 0 0 1 5 0 0 0 0 0
13 508 342 0 0 83 39 0 0 0 54 237 127 105 88 0 0
13 375 87 0 0 117 28 0 0 0 52 79 37 32 13 0 0
18 295 115 0 0 20 32 0 0 0 29 123 53 12 9 0 0
3 126 56 0 0 39 6 0 0 0 9 40 19 23 18 0 0
8 52 12 0 0 9 1 0 0 0 12 21 6 0 0 0 0
9 225 87 0 0 16 8 0 0 0 20 88 36 23 15 0 0
19 583 268 0 0 112 80 0 0 0 84 186 110 54 48 0 0
9 375 165 0 0 49 62 0 0 0 33 167 62 50 41 0 0
9 405 189 0 0 122 17 0 0 0 39 173 74 59 41 0 0
9 322 122 0 0 20 63 0 0 0 24 108 48 36 26 0 0
1 4 0 0 0 3 0 0 0 0 1 2 0 0 0 0 0
3 84 44 0 0 9 3 0 0 0 8 34 17 10 10 0 0
19 682 328 0 0 52 85 0 0 0 74 321 134 88 60 0 0
6 222 132 0 0 58 17 0 0 0 20 96 49 45 34 0 0
10 161 65 0 0 15 7 0 0 0 16 74 29 8 7 0 0
12 146 58 0 0 29 9 0 0 0 20 61 24 15 10 0 0
3 124 82 0 0 39 7 0 0 0 13 72 34 16 14 0 0
6 187 72 0 0 35 21 0 0 0 25 64 31 17 10 0 0
19 513 92 0 0 150 20 0 0 0 81 73 37 30 18 0 0
12 246 74 0 0 51 15 0 0 0 32 63 28 23 18 0 0
19 105 36 0 0 23 9 0 0 0 24 32 15 9 6 0 0
1 1 0 0 0 0 0 0 0 0 0 0 0 0 0 0 0
6 35 12 0 0 12 0 0 0 0 6 10 5 2 2 0 0
2 79 34 0 0 15 6 0 0 0 9 33 16 2 2 0 0
1 2 0 0 0 0 0 0 0 0 2 0 0 0 0 0 0
12 328 114 0 0 107 14 0 0 0 51 104 51 23 12 0 0
9 252 146 0 0 68 10 0 0 0 34 90 53 59 40 0 0
11 57 21 0 0 16 4 0 0 0 7 18 8 7 5 0 0
10 109 33 0 0 9 14 0 0 0 12 41 12 10 9 0 0
3 19 4 0 0 3 0 0 0 0 4 4 2 0 0 0 0
3 118 84 0 0 50 6 0 0 0 10 54 34 19 16 0 0
12 430 176 0 0 33 83 0 0 0 33 139 75 34 26 0 0
21 597 202 0 0 47 106 27 5 0 36 173 72 79 58 0 0
2 61 16 0 0 3 7 2 0 0 7 15 6 4 4 0 0
13 260 73 0 0 80 18 6 7 0 49 79 31 15 11 0 0
6 223 100 0 0 29 33 7 0 0 21 89 40 29 20 0 0
3 93 35 0 0 9 9 0 0 0 9 38 14 8 7 0 0
13 460 262 0 0 134 53 7 3 0 43 212 103 65 56 0 0
6 50 12 0 0 10 3 3 0 0 11 8 4 6 4 0 0
21 425 215 0 0 53 48 30 0 0 51 229 93 37 29 0 0
22 827 354 0 0 101 72 23 23 0 63 294 121 159 112 0 0
2 64 31 0 0 16 6 8 1 0 10 19 12 8 7 0 0
22 596 222 0 0 99 56 8 6 0 64 224 95 46 32 0 0
9 321 216 0 0 112 31 10 17 0 25 153 84 64 48 0 0
2 21 8 0 0 3 2 1 1 0 4 11 4 0 0 0 0
13 390 166 0 0 102 35 16 9 0 42 116 66 46 34 0 0
10 301 64 0 0 106 14 5 30 0 36 56 28 10 8 0 0
6 200 106 0 0 55 22 5 2 0 23 103 46 19 14 0 0
6 48 16 0 0 19 1 1 4 0 9 20 6 8 4 0 0
9 77 25 0 0 18 7 0 2 0 12 19 10 7 5 0 0
2 19 3 0 0 8 0 0 0 0 3 3 1 2 1 0 0
2 41 12 0 0 6 3 4 0 0 7 16 5 2 2 0 0
6 233 103 0 0 75 15 4 2 0 28 108 46 19 11 0 0
6 238 143 0 0 58 23 7 12 0 19 126 61 35 21 0 0
5 31 6 0 0 6 10 5 0 0 4 10 3 0 0 0 0
10 273 147 0 0 78 30 15 1 0 40 125 53 49 41 0 0
6 134 53 0 0 21 11 7 0 0 3 53 24 6 5 0 0
2 75 26 0 0 22 1 1 0 0 9 23 13 0 0 0 0
9 279 116 0 0 74 35 7 11 0 32 99 44 42 28 0 0
10 235 136 0 0 46 36 15 1 0 22 82 49 43 38 0 0
6 145 59 0 0 5 17 6 0 0 15 62 24 18 11 0 0
3 47 15 0 0 11 2 0 4 0 5 21 7 1 1 0 0
9 267 66 0 0 17 50 12 1 0 33 71 29 12 8 0 0
5 112 29 0 0 33 8 4 3 0 17 32 10 17 9 0 0
3 66 21 0 0 3 5 3 0 0 8 26 8 7 5 0 0
6 90 38 0 0 4 8 1 0 0 6 32 17 4 4 0 0
3 35 3 0 0 11 0 2 0 0 8 2 1 2 1 0 0
3 109 73 0 0 28 10 0 0 0 15 45 24 31 25 0 0
2 20 4 0 0 3 0 1 0 0 1 3 1 2 2 0 0
18 275 87 0 0 34 21 3 3 0 37 119 40 13 7 0 0
3 47 14 0 0 17 2 2 4 0 5 11 4 11 6 0 0
17 691 356 0 0 104 69 28 26 0 63 302 136 109 84 0 0
9 262 148 0 0 23 45 4 2 0 22 128 65 25 18 0 0
2 70 29 0 0 25 2 2 7 0 8 21 14 3 1 0 0
17 615 207 0 0 115 91 17 3 0 49 175 83 64 41 0 0
9 260 118 0 0 43 19 5 4 0 30 87 48 26 22 0 0
9 320 114 0 0 121 21 4 22 0 36 89 43 36 28 0 0
2 33 20 0 0 12 3 1 4 0 3 13 7 6 6 0 0
2 83 38 0 0 15 17 8 3 0 6 38 15 9 8 0 0
14 557 295 0 0 160 42 20 1 0 42 292 128 53 39 0 0
2 81 52 0 0 11 7 4 0 0 10 42 21 24 10 0 0
15 257 90 0 0 57 19 9 7 0 44 59 32 36 26 0 0
8 137 52 0 0 34 3 2 0 0 12 52 21 15 10 0 0
5 176 47 0 0 51 21 9 10 0 20 42 16 19 15 0 0
3 104 33 0 0 32 18 3 1 0 12 41 14 7 5 0 0
2 78 49 0 0 41 2 1 8 0 5 41 18 18 13 0 0
14 103 43 0 0 16 13 6 0 0 20 34 15 16 13 0 0
5 96 36 0 0 7 24 5 0 0 5 40 15 7 6 0 0
9 163 56 0 0 34 7 2 1 0 21 46 20 19 16 0 0
9 179 75 0 0 35 16 6 0 0 20 59 31 15 13 0 0
8 129 54 0 0 11 22 3 0 0 17 61 26 4 2 0 0
3 6 5 0 0 1 1 0 1 0 0 3 2 3 1 0 0
14 163 43 27 13 40 12 2 0 7 25 46 17 11 9 0 0
16 195 55 44 25 69 2 3 2 10 35 69 25 6 5 1 0
7 256 135 48 17 65 31 7 8 17 23 101 52 42 31 0 0
7 149 39 10 2 12 24 6 0 6 12 38 10 21 19 4 0
3 6 2 1 0 1 0 0 0 3 2 0 0 2 2 0 0
7 275 181 55 42 97 7 4 16 22 18 138 74 43 33 1 0
9 104 54 8 0 8 6 3 0 9 12 51 25 3 2 6 2
9 320 164 59 31 90 19 5 10 22 25 93 59 61 46 0 0
3 34 4 1 2 3 8 0 0 3 2 5 2 0 0 1 0
7 195 66 19 16 35 14 9 6 15 25 62 26 30 14 3 0
17 200 113 21 10 31 13 8 5 15 22 96 44 28 25 0 0
7 182 87 14 17 31 11 5 1 14 14 51 30 31 27 0 0
7 265 131 6 4 10 26 11 0 16 29 108 58 13 13 4 2
3 125 48 15 9 24 2 2 1 10 7 48 21 10 6 2 0
16 648 270 43 13 56 125 32 3 49 59 239 114 51 41 5 1
3 97 29 17 5 22 11 2 1 3 14 23 13 4 3 0 0
3 83 33 8 13 21 2 1 2 5 14 26 14 8 5 0 0
7 128 30 21 12 33 8 1 3 11 13 40 13 7 4 0 0
3 44 16 4 0 4 3 2 1 2 2 16 5 6 6 0 0
2 9 0 3 0 3 0 0 1 0 1 3 0 0 0 0 0
4 18 1 0 0 0 1 0 1 0 3 3 0 3 1 0 0
2 49 16 0 2 2 9 3 0 4 7 16 7 5 2 1 0
7 266 126 41 14 55 26 6 7 19 28 102 52 26 22 1 0
3 74 38 8 8 16 3 0 1 2 8 28 17 9 4 1 0
3 3 2 0 0 0 0 1 0 1 0 3 1 0 0 2 0
9 151 55 19 13 32 10 7 3 8 27 53 24 14 7 1 0
3 69 33 11 7 18 0 3 0 6 6 24 13 10 7 0 0
5 174 86 33 25 58 11 4 8 11 22 69 32 35 22 1 0
8 140 38 14 8 22 10 4 5 7 8 33 17 8 4 2 0
15 469 180 90 35 125 25 23 12 37 54 146 74 51 32 1 0
7 274 190 26 9 35 24 5 5 20 19 154 77 45 36 3 0
6 247 108 43 24 67 12 6 17 17 15 60 35 55 38 0 0
2 26 11 3 1 4 1 1 0 2 0 7 4 3 3 1 0
6 212 107 28 16 44 11 9 5 9 26 87 51 12 5 2 0
7 183 37 24 16 40 29 6 5 9 28 24 14 20 9 0 0
3 60 27 3 5 8 5 2 2 5 9 14 9 14 9 0 0
15 633 252 52 11 63 88 30 9 43 51 201 98 67 54 4 2
1 6 3 1 0 1 0 0 0 0 0 1 1 1 1 0 0
16 228 92 15 10 25 26 10 3 12 24 86 41 12 10 1 0
21 615 141 41 14 55 104 17 1 34 39 132 59 28 23 1 0
7 117 37 10 9 19 6 6 2 6 24 33 14 14 9 0 0
1 1 0 0 0 0 0 0 0 1 0 0 0 0 0 0 0
16 490 163 26 8 34 65 17 1 19 42 152 67 37 29 1 0
2 55 15 10 10 20 3 4 2 3 3 12 5 10 5 0 0
7 267 137 26 7 33 20 9 9 19 18 110 52 42 32 5 1
7 165 31 39 24 63 6 3 16 7 20 26 12 10 7 0 0
2 23 10 3 1 4 1 0 0 2 1 8 5 0 0 0 0
3 127 51 33 8 41 21 8 3 11 14 49 19 20 13 0 0
7 266 173 25 41 66 34 10 7 13 14 135 75 32 23 1 0
7 170 82 23 24 47 13 9 6 21 25 65 26 35 30 1 0
8 22 6 3 2 5 2 2 1 2 1 10 3 0 0 1 0
7 224 89 19 15 34 16 4 5 10 27 73 35 25 19 0 0
16 443 235 53 35 88 33 18 21 32 60 160 81 88 73 0 0
16 580 139 118 37 155 27 7 31 33 53 95 54 42 31 0 0
6 217 75 41 18 59 11 5 3 16 21 61 29 17 17 0 0
12 88 22 11 7 18 5 3 2 2 15 21 10 5 2 0 0
2 4 0 0 0 0 1 0 0 0 0 0 0 0 0 0 0
7 113 29 22 13 35 13 6 3 14 12 25 10 14 9 1 0
6 114 40 10 17 27 8 4 1 1 4 46 18 8 4 1 0
15 620 319 93 56 149 25 18 10 35 49 248 122 102 75 1 0
6 206 119 17 15 32 18 8 4 13 27 75 43 39 33 1 0
9 175 11 34 12 46 12 6 15 4 34 8 4 5 3 0 0
21 589 256 62 37 99 52 15 22 33 69 174 94 81 68 0 0
21 679 183 137 52 189 19 11 40 29 77 160 74 41 35 0 0
3 6 0 0 0 0 5 2 0 1 0 2 0 0 0 1 0
7 191 68 30 18 48 30 6 3 12 25 54 27 20 14 0 0
3 6 4 2 1 3 1 0 0 2 2 2 0 4 4 0 0
2 58 40 5 3 8 6 5 1 5 8 33 18 5 4 0 0
4 20 12 3 2 5 1 1 0 1 2 7 5 3 2 0 0
2 3 0 1 0 1 1 0 0 0 0 1 0 0 0 1 0
9 60 10 11 11 22 2 0 0 4 12 9 3 9 4 0 0
6 212 96 27 18 45 22 8 5 14 21 80 41 25 14 1 0
3 93 42 4 1 5 10 3 1 5 9 47 20 2 2 1 0
6 112 33 21 6 27 5 2 15 9 23 24 14 7 5 0 0
7 74 31 8 0 8 20 3 1 4 6 26 14 3 2 3 1
2 30 14 0 3 3 1 0 0 2 6 8 4 6 6 1 0
7 243 95 11 11 22 28 7 1 13 21 89 38 16 15 11 4
7 242 74 47 14 61 13 10 5 16 30 73 32 14 10 0 0
3 136 72 23 28 51 10 2 2 6 8 67 29 15 14 0 0
2 28 8 0 0 0 4 0 1 2 4 10 2 4 4 0 0
12 385 174 50 37 87 26 18 11 24 40 120 62 70 50 0 0
4 50 17 4 7 11 10 2 0 6 6 20 4 14 9 0 0
14 388 234 74 21 95 22 10 21 35 43 179 101 47 32 0 0
4 10 12 0 3 3 0 0 0 1 1 13 6 0 0 1 0
12 344 194 44 41 85 11 5 27 16 44 134 77 53 40 0 0
3 91 42 4 2 6 10 3 0 5 9 27 16 12 10 1 0
2 47 20 7 0 7 1 3 0 3 5 13 8 6 4 0 0
9 365 223 45 28 73 7 5 1 24 22 169 90 57 43 0 0
7 50 30 7 4 11 6 0 0 4 5 22 12 7 5 1 1
6 252 92 15 15 30 24 9 2 12 22 74 31 38 30 1 0
3 39 10 4 3 7 2 1 2 3 5 12 4 2 2 0 0
2 2 4 1 0 1 0 0 0 0 0 2 2 0 0 0 0
11 422 230 72 33 105 12 7 19 25 34 200 102 33 25 2 1
8 26 7 1 0 1 0 0 0 0 6 5 2 3 3 0 0
4 12 4 1 1 2 1 1 0 0 1 4 2 0 0 0 0
9 377 170 32 28 60 33 18 3 27 25 142 62 61 46 1 0
11 414 247 39 8 47 161 28 3 28 41 197 105 35 28 17 9
3 103 36 15 10 25 3 3 6 6 12 35 14 10 8 0 0
7 274 132 42 22 64 11 8 1 9 14 102 50 48 31 2 1
14 538 266 35 13 48 90 18 1 34 40 237 113 50 37 7 3
7 53 15 9 3 12 5 2 2 2 5 13 7 2 1 0 0
2 18 4 5 1 6 3 0 0 2 3 8 2 0 0 0 0
6 105 46 13 8 21 3 5 4 8 10 47 18 10 10 0 0
7 249 103 53 21 74 9 5 9 17 18 89 43 20 17 0 0
11 133 30 21 11 32 11 4 2 6 18 32 13 4 4 0 0
7 260 163 11 4 15 18 9 1 15 11 116 68 33 25 4 2
8 38 24 7 1 8 1 0 0 1 6 17 9 4 3 4 3
2 12 7 2 3 5 3 0 0 1 2 6 3 4 1 2 0
1 1 0 0 0 0 0 0 0 0 0 0 0 0 0 0 0
9 150 46 19 14 33 14 9 6 18 23 47 19 20 8 1 0
3 11 4 0 1 1 1 0 0 1 0 5 2 0 0 1 0
15 377 113 63 27 90 19 13 16 23 51 79 45 35 23 0 0
3 18 3 2 1 3 0 0 1 0 3 6 1 4 1 0 0
13 319 88 25 14 39 23 15 3 14 37 83 37 17 14 0 0
2 58 19 6 2 8 5 5 0 4 3 21 8 5 3 1 0
5 29 2 5 3 8 1 0 0 2 4 4 0 4 2 1 0
3 22 2 6 3 9 1 0 1 0 2 7 1 2 0 0 0
3 124 53 36 6 42 10 4 4 11 5 50 24 11 5 1 0
6 25 14 7 2 9 4 0 0 0 3 13 7 0 0 0 0
8 163 57 29 11 40 14 2 5 17 25 43 21 15 15 0 0
23 616 287 29 23 52 97 34 1 41 78 237 115 75 54 11 3
2 6 0 0 0 0 0 0 1 2 0 1 0 0 0 0 0
4 64 22 5 3 8 3 1 1 5 18 15 7 8 7 2 1
5 153 137 30 10 40 8 6 6 15 15 102 52 39 32 2 1
5 45 8 3 3 6 0 1 4 3 8 12 4 0 0 0 0
3 9 4 0 1 1 1 1 0 0 3 4 2 0 0 1 0
22 808 365 49 30 79 97 25 7 53 75 319 129 120 104 7 3
5 123 54 7 2 9 24 6 0 7 11 54 19 22 15 6 1
3 107 51 6 4 10 12 3 1 2 8 48 21 7 7 5 2
4 156 57 9 4 13 25 5 0 9 16 42 24 8 8 3 1
21 837 382 113 26 139 284 42 20 79 71 274 151 100 80 7 0
16 605 324 56 29 85 55 17 6 43 50 273 129 90 65 4 1
7 17 5 4 1 5 0 0 1 4 2 4 0 6 5 0 0
5 132 51 9 5 14 12 1 1 4 9 46 17 19 17 1 0
5 130 48 14 9 23 9 3 7 8 12 31 15 19 18 0 0
11 201 55 39 19 58 22 9 6 17 42 27 15 29 25 0 0
11 295 138 33 25 58 25 10 4 23 32 128 53 46 32 2 0
12 477 417 46 28 74 36 14 6 31 48 282 162 123 93 1 0
5 91 10 11 6 17 6 2 3 7 14 12 5 0 0 0 0
11 38 7 4 5 9 3 0 1 3 9 8 1 6 5 0 0
3 37 18 1 2 3 2 0 0 2 2 24 8 2 2 0 0
3 25 6 5 0 5 1 0 0 2 6 6 3 0 0 0 0
9 69 18 17 12 29 2 1 2 6 12 17 5 14 8 0 0
5 165 76 48 14 62 12 4 3 12 23 51 29 20 18 0 0
3 19 4 0 0 0 0 0 0 1 1 6 2 0 0 0 0
2 5 0 0 1 1 0 0 0 0 1 1 0 0 0 0 0
16 499 203 85 32 117 55 11 10 38 57 171 82 44 39 0 0
5 75 26 5 10 15 9 4 0 3 6 30 8 10 8 3 2
5 101 40 13 11 24 1 1 2 3 15 19 15 16 10 0 0
16 368 108 70 26 96 10 5 24 27 63 78 39 48 30 0 0
5 51 19 4 6 10 4 0 0 4 2 20 8 4 3 2 0
3 50 28 5 1 6 15 5 0 2 5 16 12 5 4 1 0
3 64 25 10 4 14 4 2 6 7 13 23 11 4 3 0 0
4 85 41 6 6 12 14 3 0 6 8 30 17 16 7 0 0
9 339 150 28 27 55 83 23 9 29 37 134 55 45 38 7 2
15 371 68 33 27 60 34 24 3 10 45 65 27 19 14 0 0
5 158 29 34 11 45 5 4 29 12 19 34 12 7 5 0 0
3 6 4 0 0 0 0 4 0 0 3 1 1 2 2 0 0
4 68 23 3 4 7 3 4 0 4 3 23 10 2 1 5 2
1 6 2 2 0 2 0 0 0 0 2 1 1 0 0 0 0
14 536 423 56 36 92 63 17 5 30 40 304 163 109 97 1 0
13 434 222 44 29 73 48 25 11 37 34 187 84 63 54 1 0
15 281 155 29 3 32 46 13 3 36 39 143 62 17 14 51 17
3 56 20 3 0 3 7 5 0 5 4 25 7 8 6 4 0
4 150 105 6 4 10 31 6 0 6 12 93 41 25 23 4 0
5 183 111 15 3 18 14 3 3 20 19 79 42 34 27 3 0
5 185 89 40 10 50 7 2 7 23 18 52 29 45 31 0 0
3 81 42 15 4 19 4 3 5 10 5 33 18 6 6 0 0
4 139 38 21 10 31 5 6 4 7 14 28 15 10 8 0 0
10 302 150 20 10 30 75 12 0 20 23 106 57 38 35 7 1
3 54 31 5 10 15 2 0 1 1 8 24 12 11 7 0 0
5 28 12 1 1 2 2 2 0 0 5 13 4 4 4 0 0
10 340 175 23 6 29 25 12 5 25 21 158 72 25 18 36 13
8 34 9 3 1 4 6 3 0 3 6 8 2 8 5 0 0
15 310 120 22 24 46 33 14 6 22 57 92 45 41 30 1 0
4 132 26 11 1 12 20 6 1 4 12 21 10 7 5 3 1
1 1 0 0 0 0 0 0 0 0 0 0 0 0 0 0 0
4 120 67 20 10 30 3 3 9 8 18 48 26 23 15 0 0
8 216 64 11 2 13 26 12 1 18 29 77 28 5 4 23 4
5 94 17 8 1 9 18 4 0 7 16 26 8 1 1 0 0
18 652 280 54 22 76 93 41 1 31 57 193 107 60 52 34 14
4 147 64 21 11 32 13 2 2 5 13 77 28 11 8 1 0
3 69 22 6 4 10 5 1 0 4 10 18 10 4 2 2 0
12 497 300 129 60 189 67 27 15 65 52 180 104 131 91 15 1
6 27 11 4 0 4 2 2 0 3 5 11 4 4 3 1 0
4 55 8 10 3 13 0 0 2 1 11 10 4 0 0 0 0
18 770 466 134 34 168 148 37 11 47 55 331 171 109 101 56 23
3 132 69 7 5 12 10 6 3 9 14 55 29 19 11 3 0
1 6 4 1 0 1 0 0 0 0 1 3 2 0 0 0 0
10 371 208 20 15 35 32 8 1 20 26 167 83 53 42 1 0
5 152 23 22 16 38 1 3 29 4 15 17 10 8 3 0 0
5 82 33 3 2 5 7 5 0 7 14 29 12 9 6 10 3
3 15 7 2 2 4 1 0 0 2 0 6 3 1 1 0 0
14 318 118 40 20 60 11 11 18 13 38 86 46 38 26 0 0
1 2 2 0 1 1 0 0 1 0 0 2 1 0 0 0 0
2 16 9 2 0 2 0 0 0 1 5 10 4 2 1 0 0
10 54 19 2 3 5 8 2 0 3 9 15 8 4 3 0 0
4 143 59 44 9 53 7 5 1 8 18 42 24 15 11 1 0
11 293 114 38 37 75 5 6 8 14 34 117 46 38 22 0 0
4 15 7 2 0 2 2 0 0 0 1 4 3 1 1 0 0
12 519 250 43 13 56 85 13 3 32 18 182 94 73 62 7 0
4 104 26 12 3 15 23 5 1 6 13 26 12 2 2 1 0
3 77 28 4 3 7 17 5 2 6 11 29 13 6 2 4 0
4 21 5 4 1 5 2 0 0 0 4 4 1 4 3 0 0
14 421 136 30 16 46 68 18 4 21 24 115 54 11 9 41 19
8 154 63 29 11 40 7 2 5 11 31 56 24 22 15 1 0
1 14 0 1 0 1 1 0 0 0 0 4 0 0 0 0 0
3 103 36 21 6 27 6 1 2 6 12 29 16 4 4 0 0
14 510 303 105 33 138 42 20 16 39 52 253 130 62 43 0 0
4 126 36 18 12 30 9 3 0 5 14 31 17 8 2 1 0
5 159 86 17 6 23 3 4 10 2 18 52 31 38 24 0 0
12 226 95 11 11 22 20 9 2 3 16 77 40 11 10 17 5
5 47 10 5 8 13 4 0 3 6 7 10 4 3 2 0 0
5 10 4 0 0 0 0 0 0 2 1 6 2 0 0 0 0
14 262 60 24 25 49 4 7 15 2 18 53 24 19 12 1 0
23 964 435 67 24 91 205 16 8 44 71 361 168 113 96 26 3
14 181 90 9 5 14 45 5 0 9 16 58 31 30 26 5 2
3 28 8 0 2 2 5 1 0 4 3 7 2 4 4 0 0
18 666 392 111 28 139 219 31 7 51 37 271 146 118 98 10 2
4 137 83 23 17 40 2 2 1 9 15 61 28 43 27 0 0
15 388 221 24 20 44 62 9 4 23 33 207 95 36 31 2 0
4 129 15 22 9 31 6 0 6 5 15 12 5 6 5 0 0
3 56 6 7 1 8 3 2 5 1 9 5 3 0 0 0 0
3 128 107 14 7 21 18 6 7 8 11 84 35 39 35 5 2
4 60 24 13 6 19 3 5 1 6 13 25 10 4 4 0 0
8 23 2 4 2 6 0 0 2 0 7 2 1 4 0 0 0
20 172 17 31 15 46 8 2 8 7 43 20 7 7 3 0 0
8 86 20 20 5 25 3 3 4 0 24 13 7 8 6 0 0
15 543 184 126 30 156 37 15 12 20 53 163 84 24 15 5 1
10 384 141 19 6 25 72 19 3 28 42 107 44 60 49 16 4
3 99 46 13 5 18 22 7 0 2 7 50 19 9 6 8 2
9 108 28 22 12 34 3 0 3 4 21 18 7 18 14 1 0
9 206 54 27 29 56 7 7 13 10 37 50 20 20 14 0 0
4 109 44 4 2 6 9 6 0 5 16 52 16 13 11 6 1
12 362 187 21 4 25 62 14 1 20 17 150 68 48 39 36 12
14 265 98 46 19 65 19 12 5 18 43 90 35 38 28 1 0
4 49 4 3 0 3 5 1 0 3 7 6 2 1 0 1 0
15 483 146 100 42 142 5 6 11 16 60 109 59 35 28 1 0
3 105 45 6 1 7 9 1 0 11 8 46 17 11 11 0 0
5 200 100 33 15 48 6 11 4 17 20 88 37 36 26 0 0
4 63 10 16 9 25 5 1 0 5 12 13 4 4 2 0 0
23 409 75 70 19 89 13 5 10 16 64 90 31 19 13 0 0
5 199 128 14 3 17 11 5 5 14 16 97 50 37 28 1 0
11 494 327 97 33 130 17 13 7 39 35 255 123 112 81 1 0
5 198 93 34 22 56 7 3 4 15 9 65 30 40 33 1 0
3 9 7 1 0 1 0 0 1 1 1 5 1 6 5 1 0
10 27 12 1 0 1 2 1 0 3 4 5 2 10 8 1 0
4 15 2 0 1 1 1 0 0 0 1 2 1 0 0 0 0
4 159 32 12 15 27 9 4 3 7 12 31 12 12 8 1 0
5 180 106 34 14 48 25 3 1 11 15 81 45 24 12 8 4
17 716 432 81 55 136 40 7 30 39 65 262 158 137 115 1 1
5 109 60 13 7 20 8 3 5 5 12 38 24 17 10 6 2
5 127 33 15 6 21 33 2 3 8 11 35 12 14 9 1 0
11 50 16 1 1 2 11 2 0 10 13 14 6 2 2 4 2
3 74 31 9 6 15 4 1 1 5 5 37 13 6 5 0 0
4 40 14 4 5 9 0 3 2 2 4 14 5 6 4 0 0
5 173 75 13 6 19 26 3 1 11 14 50 24 27 26 1 1
5 200 84 26 10 36 18 2 11 14 13 64 34 18 16 0 0
2 36 4 4 3 7 4 1 0 1 6 4 2 0 0 0 0
3 4 2 1 2 3 0 0 0 1 1 2 1 0 0 0 0
4 113 76 3 8 11 7 6 1 6 16 68 31 16 14 9 0
3 30 12 5 3 8 2 0 1 0 7 10 5 2 2 0 0
10 373 101 89 39 128 32 6 4 18 33 91 40 24 21 2 0
4 162 150 47 20 67 7 9 11 9 14 98 56 43 38 1 0
2 3 1 1 1 2 0 0 0 0 0 1 0 2 1 0 0
17 626 250 117 51 168 21 11 19 38 42 188 100 61 50 0 0
15 188 50 8 1 9 11 6 2 12 18 59 17 20 16 2 0
10 165 46 4 0 4 30 1 1 5 24 53 20 4 4 12 2
17 572 230 73 39 112 31 25 17 30 51 195 88 66 53 7 1
4 98 31 14 7 21 6 1 2 4 11 23 12 12 7 0 0
3 105 39 6 0 6 18 4 0 8 10 34 13 8 7 20 6
20 439 219 60 31 91 27 10 3 30 51 184 86 52 39 24 8
3 42 23 2 1 3 8 1 0 3 4 18 8 5 5 6 2
4 101 33 18 6 24 0 1 4 4 19 19 13 14 7 0 0
10 256 112 31 6 37 14 4 0 15 22 93 40 30 29 5 3
10 375 205 38 16 54 52 9 4 26 40 168 87 36 29 5 2
16 217 64 17 3 20 29 10 0 12 22 62 21 24 22 4 0
5 70 19 1 3 4 17 4 1 9 9 15 8 4 3 1 0
5 190 105 24 8 32 7 5 6 5 19 88 43 24 19 0 0
10 419 247 89 66 155 43 8 7 30 36 162 88 108 65 18 6
8 34 9 4 1 5 0 0 0 2 5 13 4 1 1 0 0
5 19 4 2 0 2 0 0 1 0 4 6 1 2 2 0 0
5 135 50 7 14 21 5 3 1 4 11 47 23 6 4 0 0
5 207 122 39 7 46 44 5 5 18 10 99 44 32 29 19 5
2 5 3 2 0 2 0 0 0 0 0 1 0 6 3 0 0
3 127 60 7 2 9 13 6 2 13 7 54 24 10 10 5 2
2 4 0 0 0 0 0 0 0 0 1 1 0 0 0 0 0
10 161 79 28 16 44 11 8 1 15 31 54 31 26 17 0 0
9 99 21 6 2 8 16 3 0 7 13 19 6 9 6 7 3
5 67 18 5 5 10 3 1 1 5 11 15 7 5 4 0 0
3 6 0 0 0 0 0 0 0 0 2 0 0 0 0 0 0
2 13 3 0 0 0 0 2 0 0 3 3 1 0 0 1 1
13 160 42 20 9 29 3 3 2 12 27 33 18 8 6 0 0
1 1 0 0 0 0 0 0 0 0 0 0 0 0 0 0 0
3 46 20 8 1 9 3 1 5 1 6 16 9 2 2 0 0
16 462 129 50 25 75 16 5 4 25 52 121 50 43 29 0 0
16 612 355 87 20 107 31 7 7 49 54 275 117 132 116 19 5
10 388 128 27 12 39 85 17 2 19 21 104 50 31 28 4 0
3 28 19 1 2 3 2 1 0 3 2 10 6 9 7 0 0
9 173 23 13 11 24 25 7 4 7 21 35 10 0 0 12 3
9 325 121 30 7 37 23 20 3 13 32 106 49 13 10 34 13
4 117 20 14 0 14 7 2 4 12 19 23 6 8 6 7 2
3 9 2 0 1 1 3 1 0 0 0 2 1 0 0 0 0
1 15 11 0 0 0 1 1 0 1 3 8 5 2 1 1 0
4 73 12 6 7 13 5 4 0 5 11 8 6 0 0 0 0
4 16 17 0 0 0 0 1 0 1 1 8 5 7 7 2 0
3 96 37 12 4 16 3 2 4 5 12 28 14 11 9 0 0
5 194 75 12 4 16 75 6 0 14 20 69 29 20 16 13 1
10 384 123 31 22 53 112 14 0 34 30 127 54 27 15 7 0
3 129 50 37 9 46 1 7 10 9 12 46 22 12 6 1 0
20 758 409 88 21 109 163 43 7 72 65 320 148 102 81 68 32
3 54 18 9 6 15 2 0 1 7 13 15 7 4 4 0 0
9 225 58 24 15 39 2 2 13 17 26 44 21 26 16 0 0
9 89 19 4 11 15 4 2 1 2 22 18 7 10 5 0 0
4 164 80 19 14 33 7 5 0 9 12 45 27 38 26 0 0
10 178 60 9 5 14 20 10 0 6 19 55 22 6 6 27 10
10 236 76 5 7 12 14 5 2 7 14 74 31 10 8 13 6
3 8 0 0 0 0 0 0 0 2 1 2 0 0 0 0 0
10 154 41 18 7 25 6 0 4 1 22 29 16 14 9 1 0
3 25 2 3 0 3 1 0 1 2 5 5 1 0 0 0 0
16 544 177 111 53 164 5 4 41 26 73 130 75 50 27 0 0
1 2 0 0 0 0 0 0 0 0 0 0 0 0 0 0 0
4 51 16 9 4 13 2 1 0 4 5 15 7 3 2 0 0
7 54 24 6 5 11 0 2 0 2 7 18 9 11 6 0 0
10 319 146 22 14 36 52 14 1 18 23 137 63 22 18 8 2
21 776 273 126 67 193 39 13 6 41 74 199 101 105 71 0 0
3 81 41 9 4 13 5 1 2 3 16 23 14 16 13 0 0
5 174 95 32 14 46 11 2 5 5 23 70 39 22 17 0 0
9 49 20 6 5 11 3 2 0 5 8 27 9 2 2 2 0
10 293 91 28 9 37 38 18 3 14 34 77 40 12 9 3 2
10 296 158 59 33 92 6 8 7 16 34 97 58 61 42 0 0
17 487 140 21 2 23 53 11 0 6 32 117 62 14 14 14 2
5 135 24 8 5 13 32 8 1 9 16 27 11 2 2 1 0
17 198 70 33 32 65 4 2 8 14 41 53 29 22 12 0 0
19 752 336 116 41 157 33 15 27 37 69 221 121 109 83 30 11
5 192 130 25 3 28 16 5 0 12 15 90 48 21 17 31 17
9 117 29 23 4 27 3 2 4 2 35 17 12 8 5 0 0
5 112 57 8 6 14 4 4 1 11 12 57 19 17 16 10 3
11 170 49 17 23 40 2 6 2 2 17 21 16 21 17 0 0
17 704 368 114 37 151 99 42 19 55 58 282 142 101 80 17 4
16 595 289 36 8 44 105 24 1 32 32 204 102 79 68 47 17
4 124 33 6 5 11 16 8 3 6 15 32 13 9 6 4 1
3 36 9 1 0 1 3 1 0 2 2 8 4 0 0 3 1
4 53 4 6 8 14 4 5 1 4 6 5 2 0 0 0 0
7 41 6 7 1 8 2 1 0 2 7 9 3 0 0 1 0
9 372 201 37 10 47 22 5 6 17 28 169 85 24 23 24 8
5 173 78 14 6 20 15 5 2 4 14 64 30 19 17 11 1
3 118 71 11 7 18 15 8 0 10 12 49 29 13 10 9 3
3 103 34 11 4 15 7 2 1 5 5 35 16 2 2 1 0
16 354 165 39 24 63 18 7 16 25 47 117 63 69 38 3 1
4 166 103 43 11 54 8 6 15 15 11 51 35 38 33 1 0
2 13 2 1 0 1 1 1 0 4 1 4 1 0 0 0 0
15 495 94 110 67 177 14 11 10 13 55 91 41 24 10 9 2
6 32 4 2 1 3 0 1 1 2 6 2 2 0 0 0 0
9 58 24 0 2 2 17 3 0 3 6 21 9 4 2 12 4
15 308 112 42 20 62 11 6 20 13 58 70 38 60 36 0 0
5 41 15 4 0 4 4 4 2 1 9 10 6 4 2 2 1
3 71 28 8 4 12 3 3 1 6 8 23 9 11 10 1 0
5 179 79 26 10 36 11 2 0 11 17 57 27 30 25 4 0
18 678 237 44 13 57 29 23 4 17 53 186 95 34 27 38 20
9 315 147 27 17 44 24 7 12 22 37 99 52 45 38 16 5
9 246 86 19 14 33 63 16 3 22 35 83 35 14 10 26 6
3 130 81 3 4 7 14 4 0 4 12 43 25 30 24 11 7
4 77 27 15 9 24 8 1 2 7 18 27 10 11 7 1 0
4 135 75 9 11 20 5 7 7 8 11 58 32 9 7 10 4
1 2 2 0 0 0 0 0 0 1 0 0 0 2 2 0 0
4 168 71 9 3 12 12 5 2 8 8 63 27 14 13 12 4
3 11 8 3 0 3 1 1 1 3 1 5 3 2 2 1 0
17 681 306 112 45 157 43 14 46 26 56 251 124 70 58 1 0
8 67 23 14 4 18 4 3 0 0 12 18 7 4 4 13 5
5 184 63 30 19 49 15 4 3 6 18 53 27 17 9 2 0
12 354 64 64 44 108 8 8 5 15 36 58 22 27 20 0 0
3 15 3 1 0 1 0 1 3 0 3 3 1 2 1 0 0
4 157 77 20 13 33 13 8 2 6 14 57 30 27 17 0 0
14 52 11 4 2 6 7 5 1 3 10 18 4 4 3 0 0
10 335 120 59 38 97 14 7 15 9 22 101 50 28 20 0 0
22 598 174 22 0 22 61 14 1 13 53 139 73 19 16 27 12
8 221 61 15 6 21 38 8 2 10 26 58 27 12 7 2 0
18 157 45 22 18 40 9 3 10 12 34 37 18 20 9 1 0
8 185 99 27 12 39 11 3 6 14 24 63 38 32 23 0 0
3 118 51 8 1 9 7 2 0 6 11 47 19 12 8 15 5
4 163 97 6 4 10 13 4 1 8 13 76 41 13 11 12 4
5 12 11 4 2 6 5 1 0 2 1 9 4 4 3 1 0
9 316 176 13 9 22 28 5 1 24 24 131 63 54 47 11 3
10 314 96 48 36 84 7 12 9 13 30 58 35 31 26 1 0
22 899 428 134 59 193 147 41 25 70 72 325 152 155 118 24 6
5 63 16 16 2 18 2 1 1 1 11 12 7 6 2 0 0
21 870 450 72 25 97 141 22 3 46 49 285 147 143 119 78 37
3 46 13 2 1 3 3 3 1 5 9 18 6 0 0 2 1
17 603 327 32 10 42 128 24 4 56 34 238 118 73 66 69 25
24 1071 370 111 29 140 88 33 28 32 57 311 134 69 48 137 54
5 150 67 13 3 16 3 3 1 9 11 65 29 13 9 0 0
5 216 120 40 12 52 10 6 2 20 21 97 44 38 31 2 1
5 171 91 24 12 36 8 7 5 13 19 85 35 26 21 2 0
15 510 187 54 55 109 41 10 6 23 50 122 72 68 43 0 0
9 308 126 19 3 22 32 11 2 17 17 117 47 24 21 46 11
1 20 4 1 0 1 0 0 0 1 3 4 2 0 0 1 0
4 79 19 8 3 11 14 4 1 5 14 23 8 4 1 12 2
7 39 2 11 2 13 5 0 1 4 4 6 1 0 0 0 0
4 126 50 12 6 18 9 1 3 7 16 53 22 9 6 2 0
4 113 76 20 9 29 3 2 7 5 6 55 32 14 12 0 0
19 647 214 47 51 98 71 12 17 36 51 158 83 69 46 5 2
19 415 91 46 21 67 103 40 11 25 54 103 35 30 16 24 5
24 513 173 91 33 124 51 21 59 42 76 121 71 55 31 2 0
4 175 126 8 4 12 11 3 0 10 11 75 40 38 36 19 10
4 25 12 1 0 1 0 0 0 2 4 8 5 2 2 0 0
5 163 85 19 13 32 7 8 6 3 8 61 34 12 11 16 6
9 367 214 61 28 89 13 6 31 37 37 148 71 93 72 2 0
7 10 6 2 0 2 0 0 1 0 0 5 3 0 0 0 0
9 329 145 39 35 74 21 8 14 6 33 108 61 30 23 0 0
9 173 68 12 7 19 18 10 1 15 19 55 28 16 11 5 1
5 164 64 27 14 41 12 4 0 1 8 67 25 22 11 8 3
15 507 166 94 71 165 17 16 2 36 51 131 63 55 40 0 0
12 518 308 116 52 168 57 21 59 45 37 238 123 75 62 1 0
9 30 14 2 1 3 4 2 1 2 1 14 7 0 0 1 0
4 146 68 25 13 38 5 1 6 6 14 57 31 7 6 0 0
19 331 93 14 5 19 32 6 1 4 30 60 35 11 8 24 15
19 605 234 41 22 63 70 34 3 34 64 235 104 37 25 6 1
13 101 25 15 15 30 5 1 2 8 18 20 10 10 5 0 0
19 626 274 100 33 133 37 19 25 21 55 225 98 55 48 79 30
3 46 24 5 1 6 1 1 1 2 7 20 11 3 2 0 0
10 350 125 55 29 84 13 10 2 7 22 83 40 62 38 17 7
3 11 13 4 3 7 2 0 0 0 3 8 4 6 5 0 0
8 49 9 8 5 13 2 0 0 1 6 9 2 6 5 0 0
3 133 56 12 8 20 21 5 6 20 10 50 22 10 7 11 5
23 750 263 41 13 54 103 42 1 41 63 231 99 56 36 85 29
3 16 2 2 1 3 3 0 0 1 1 6 1 0 0 2 0
16 248 75 31 14 45 3 5 3 7 37 58 31 16 13 0 0
3 57 11 2 2 4 4 1 1 3 10 11 4 2 1 7 2
3 123 42 17 14 31 4 1 1 8 14 27 11 37 20 0 0
16 558 247 28 11 39 64 24 6 28 45 179 85 68 62 34 15
23 778 269 101 40 141 82 35 20 27 68 226 98 51 39 89 34
3 46 15 3 2 5 3 1 2 0 9 8 6 5 3 0 0
10 27 14 7 3 10 0 0 0 2 11 11 3 11 8 0 0
16 356 118 29 8 37 39 13 2 16 45 108 46 28 19 22 7
1 1 0 0 0 0 0 0 0 0 0 0 0 0 0 0 0
3 39 15 4 1 5 4 1 0 4 11 13 4 7 6 5 1
11 62 13 8 1 9 7 2 0 3 7 20 5 0 0 13 3
3 41 18 3 0 3 10 4 1 3 2 17 9 0 0 1 0
2 8 0 4 0 4 0 0 0 1 1 1 0 0 0 0 0
7 46 3 2 2 4 5 2 0 3 6 12 1 2 1 2 0
10 427 266 25 10 35 96 10 1 34 23 212 97 81 69 10 3
7 62 16 10 3 13 2 1 1 4 9 10 6 9 4 0 0
5 206 74 29 20 49 17 10 12 14 18 70 26 33 22 0 0
3 89 26 6 10 16 8 3 0 4 9 25 10 6 6 0 0
10 186 35 12 2 14 10 7 0 1 13 36 13 3 3 16 6
3 38 11 4 5 9 0 1 1 0 5 16 5 5 1 0 0
2 7 0 0 0 0 0 1 0 0 1 1 0 2 0 0 0
8 81 28 12 5 17 3 1 4 2 15 28 12 6 4 0 0
4 108 37 3 3 6 12 3 0 7 9 41 13 12 11 3 0
3 115 43 13 3 16 6 3 2 4 6 28 14 16 10 9 5
21 869 287 145 74 219 39 21 24 26 68 224 121 59 45 2 0
10 368 128 82 38 120 13 6 2 10 22 78 36 63 55 12 1
4 13 3 4 2 6 0 0 1 1 2 7 1 2 1 0 0
3 44 20 4 3 7 1 0 2 4 12 14 9 6 2 0 0
3 18 4 2 2 4 1 1 0 3 5 6 2 0 0 0 0
21 849 412 49 30 79 162 40 15 73 70 305 144 111 84 99 40
11 388 157 33 5 38 62 11 1 26 29 109 56 24 18 47 27
6 40 12 4 2 6 4 3 1 1 6 14 6 0 0 2 0
3 4 0 1 0 1 0 0 0 0 0 0 0 0 0 0 0
4 130 45 16 5 21 8 6 2 9 13 32 13 17 15 13 4
1 6 2 0 0 0 1 0 0 0 0 1 1 0 0 0 0
4 139 34 15 8 23 3 7 1 10 18 29 9 25 16 1 0
5 178 70 3 3 6 20 8 1 7 19 51 26 14 11 13 7
22 841 288 115 40 155 76 32 26 25 69 209 93 78 58 110 44
1 1 0 0 0 0 0 0 0 0 0 1 0 0 0 0 0
17 553 168 62 27 89 121 15 0 41 34 130 59 46 34 40 16
15 575 218 23 9 32 125 20 6 30 29 176 91 58 36 1 0
4 54 14 13 8 21 0 1 4 1 16 14 4 6 6 0 0
10 371 248 34 7 41 93 9 4 34 25 150 86 84 71 10 5
4 172 83 13 10 23 11 4 2 6 7 65 31 25 20 9 1
19 237 14 32 12 44 0 4 10 5 55 13 5 12 4 1 0
10 286 87 25 7 32 20 8 9 17 27 80 30 21 15 27 12
10 420 315 45 20 65 45 23 14 41 30 248 120 79 64 30 11
4 69 18 9 8 17 2 5 1 0 4 12 7 6 4 0 0
4 160 99 31 17 48 11 8 7 15 17 57 33 39 32 1 1
10 193 51 5 1 6 15 1 0 0 14 40 19 5 5 19 8
3 63 38 6 2 8 3 3 1 0 11 28 16 9 6 2 0
8 27 4 4 3 7 0 1 0 2 9 3 1 2 2 0 0
10 167 63 23 8 31 8 5 3 6 35 54 31 0 0 2 1
21 597 202 0 0 47 106 27 5 0 36 173 72 79 58 0 0
2 61 16 0 0 3 7 2 0 0 7 15 6 4 4 0 0
13 260 73 0 0 80 18 6 7 0 49 79 31 15 11 0 0
6 223 100 0 0 29 33 7 0 0 21 89 40 29 20 0 0
3 93 35 0 0 9 9 0 0 0 9 38 14 8 7 0 0
13 460 262 0 0 134 53 7 3 0 43 212 103 65 56 0 0
6 50 12 0 0 10 3 3 0 0 11 8 4 6 4 0 0
21 425 215 0 0 53 48 30 0 0 51 229 93 37 29 0 0
22 827 354 0 0 101 72 23 23 0 63 294 121 159 112 0 0
2 64 31 0 0 16 6 8 1 0 10 19 12 8 7 0 0
22 596 222 0 0 99 56 8 6 0 64 224 95 46 32 0 0
9 321 216 0 0 112 31 10 17 0 25 153 84 64 48 0 0
2 21 8 0 0 3 2 1 1 0 4 11 4 0 0 0 0
13 390 166 0 0 102 35 16 9 0 42 116 66 46 34 0 0
10 301 64 0 0 106 14 5 30 0 36 56 28 10 8 0 0
6 200 106 0 0 55 22 5 2 0 23 103 46 19 14 0 0
6 48 16 0 0 19 1 1 4 0 9 20 6 8 4 0 0
9 77 25 0 0 18 7 0 2 0 12 19 10 7 5 0 0
2 19 3 0 0 8 0 0 0 0 3 3 1 2 1 0 0
2 41 12 0 0 6 3 4 0 0 7 16 5 2 2 0 0
6 233 103 0 0 75 15 4 2 0 28 108 46 19 11 0 0
6 238 143 0 0 58 23 7 12 0 19 126 61 35 21 0 0
5 31 6 0 0 6 10 5 0 0 4 10 3 0 0 0 0
10 273 147 0 0 78 30 15 1 0 40 125 53 49 41 0 0
6 134 53 0 0 21 11 7 0 0 3 53 24 6 5 0 0
2 75 26 0 0 22 1 1 0 0 9 23 13 0 0 0 0
9 279 116 0 0 74 35 7 11 0 32 99 44 42 28 0 0
10 235 136 0 0 46 36 15 1 0 22 82 49 43 38 0 0
6 145 59 0 0 5 17 6 0 0 15 62 24 18 11 0 0
3 47 15 0 0 11 2 0 4 0 5 21 7 1 1 0 0
9 267 66 0 0 17 50 12 1 0 33 71 29 12 8 0 0
5 112 29 0 0 33 8 4 3 0 17 32 10 17 9 0 0
3 66 21 0 0 3 5 3 0 0 8 26 8 7 5 0 0
6 90 38 0 0 4 8 1 0 0 6 32 17 4 4 0 0
3 35 3 0 0 11 0 2 0 0 8 2 1 2 1 0 0
3 109 73 0 0 28 10 0 0 0 15 45 24 31 25 0 0
2 20 4 0 0 3 0 1 0 0 1 3 1 2 2 0 0
18 275 87 0 0 34 21 3 3 0 37 119 40 13 7 0 0
3 47 14 0 0 17 2 2 4 0 5 11 4 11 6 0 0
17 691 356 0 0 104 69 28 26 0 63 302 136 109 84 0 0
9 262 148 0 0 23 45 4 2 0 22 128 65 25 18 0 0
2 70 29 0 0 25 2 2 7 0 8 21 14 3 1 0 0
17 615 207 0 0 115 91 17 3 0 49 175 83 64 41 0 0
9 260 118 0 0 43 19 5 4 0 30 87 48 26 22 0 0
9 320 114 0 0 121 21 4 22 0 36 89 43 36 28 0 0
2 33 20 0 0 12 3 1 4 0 3 13 7 6 6 0 0
2 83 38 0 0 15 17 8 3 0 6 38 15 9 8 0 0
14 557 295 0 0 160 42 20 1 0 42 292 128 53 39 0 0
2 81 52 0 0 11 7 4 0 0 10 42 21 24 10 0 0
15 257 90 0 0 57 19 9 7 0 44 59 32 36 26 0 0
8 137 52 0 0 34 3 2 0 0 12 52 21 15 10 0 0
5 176 47 0 0 51 21 9 10 0 20 42 16 19 15 0 0
3 104 33 0 0 32 18 3 1 0 12 41 14 7 5 0 0
2 78 49 0 0 41 2 1 8 0 5 41 18 18 13 0 0
14 103 43 0 0 16 13 6 0 0 20 34 15 16 13 0 0
5 96 36 0 0 7 24 5 0 0 5 40 15 7 6 0 0
9 163 56 0 0 34 7 2 1 0 21 46 20 19 16 0 0
9 179 75 0 0 35 16 6 0 0 20 59 31 15 13 0 0
8 129 54 0 0 11 22 3 0 0 17 61 26 4 2 0 0
3 6 5 0 0 1 1 0 1 0 0 3 2 3 1 0 0
14 163 43 27 13 40 12 2 0 7 25 46 17 11 9 0 0
16 195 55 44 25 69 2 3 2 10 35 69 25 6 5 1 0
7 256 135 48 17 65 31 7 8 17 23 101 52 42 31 0 0
7 149 39 10 2 12 24 6 0 6 12 38 10 21 19 4 0
3 6 2 1 0 1 0 0 0 3 2 0 0 2 2 0 0
7 275 181 55 42 97 7 4 16 22 18 138 74 43 33 1 0
9 104 54 8 0 8 6 3 0 9 12 51 25 3 2 6 2
9 320 164 59 31 90 19 5 10 22 25 93 59 61 46 0 0
3 34 4 1 2 3 8 0 0 3 2 5 2 0 0 1 0
7 195 66 19 16 35 14 9 6 15 25 62 26 30 14 3 0
17 200 113 21 10 31 13 8 5 15 22 96 44 28 25 0 0
7 182 87 14 17 31 11 5 1 14 14 51 30 31 27 0 0
7 265 131 6 4 10 26 11 0 16 29 108 58 13 13 4 2
3 125 48 15 9 24 2 2 1 10 7 48 21 10 6 2 0
16 648 270 43 13 56 125 32 3 49 59 239 114 51 41 5 1
3 97 29 17 5 22 11 2 1 3 14 23 13 4 3 0 0
3 83 33 8 13 21 2 1 2 5 14 26 14 8 5 0 0
7 128 30 21 12 33 8 1 3 11 13 40 13 7 4 0 0
3 44 16 4 0 4 3 2 1 2 2 16 5 6 6 0 0
2 9 0 3 0 3 0 0 1 0 1 3 0 0 0 0 0
4 18 1 0 0 0 1 0 1 0 3 3 0 3 1 0 0
2 49 16 0 2 2 9 3 0 4 7 16 7 5 2 1 0
7 266 126 41 14 55 26 6 7 19 28 102 52 26 22 1 0
3 74 38 8 8 16 3 0 1 2 8 28 17 9 4 1 0
3 3 2 0 0 0 0 1 0 1 0 3 1 0 0 2 0
9 151 55 19 13 32 10 7 3 8 27 53 24 14 7 1 0
3 69 33 11 7 18 0 3 0 6 6 24 13 10 7 0 0
5 174 86 33 25 58 11 4 8 11 22 69 32 35 22 1 0
8 140 38 14 8 22 10 4 5 7 8 33 17 8 4 2 0
15 469 180 90 35 125 25 23 12 37 54 146 74 51 32 1 0
7 274 190 26 9 35 24 5 5 20 19 154 77 45 36 3 0
6 247 108 43 24 67 12 6 17 17 15 60 35 55 38 0 0
2 26 11 3 1 4 1 1 0 2 0 7 4 3 3 1 0
6 212 107 28 16 44 11 9 5 9 26 87 51 12 5 2 0
7 183 37 24 16 40 29 6 5 9 28 24 14 20 9 0 0
3 60 27 3 5 8 5 2 2 5 9 14 9 14 9 0 0
15 633 252 52 11 63 88 30 9 43 51 201 98 67 54 4 2
1 6 3 1 0 1 0 0 0 0 0 1 1 1 1 0 0
16 228 92 15 10 25 26 10 3 12 24 86 41 12 10 1 0
21 615 141 41 14 55 104 17 1 34 39 132 59 28 23 1 0
7 117 37 10 9 19 6 6 2 6 24 33 14 14 9 0 0
1 1 0 0 0 0 0 0 0 1 0 0 0 0 0 0 0
16 490 163 26 8 34 65 17 1 19 42 152 67 37 29 1 0
2 55 15 10 10 20 3 4 2 3 3 12 5 10 5 0 0
7 267 137 26 7 33 20 9 9 19 18 110 52 42 32 5 1
7 165 31 39 24 63 6 3 16 7 20 26 12 10 7 0 0
2 23 10 3 1 4 1 0 0 2 1 8 5 0 0 0 0
3 127 51 33 8 41 21 8 3 11 14 49 19 20 13 0 0
7 266 173 25 41 66 34 10 7 13 14 135 75 32 23 1 0
7 170 82 23 24 47 13 9 6 21 25 65 26 35 30 1 0
8 22 6 3 2 5 2 2 1 2 1 10 3 0 0 1 0
7 224 89 19 15 34 16 4 5 10 27 73 35 25 19 0 0
16 443 235 53 35 88 33 18 21 32 60 160 81 88 73 0 0
16 580 139 118 37 155 27 7 31 33 53 95 54 42 31 0 0
6 217 75 41 18 59 11 5 3 16 21 61 29 17 17 0 0
12 88 22 11 7 18 5 3 2 2 15 21 10 5 2 0 0
2 4 0 0 0 0 1 0 0 0 0 0 0 0 0 0 0
7 113 29 22 13 35 13 6 3 14 12 25 10 14 9 1 0
6 114 40 10 17 27 8 4 1 1 4 46 18 8 4 1 0
15 620 319 93 56 149 25 18 10 35 49 248 122 102 75 1 0
6 206 119 17 15 32 18 8 4 13 27 75 43 39 33 1 0
9 175 11 34 12 46 12 6 15 4 34 8 4 5 3 0 0
21 589 256 62 37 99 52 15 22 33 69 174 94 81 68 0 0
21 679 183 137 52 189 19 11 40 29 77 160 74 41 35 0 0
3 6 0 0 0 0 5 2 0 1 0 2 0 0 0 1 0
7 191 68 30 18 48 30 6 3 12 25 54 27 20 14 0 0
3 6 4 2 1 3 1 0 0 2 2 2 0 4 4 0 0
2 58 40 5 3 8 6 5 1 5 8 33 18 5 4 0 0
4 20 12 3 2 5 1 1 0 1 2 7 5 3 2 0 0
2 3 0 1 0 1 1 0 0 0 0 1 0 0 0 1 0
9 60 10 11 11 22 2 0 0 4 12 9 3 9 4 0 0
6 212 96 27 18 45 22 8 5 14 21 80 41 25 14 1 0
3 93 42 4 1 5 10 3 1 5 9 47 20 2 2 1 0
6 112 33 21 6 27 5 2 15 9 23 24 14 7 5 0 0
7 74 31 8 0 8 20 3 1 4 6 26 14 3 2 3 1
2 30 14 0 3 3 1 0 0 2 6 8 4 6 6 1 0
7 243 95 11 11 22 28 7 1 13 21 89 38 16 15 11 4
7 242 74 47 14 61 13 10 5 16 30 73 32 14 10 0 0
3 136 72 23 28 51 10 2 2 6 8 67 29 15 14 0 0
2 28 8 0 0 0 4 0 1 2 4 10 2 4 4 0 0
12 385 174 50 37 87 26 18 11 24 40 120 62 70 50 0 0
4 50 17 4 7 11 10 2 0 6 6 20 4 14 9 0 0
14 388 234 74 21 95 22 10 21 35 43 179 101 47 32 0 0
4 10 12 0 3 3 0 0 0 1 1 13 6 0 0 1 0
12 344 194 44 41 85 11 5 27 16 44 134 77 53 40 0 0
3 91 42 4 2 6 10 3 0 5 9 27 16 12 10 1 0
2 47 20 7 0 7 1 3 0 3 5 13 8 6 4 0 0
9 365 223 45 28 73 7 5 1 24 22 169 90 57 43 0 0
7 50 30 7 4 11 6 0 0 4 5 22 12 7 5 1 1
6 252 92 15 15 30 24 9 2 12 22 74 31 38 30 1 0
3 39 10 4 3 7 2 1 2 3 5 12 4 2 2 0 0
2 2 4 1 0 1 0 0 0 0 0 2 2 0 0 0 0
11 422 230 72 33 105 12 7 19 25 34 200 102 33 25 2 1
8 26 7 1 0 1 0 0 0 0 6 5 2 3 3 0 0
4 12 4 1 1 2 1 1 0 0 1 4 2 0 0 0 0
9 377 170 32 28 60 33 18 3 27 25 142 62 61 46 1 0
11 414 247 39 8 47 161 28 3 28 41 197 105 35 28 17 9
3 103 36 15 10 25 3 3 6 6 12 35 14 10 8 0 0
7 274 132 42 22 64 11 8 1 9 14 102 50 48 31 2 1
14 538 266 35 13 48 90 18 1 34 40 237 113 50 37 7 3
7 53 15 9 3 12 5 2 2 2 5 13 7 2 1 0 0
2 18 4 5 1 6 3 0 0 2 3 8 2 0 0 0 0
6 105 46 13 8 21 3 5 4 8 10 47 18 10 10 0 0
7 249 103 53 21 74 9 5 9 17 18 89 43 20 17 0 0
11 133 30 21 11 32 11 4 2 6 18 32 13 4 4 0 0
7 260 163 11 4 15 18 9 1 15 11 116 68 33 25 4 2
8 38 24 7 1 8 1 0 0 1 6 17 9 4 3 4 3
2 12 7 2 3 5 3 0 0 1 2 6 3 4 1 2 0
1 1 0 0 0 0 0 0 0 0 0 0 0 0 0 0 0
9 150 46 19 14 33 14 9 6 18 23 47 19 20 8 1 0
3 11 4 0 1 1 1 0 0 1 0 5 2 0 0 1 0
15 377 113 63 27 90 19 13 16 23 51 79 45 35 23 0 0
3 18 3 2 1 3 0 0 1 0 3 6 1 4 1 0 0
13 319 88 25 14 39 23 15 3 14 37 83 37 17 14 0 0
2 58 19 6 2 8 5 5 0 4 3 21 8 5 3 1 0
5 29 2 5 3 8 1 0 0 2 4 4 0 4 2 1 0
3 22 2 6 3 9 1 0 1 0 2 7 1 2 0 0 0
3 124 53 36 6 42 10 4 4 11 5 50 24 11 5 1 0
6 25 14 7 2 9 4 0 0 0 3 13 7 0 0 0 0
8 163 57 29 11 40 14 2 5 17 25 43 21 15 15 0 0
23 616 287 29 23 52 97 34 1 41 78 237 115 75 54 11 3
2 6 0 0 0 0 0 0 1 2 0 1 0 0 0 0 0
4 64 22 5 3 8 3 1 1 5 18 15 7 8 7 2 1
5 153 137 30 10 40 8 6 6 15 15 102 52 39 32 2 1
5 45 8 3 3 6 0 1 4 3 8 12 4 0 0 0 0
3 9 4 0 1 1 1 1 0 0 3 4 2 0 0 1 0
22 808 365 49 30 79 97 25 7 53 75 319 129 120 104 7 3
5 123 54 7 2 9 24 6 0 7 11 54 19 22 15 6 1
3 107 51 6 4 10 12 3 1 2 8 48 21 7 7 5 2
4 156 57 9 4 13 25 5 0 9 16 42 24 8 8 3 1
21 837 382 113 26 139 284 42 20 79 71 274 151 100 80 7 0
16 605 324 56 29 85 55 17 6 43 50 273 129 90 65 4 1
7 17 5 4 1 5 0 0 1 4 2 4 0 6 5 0 0
5 132 51 9 5 14 12 1 1 4 9 46 17 19 17 1 0
5 130 48 14 9 23 9 3 7 8 12 31 15 19 18 0 0
11 201 55 39 19 58 22 9 6 17 42 27 15 29 25 0 0
11 295 138 33 25 58 25 10 4 23 32 128 53 46 32 2 0
12 477 417 46 28 74 36 14 6 31 48 282 162 123 93 1 0
5 91 10 11 6 17 6 2 3 7 14 12 5 0 0 0 0
11 38 7 4 5 9 3 0 1 3 9 8 1 6 5 0 0
3 37 18 1 2 3 2 0 0 2 2 24 8 2 2 0 0
3 25 6 5 0 5 1 0 0 2 6 6 3 0 0 0 0
9 69 18 17 12 29 2 1 2 6 12 17 5 14 8 0 0
5 165 76 48 14 62 12 4 3 12 23 51 29 20 18 0 0
3 19 4 0 0 0 0 0 0 1 1 6 2 0 0 0 0
2 5 0 0 1 1 0 0 0 0 1 1 0 0 0 0 0
16 499 203 85 32 117 55 11 10 38 57 171 82 44 39 0 0
5 75 26 5 10 15 9 4 0 3 6 30 8 10 8 3 2
5 101 40 13 11 24 1 1 2 3 15 19 15 16 10 0 0
16 368 108 70 26 96 10 5 24 27 63 78 39 48 30 0 0
5 51 19 4 6 10 4 0 0 4 2 20 8 4 3 2 0
3 50 28 5 1 6 15 5 0 2 5 16 12 5 4 1 0
3 64 25 10 4 14 4 2 6 7 13 23 11 4 3 0 0
4 85 41 6 6 12 14 3 0 6 8 30 17 16 7 0 0
9 339 150 28 27 55 83 23 9 29 37 134 55 45 38 7 2
15 371 68 33 27 60 34 24 3 10 45 65 27 19 14 0 0
5 158 29 34 11 45 5 4 29 12 19 34 12 7 5 0 0
3 6 4 0 0 0 0 4 0 0 3 1 1 2 2 0 0
4 68 23 3 4 7 3 4 0 4 3 23 10 2 1 5 2
1 6 2 2 0 2 0 0 0 0 2 1 1 0 0 0 0
14 536 423 56 36 92 63 17 5 30 40 304 163 109 97 1 0
13 434 222 44 29 73 48 25 11 37 34 187 84 63 54 1 0
15 281 155 29 3 32 46 13 3 36 39 143 62 17 14 51 17
3 56 20 3 0 3 7 5 0 5 4 25 7 8 6 4 0
4 150 105 6 4 10 31 6 0 6 12 93 41 25 23 4 0
5 183 111 15 3 18 14 3 3 20 19 79 42 34 27 3 0
5 185 89 40 10 50 7 2 7 23 18 52 29 45 31 0 0
3 81 42 15 4 19 4 3 5 10 5 33 18 6 6 0 0
4 139 38 21 10 31 5 6 4 7 14 28 15 10 8 0 0
10 302 150 20 10 30 75 12 0 20 23 106 57 38 35 7 1
3 54 31 5 10 15 2 0 1 1 8 24 12 11 7 0 0
5 28 12 1 1 2 2 2 0 0 5 13 4 4 4 0 0
10 340 175 23 6 29 25 12 5 25 21 158 72 25 18 36 13
8 34 9 3 1 4 6 3 0 3 6 8 2 8 5 0 0
15 310 120 22 24 46 33 14 6 22 57 92 45 41 30 1 0
4 132 26 11 1 12 20 6 1 4 12 21 10 7 5 3 1
1 1 0 0 0 0 0 0 0 0 0 0 0 0 0 0 0
4 120 67 20 10 30 3 3 9 8 18 48 26 23 15 0 0
8 216 64 11 2 13 26 12 1 18 29 77 28 5 4 23 4
5 94 17 8 1 9 18 4 0 7 16 26 8 1 1 0 0
18 652 280 54 22 76 93 41 1 31 57 193 107 60 52 34 14
4 147 64 21 11 32 13 2 2 5 13 77 28 11 8 1 0
3 69 22 6 4 10 5 1 0 4 10 18 10 4 2 2 0
12 497 300 129 60 189 67 27 15 65 52 180 104 131 91 15 1
6 27 11 4 0 4 2 2 0 3 5 11 4 4 3 1 0
4 55 8 10 3 13 0 0 2 1 11 10 4 0 0 0 0
18 770 466 134 34 168 148 37 11 47 55 331 171 109 101 56 23
3 132 69 7 5 12 10 6 3 9 14 55 29 19 11 3 0
1 6 4 1 0 1 0 0 0 0 1 3 2 0 0 0 0
10 371 208 20 15 35 32 8 1 20 26 167 83 53 42 1 0
5 152 23 22 16 38 1 3 29 4 15 17 10 8 3 0 0
5 82 33 3 2 5 7 5 0 7 14 29 12 9 6 10 3
3 15 7 2 2 4 1 0 0 2 0 6 3 1 1 0 0
14 318 118 40 20 60 11 11 18 13 38 86 46 38 26 0 0
1 2 2 0 1 1 0 0 1 0 0 2 1 0 0 0 0
2 16 9 2 0 2 0 0 0 1 5 10 4 2 1 0 0
10 54 19 2 3 5 8 2 0 3 9 15 8 4 3 0 0
4 143 59 44 9 53 7 5 1 8 18 42 24 15 11 1 0
11 293 114 38 37 75 5 6 8 14 34 117 46 38 22 0 0
4 15 7 2 0 2 2 0 0 0 1 4 3 1 1 0 0
12 519 250 43 13 56 85 13 3 32 18 182 94 73 62 7 0
4 104 26 12 3 15 23 5 1 6 13 26 12 2 2 1 0
3 77 28 4 3 7 17 5 2 6 11 29 13 6 2 4 0
4 21 5 4 1 5 2 0 0 0 4 4 1 4 3 0 0
14 421 136 30 16 46 68 18 4 21 24 115 54 11 9 41 19
8 154 63 29 11 40 7 2 5 11 31 56 24 22 15 1 0
1 14 0 1 0 1 1 0 0 0 0 4 0 0 0 0 0
3 103 36 21 6 27 6 1 2 6 12 29 16 4 4 0 0
14 510 303 105 33 138 42 20 16 39 52 253 130 62 43 0 0
4 126 36 18 12 30 9 3 0 5 14 31 17 8 2 1 0
5 159 86 17 6 23 3 4 10 2 18 52 31 38 24 0 0
12 226 95 11 11 22 20 9 2 3 16 77 40 11 10 17 5
5 47 10 5 8 13 4 0 3 6 7 10 4 3 2 0 0
5 10 4 0 0 0 0 0 0 2 1 6 2 0 0 0 0
14 262 60 24 25 49 4 7 15 2 18 53 24 19 12 1 0
23 964 435 67 24 91 205 16 8 44 71 361 168 113 96 26 3
14 181 90 9 5 14 45 5 0 9 16 58 31 30 26 5 2
3 28 8 0 2 2 5 1 0 4 3 7 2 4 4 0 0
18 666 392 111 28 139 219 31 7 51 37 271 146 118 98 10 2
4 137 83 23 17 40 2 2 1 9 15 61 28 43 27 0 0
15 388 221 24 20 44 62 9 4 23 33 207 95 36 31 2 0
4 129 15 22 9 31 6 0 6 5 15 12 5 6 5 0 0
3 56 6 7 1 8 3 2 5 1 9 5 3 0 0 0 0
3 128 107 14 7 21 18 6 7 8 11 84 35 39 35 5 2
4 60 24 13 6 19 3 5 1 6 13 25 10 4 4 0 0
8 23 2 4 2 6 0 0 2 0 7 2 1 4 0 0 0
20 172 17 31 15 46 8 2 8 7 43 20 7 7 3 0 0
8 86 20 20 5 25 3 3 4 0 24 13 7 8 6 0 0
15 543 184 126 30 156 37 15 12 20 53 163 84 24 15 5 1
10 384 141 19 6 25 72 19 3 28 42 107 44 60 49 16 4
3 99 46 13 5 18 22 7 0 2 7 50 19 9 6 8 2
9 108 28 22 12 34 3 0 3 4 21 18 7 18 14 1 0
9 206 54 27 29 56 7 7 13 10 37 50 20 20 14 0 0
4 109 44 4 2 6 9 6 0 5 16 52 16 13 11 6 1
12 362 187 21 4 25 62 14 1 20 17 150 68 48 39 36 12
14 265 98 46 19 65 19 12 5 18 43 90 35 38 28 1 0
4 49 4 3 0 3 5 1 0 3 7 6 2 1 0 1 0
15 483 146 100 42 142 5 6 11 16 60 109 59 35 28 1 0
3 105 45 6 1 7 9 1 0 11 8 46 17 11 11 0 0
5 200 100 33 15 48 6 11 4 17 20 88 37 36 26 0 0
4 63 10 16 9 25 5 1 0 5 12 13 4 4 2 0 0
23 409 75 70 19 89 13 5 10 16 64 90 31 19 13 0 0
5 199 128 14 3 17 11 5 5 14 16 97 50 37 28 1 0
11 494 327 97 33 130 17 13 7 39 35 255 123 112 81 1 0
5 198 93 34 22 56 7 3 4 15 9 65 30 40 33 1 0
3 9 7 1 0 1 0 0 1 1 1 5 1 6 5 1 0
10 27 12 1 0 1 2 1 0 3 4 5 2 10 8 1 0
4 15 2 0 1 1 1 0 0 0 1 2 1 0 0 0 0
4 159 32 12 15 27 9 4 3 7 12 31 12 12 8 1 0
5 180 106 34 14 48 25 3 1 11 15 81 45 24 12 8 4
17 716 432 81 55 136 40 7 30 39 65 262 158 137 115 1 1
5 109 60 13 7 20 8 3 5 5 12 38 24 17 10 6 2
5 127 33 15 6 21 33 2 3 8 11 35 12 14 9 1 0
11 50 16 1 1 2 11 2 0 10 13 14 6 2 2 4 2
3 74 31 9 6 15 4 1 1 5 5 37 13 6 5 0 0
4 40 14 4 5 9 0 3 2 2 4 14 5 6 4 0 0
5 173 75 13 6 19 26 3 1 11 14 50 24 27 26 1 1
5 200 84 26 10 36 18 2 11 14 13 64 34 18 16 0 0
2 36 4 4 3 7 4 1 0 1 6 4 2 0 0 0 0
3 4 2 1 2 3 0 0 0 1 1 2 1 0 0 0 0
4 113 76 3 8 11 7 6 1 6 16 68 31 16 14 9 0
3 30 12 5 3 8 2 0 1 0 7 10 5 2 2 0 0
10 373 101 89 39 128 32 6 4 18 33 91 40 24 21 2 0
4 162 150 47 20 67 7 9 11 9 14 98 56 43 38 1 0
2 3 1 1 1 2 0 0 0 0 0 1 0 2 1 0 0
17 626 250 117 51 168 21 11 19 38 42 188 100 61 50 0 0
15 188 50 8 1 9 11 6 2 12 18 59 17 20 16 2 0
10 165 46 4 0 4 30 1 1 5 24 53 20 4 4 12 2
17 572 230 73 39 112 31 25 17 30 51 195 88 66 53 7 1
4 98 31 14 7 21 6 1 2 4 11 23 12 12 7 0 0
3 105 39 6 0 6 18 4 0 8 10 34 13 8 7 20 6
20 439 219 60 31 91 27 10 3 30 51 184 86 52 39 24 8
3 42 23 2 1 3 8 1 0 3 4 18 8 5 5 6 2
4 101 33 18 6 24 0 1 4 4 19 19 13 14 7 0 0
10 256 112 31 6 37 14 4 0 15 22 93 40 30 29 5 3
10 375 205 38 16 54 52 9 4 26 40 168 87 36 29 5 2
16 217 64 17 3 20 29 10 0 12 22 62 21 24 22 4 0
5 70 19 1 3 4 17 4 1 9 9 15 8 4 3 1 0
5 190 105 24 8 32 7 5 6 5 19 88 43 24 19 0 0
10 419 247 89 66 155 43 8 7 30 36 162 88 108 65 18 6
8 34 9 4 1 5 0 0 0 2 5 13 4 1 1 0 0
5 19 4 2 0 2 0 0 1 0 4 6 1 2 2 0 0
5 135 50 7 14 21 5 3 1 4 11 47 23 6 4 0 0
5 207 122 39 7 46 44 5 5 18 10 99 44 32 29 19 5
2 5 3 2 0 2 0 0 0 0 0 1 0 6 3 0 0
3 127 60 7 2 9 13 6 2 13 7 54 24 10 10 5 2
2 4 0 0 0 0 0 0 0 0 1 1 0 0 0 0 0
10 161 79 28 16 44 11 8 1 15 31 54 31 26 17 0 0
9 99 21 6 2 8 16 3 0 7 13 19 6 9 6 7 3
5 67 18 5 5 10 3 1 1 5 11 15 7 5 4 0 0
3 6 0 0 0 0 0 0 0 0 2 0 0 0 0 0 0
2 13 3 0 0 0 0 2 0 0 3 3 1 0 0 1 1
13 160 42 20 9 29 3 3 2 12 27 33 18 8 6 0 0
1 1 0 0 0 0 0 0 0 0 0 0 0 0 0 0 0
3 46 20 8 1 9 3 1 5 1 6 16 9 2 2 0 0
16 462 129 50 25 75 16 5 4 25 52 121 50 43 29 0 0
16 612 355 87 20 107 31 7 7 49 54 275 117 132 116 19 5
10 388 128 27 12 39 85 17 2 19 21 104 50 31 28 4 0
3 28 19 1 2 3 2 1 0 3 2 10 6 9 7 0 0
9 173 23 13 11 24 25 7 4 7 21 35 10 0 0 12 3
9 325 121 30 7 37 23 20 3 13 32 106 49 13 10 34 13
4 117 20 14 0 14 7 2 4 12 19 23 6 8 6 7 2
3 9 2 0 1 1 3 1 0 0 0 2 1 0 0 0 0
1 15 11 0 0 0 1 1 0 1 3 8 5 2 1 1 0
4 73 12 6 7 13 5 4 0 5 11 8 6 0 0 0 0
4 16 17 0 0 0 0 1 0 1 1 8 5 7 7 2 0
3 96 37 12 4 16 3 2 4 5 12 28 14 11 9 0 0
5 194 75 12 4 16 75 6 0 14 20 69 29 20 16 13 1
10 384 123 31 22 53 112 14 0 34 30 127 54 27 15 7 0
3 129 50 37 9 46 1 7 10 9 12 46 22 12 6 1 0
20 758 409 88 21 109 163 43 7 72 65 320 148 102 81 68 32
3 54 18 9 6 15 2 0 1 7 13 15 7 4 4 0 0
9 225 58 24 15 39 2 2 13 17 26 44 21 26 16 0 0
9 89 19 4 11 15 4 2 1 2 22 18 7 10 5 0 0
4 164 80 19 14 33 7 5 0 9 12 45 27 38 26 0 0
10 178 60 9 5 14 20 10 0 6 19 55 22 6 6 27 10
10 236 76 5 7 12 14 5 2 7 14 74 31 10 8 13 6
3 8 0 0 0 0 0 0 0 2 1 2 0 0 0 0 0
10 154 41 18 7 25 6 0 4 1 22 29 16 14 9 1 0
3 25 2 3 0 3 1 0 1 2 5 5 1 0 0 0 0
16 544 177 111 53 164 5 4 41 26 73 130 75 50 27 0 0
1 2 0 0 0 0 0 0 0 0 0 0 0 0 0 0 0
4 51 16 9 4 13 2 1 0 4 5 15 7 3 2 0 0
7 54 24 6 5 11 0 2 0 2 7 18 9 11 6 0 0
10 319 146 22 14 36 52 14 1 18 23 137 63 22 18 8 2
21 776 273 126 67 193 39 13 6 41 74 199 101 105 71 0 0
3 81 41 9 4 13 5 1 2 3 16 23 14 16 13 0 0
5 174 95 32 14 46 11 2 5 5 23 70 39 22 17 0 0
9 49 20 6 5 11 3 2 0 5 8 27 9 2 2 2 0
10 293 91 28 9 37 38 18 3 14 34 77 40 12 9 3 2
10 296 158 59 33 92 6 8 7 16 34 97 58 61 42 0 0
17 487 140 21 2 23 53 11 0 6 32 117 62 14 14 14 2
5 135 24 8 5 13 32 8 1 9 16 27 11 2 2 1 0
17 198 70 33 32 65 4 2 8 14 41 53 29 22 12 0 0
19 752 336 116 41 157 33 15 27 37 69 221 121 109 83 30 11
5 192 130 25 3 28 16 5 0 12 15 90 48 21 17 31 17
9 117 29 23 4 27 3 2 4 2 35 17 12 8 5 0 0
5 112 57 8 6 14 4 4 1 11 12 57 19 17 16 10 3
11 170 49 17 23 40 2 6 2 2 17 21 16 21 17 0 0
17 704 368 114 37 151 99 42 19 55 58 282 142 101 80 17 4
16 595 289 36 8 44 105 24 1 32 32 204 102 79 68 47 17
4 124 33 6 5 11 16 8 3 6 15 32 13 9 6 4 1
3 36 9 1 0 1 3 1 0 2 2 8 4 0 0 3 1
4 53 4 6 8 14 4 5 1 4 6 5 2 0 0 0 0
7 41 6 7 1 8 2 1 0 2 7 9 3 0 0 1 0
9 372 201 37 10 47 22 5 6 17 28 169 85 24 23 24 8
5 173 78 14 6 20 15 5 2 4 14 64 30 19 17 11 1
3 118 71 11 7 18 15 8 0 10 12 49 29 13 10 9 3
3 103 34 11 4 15 7 2 1 5 5 35 16 2 2 1 0
16 354 165 39 24 63 18 7 16 25 47 117 63 69 38 3 1
4 166 103 43 11 54 8 6 15 15 11 51 35 38 33 1 0
2 13 2 1 0 1 1 1 0 4 1 4 1 0 0 0 0
15 495 94 110 67 177 14 11 10 13 55 91 41 24 10 9 2
6 32 4 2 1 3 0 1 1 2 6 2 2 0 0 0 0
9 58 24 0 2 2 17 3 0 3 6 21 9 4 2 12 4
15 308 112 42 20 62 11 6 20 13 58 70 38 60 36 0 0
5 41 15 4 0 4 4 4 2 1 9 10 6 4 2 2 1
3 71 28 8 4 12 3 3 1 6 8 23 9 11 10 1 0
5 179 79 26 10 36 11 2 0 11 17 57 27 30 25 4 0
18 678 237 44 13 57 29 23 4 17 53 186 95 34 27 38 20
9 315 147 27 17 44 24 7 12 22 37 99 52 45 38 16 5
9 246 86 19 14 33 63 16 3 22 35 83 35 14 10 26 6
3 130 81 3 4 7 14 4 0 4 12 43 25 30 24 11 7
4 77 27 15 9 24 8 1 2 7 18 27 10 11 7 1 0
4 135 75 9 11 20 5 7 7 8 11 58 32 9 7 10 4
1 2 2 0 0 0 0 0 0 1 0 0 0 2 2 0 0
4 168 71 9 3 12 12 5 2 8 8 63 27 14 13 12 4
3 11 8 3 0 3 1 1 1 3 1 5 3 2 2 1 0
17 681 306 112 45 157 43 14 46 26 56 251 124 70 58 1 0
8 67 23 14 4 18 4 3 0 0 12 18 7 4 4 13 5
5 184 63 30 19 49 15 4 3 6 18 53 27 17 9 2 0
12 354 64 64 44 108 8 8 5 15 36 58 22 27 20 0 0
3 15 3 1 0 1 0 1 3 0 3 3 1 2 1 0 0
4 157 77 20 13 33 13 8 2 6 14 57 30 27 17 0 0
14 52 11 4 2 6 7 5 1 3 10 18 4 4 3 0 0
10 335 120 59 38 97 14 7 15 9 22 101 50 28 20 0 0
22 598 174 22 0 22 61 14 1 13 53 139 73 19 16 27 12
8 221 61 15 6 21 38 8 2 10 26 58 27 12 7 2 0
18 157 45 22 18 40 9 3 10 12 34 37 18 20 9 1 0
8 185 99 27 12 39 11 3 6 14 24 63 38 32 23 0 0
3 118 51 8 1 9 7 2 0 6 11 47 19 12 8 15 5
4 163 97 6 4 10 13 4 1 8 13 76 41 13 11 12 4
5 12 11 4 2 6 5 1 0 2 1 9 4 4 3 1 0
9 316 176 13 9 22 28 5 1 24 24 131 63 54 47 11 3
10 314 96 48 36 84 7 12 9 13 30 58 35 31 26 1 0
22 899 428 134 59 193 147 41 25 70 72 325 152 155 118 24 6
5 63 16 16 2 18 2 1 1 1 11 12 7 6 2 0 0
21 870 450 72 25 97 141 22 3 46 49 285 147 143 119 78 37
3 46 13 2 1 3 3 3 1 5 9 18 6 0 0 2 1
17 603 327 32 10 42 128 24 4 56 34 238 118 73 66 69 25
24 1071 370 111 29 140 88 33 28 32 57 311 134 69 48 137 54
5 150 67 13 3 16 3 3 1 9 11 65 29 13 9 0 0
5 216 120 40 12 52 10 6 2 20 21 97 44 38 31 2 1
5 171 91 24 12 36 8 7 5 13 19 85 35 26 21 2 0
15 510 187 54 55 109 41 10 6 23 50 122 72 68 43 0 0
9 308 126 19 3 22 32 11 2 17 17 117 47 24 21 46 11
1 20 4 1 0 1 0 0 0 1 3 4 2 0 0 1 0
4 79 19 8 3 11 14 4 1 5 14 23 8 4 1 12 2
7 39 2 11 2 13 5 0 1 4 4 6 1 0 0 0 0
4 126 50 12 6 18 9 1 3 7 16 53 22 9 6 2 0
4 113 76 20 9 29 3 2 7 5 6 55 32 14 12 0 0
19 647 214 47 51 98 71 12 17 36 51 158 83 69 46 5 2
19 415 91 46 21 67 103 40 11 25 54 103 35 30 16 24 5
24 513 173 91 33 124 51 21 59 42 76 121 71 55 31 2 0
4 175 126 8 4 12 11 3 0 10 11 75 40 38 36 19 10
4 25 12 1 0 1 0 0 0 2 4 8 5 2 2 0 0
5 163 85 19 13 32 7 8 6 3 8 61 34 12 11 16 6
9 367 214 61 28 89 13 6 31 37 37 148 71 93 72 2 0
7 10 6 2 0 2 0 0 1 0 0 5 3 0 0 0 0
9 329 145 39 35 74 21 8 14 6 33 108 61 30 23 0 0
9 173 68 12 7 19 18 10 1 15 19 55 28 16 11 5 1
5 164 64 27 14 41 12 4 0 1 8 67 25 22 11 8 3
15 507 166 94 71 165 17 16 2 36 51 131 63 55 40 0 0
12 518 308 116 52 168 57 21 59 45 37 238 123 75 62 1 0
9 30 14 2 1 3 4 2 1 2 1 14 7 0 0 1 0
4 146 68 25 13 38 5 1 6 6 14 57 31 7 6 0 0
19 331 93 14 5 19 32 6 1 4 30 60 35 11 8 24 15
19 605 234 41 22 63 70 34 3 34 64 235 104 37 25 6 1
13 101 25 15 15 30 5 1 2 8 18 20 10 10 5 0 0
19 626 274 100 33 133 37 19 25 21 55 225 98 55 48 79 30
3 46 24 5 1 6 1 1 1 2 7 20 11 3 2 0 0
10 350 125 55 29 84 13 10 2 7 22 83 40 62 38 17 7
3 11 13 4 3 7 2 0 0 0 3 8 4 6 5 0 0
8 49 9 8 5 13 2 0 0 1 6 9 2 6 5 0 0
3 133 56 12 8 20 21 5 6 20 10 50 22 10 7 11 5
23 750 263 41 13 54 103 42 1 41 63 231 99 56 36 85 29
3 16 2 2 1 3 3 0 0 1 1 6 1 0 0 2 0
16 248 75 31 14 45 3 5 3 7 37 58 31 16 13 0 0
3 57 11 2 2 4 4 1 1 3 10 11 4 2 1 7 2
3 123 42 17 14 31 4 1 1 8 14 27 11 37 20 0 0
16 558 247 28 11 39 64 24 6 28 45 179 85 68 62 34 15
23 778 269 101 40 141 82 35 20 27 68 226 98 51 39 89 34
3 46 15 3 2 5 3 1 2 0 9 8 6 5 3 0 0
10 27 14 7 3 10 0 0 0 2 11 11 3 11 8 0 0
16 356 118 29 8 37 39 13 2 16 45 108 46 28 19 22 7
1 1 0 0 0 0 0 0 0 0 0 0 0 0 0 0 0
3 39 15 4 1 5 4 1 0 4 11 13 4 7 6 5 1
11 62 13 8 1 9 7 2 0 3 7 20 5 0 0 13 3
3 41 18 3 0 3 10 4 1 3 2 17 9 0 0 1 0
2 8 0 4 0 4 0 0 0 1 1 1 0 0 0 0 0
7 46 3 2 2 4 5 2 0 3 6 12 1 2 1 2 0
10 427 266 25 10 35 96 10 1 34 23 212 97 81 69 10 3
7 62 16 10 3 13 2 1 1 4 9 10 6 9 4 0 0
5 206 74 29 20 49 17 10 12 14 18 70 26 33 22 0 0
3 89 26 6 10 16 8 3 0 4 9 25 10 6 6 0 0
10 186 35 12 2 14 10 7 0 1 13 36 13 3 3 16 6
3 38 11 4 5 9 0 1 1 0 5 16 5 5 1 0 0
2 7 0 0 0 0 0 1 0 0 1 1 0 2 0 0 0
8 81 28 12 5 17 3 1 4 2 15 28 12 6 4 0 0
4 108 37 3 3 6 12 3 0 7 9 41 13 12 11 3 0
3 115 43 13 3 16 6 3 2 4 6 28 14 16 10 9 5
21 869 287 145 74 219 39 21 24 26 68 224 121 59 45 2 0
10 368 128 82 38 120 13 6 2 10 22 78 36 63 55 12 1
4 13 3 4 2 6 0 0 1 1 2 7 1 2 1 0 0
3 44 20 4 3 7 1 0 2 4 12 14 9 6 2 0 0
3 18 4 2 2 4 1 1 0 3 5 6 2 0 0 0 0
21 849 412 49 30 79 162 40 15 73 70 305 144 111 84 99 40
11 388 157 33 5 38 62 11 1 26 29 109 56 24 18 47 27
6 40 12 4 2 6 4 3 1 1 6 14 6 0 0 2 0
3 4 0 1 0 1 0 0 0 0 0 0 0 0 0 0 0
4 130 45 16 5 21 8 6 2 9 13 32 13 17 15 13 4
1 6 2 0 0 0 1 0 0 0 0 1 1 0 0 0 0
4 139 34 15 8 23 3 7 1 10 18 29 9 25 16 1 0
5 178 70 3 3 6 20 8 1 7 19 51 26 14 11 13 7
22 841 288 115 40 155 76 32 26 25 69 209 93 78 58 110 44
1 1 0 0 0 0 0 0 0 0 0 1 0 0 0 0 0
17 553 168 62 27 89 121 15 0 41 34 130 59 46 34 40 16
15 575 218 23 9 32 125 20 6 30 29 176 91 58 36 1 0
4 54 14 13 8 21 0 1 4 1 16 14 4 6 6 0 0
10 371 248 34 7 41 93 9 4 34 25 150 86 84 71 10 5
4 172 83 13 10 23 11 4 2 6 7 65 31 25 20 9 1
19 237 14 32 12 44 0 4 10 5 55 13 5 12 4 1 0
10 286 87 25 7 32 20 8 9 17 27 80 30 21 15 27 12
10 420 315 45 20 65 45 23 14 41 30 248 120 79 64 30 11
4 69 18 9 8 17 2 5 1 0 4 12 7 6 4 0 0
4 160 99 31 17 48 11 8 7 15 17 57 33 39 32 1 1
10 193 51 5 1 6 15 1 0 0 14 40 19 5 5 19 8
3 63 38 6 2 8 3 3 1 0 11 28 16 9 6 2 0
8 27 4 4 3 7 0 1 0 2 9 3 1 2 2 0 0
10 167 63 23 8 31 8 5 3 6 35 54 31 0 0 2 1
