# Supplementary material for: CSQUiD: an index and non-probability framework for constrained skyline query processing over uncertain data
Source: PeerJ Comput Sci. 2024 Sep 16;10:e2225. doi: 10.7717/peerj-cs.2225 (PMC11639172; doi:10.7717/peerj-cs.2225)
Supplement: Supplemental Information 3 [file peerj-cs-10-2225-s003.zip › The Real Dataset_ NBA/nba.player_playoffs_career.txt]

17 106 38 17 3 20 3 0 1 11 11 40 18 4 2 0 0
237 8851 5762 833 355 2481 767 150 399 404 787 4422 2356 1419 1050 4 0
15 415 195 18 5 23 35 7 1 22 37 187 69 45 43 49 14
13 178 68 24 17 41 11 4 4 4 14 63 24 24 20 3 0
13 226 68 0 0 42 23 0 0 0 18 54 22 29 24 0 0
19 160 37 23 14 37 2 1 1 6 33 27 14 18 9 2 0
78 2288 1076 209 82 588 320 64 51 109 251 930 440 256 196 0 0
10 301 90 0 0 47 46 0 0 0 32 82 35 28 20 0 0
22 566 156 0 0 116 45 0 0 0 74 165 63 44 30 0 0
9 184 80 0 0 34 15 0 0 0 14 66 34 16 12 0 0
20 679 256 53 14 67 103 32 2 44 41 230 85 60 51 107 35
6 62 22 3 3 6 6 3 0 3 3 28 9 3 3 2 1
21 329 121 0 0 27 39 0 0 0 32 96 43 56 35 0 0
102 2958 1747 356 181 537 265 71 22 198 281 1435 696 417 310 142 45
193 5038 1902 323 120 443 656 172 19 257 533 1571 717 357 296 432 172
2 4 4 0 0 0 0 0 0 0 0 4 2 0 0 0 0
2 16 3 0 0 8 0 0 0 0 3 7 1 2 1 0 0
4 45 23 6 0 6 1 2 2 4 9 17 10 2 2 2 1
9 70 26 5 4 9 9 2 0 6 8 24 10 7 5 5 1
5 39 18 2 2 4 1 2 0 1 6 16 7 4 3 1 1
5 27 7 6 1 7 1 2 0 2 8 6 3 1 1 0 0
13 106 54 5 4 9 15 3 0 5 11 48 20 9 8 17 6
3 19 4 0 0 6 0 0 0 0 2 4 0 7 4 0 0
43 1160 506 0 0 133 142 2 1 0 100 450 202 135 102 0 0
10 138 50 18 12 30 4 2 9 4 21 49 22 9 6 0 0
37 1510 920 127 49 176 177 49 15 97 85 683 325 184 163 246 107
7 90 19 8 4 12 2 3 2 5 17 18 8 7 3 0 0
22 319 91 25 4 29 24 6 1 13 22 95 29 27 21 53 12
7 47 13 3 1 4 3 3 2 0 6 13 4 8 5 0 0
28 551 224 0 0 60 16 0 0 0 21 215 85 66 54 0 0
17 273 77 54 15 69 5 7 12 19 44 65 31 31 15 0 0
5 34 6 8 6 14 2 1 2 2 3 9 3 0 0 0 0
3 10 4 0 0 1 0 0 0 0 1 5 2 0 0 0 0
5 38 15 0 0 10 5 0 0 0 8 13 6 4 3 0 0
16 395 143 29 7 36 35 10 1 34 22 117 40 66 55 29 8
2 6 2 1 0 1 0 0 0 1 2 2 1 0 0 0 0
4 5 2 0 0 1 1 0 0 0 1 3 1 0 0 0 0
36 1004 346 67 18 85 135 42 1 58 89 325 132 93 74 29 8
49 1766 644 185 53 238 110 72 29 76 108 549 227 149 101 267 89
15 140 58 16 7 23 10 2 3 4 20 48 20 12 10 21 8
27 621 266 55 25 80 46 11 2 29 58 239 106 54 50 11 4
61 1185 346 118 62 180 64 31 6 71 121 285 129 103 72 45 16
52 1140 483 108 34 142 127 42 12 81 128 427 198 93 73 42 14
9 323 156 39 21 60 21 8 1 30 31 147 56 52 42 12 2
102 1597 455 96 28 124 234 82 18 94 207 425 154 140 90 194 57
47 1642 667 62 15 77 306 34 2 122 118 556 235 236 195 17 2
19 215 78 0 0 57 7 0 0 0 34 61 30 32 18 0 0
21 124 39 0 0 28 9 0 0 0 34 37 14 14 11 0 0
10 450 236 44 8 52 62 21 6 39 34 194 73 94 72 77 18
49 1815 1186 0 0 404 128 0 0 0 177 1001 411 439 364 0 0
105 2364 828 127 24 151 252 82 3 79 171 667 314 179 149 113 51
8 32 6 1 1 2 3 1 0 0 4 12 3 0 0 1 0
40 1072 338 77 33 110 125 45 5 82 87 269 110 88 79 129 39
6 0 24 0 0 7 11 0 0 0 14 41 11 5 2 0 0
9 81 29 0 0 10 10 0 0 0 22 32 11 8 7 0 0
7 13 7 0 0 0 0 0 0 0 1 6 3 1 1 0 0
22 177 49 9 3 12 44 4 2 10 21 54 19 16 11 1 0
26 1004 449 122 41 163 77 49 25 62 89 403 155 138 102 110 37
50 707 216 60 36 96 59 21 9 42 95 191 76 79 54 29 10
27 333 61 35 22 57 13 9 3 11 56 57 21 9 7 31 12
31 740 270 48 10 58 75 26 1 42 66 248 92 62 51 98 35
62 1504 395 0 0 245 206 0 0 0 246 382 154 158 87 0 0
77 1471 462 126 53 179 101 56 14 73 141 370 162 177 138 3 0
20 402 126 60 23 83 14 10 11 30 50 106 46 43 33 6 1
9 80 28 7 12 19 1 0 1 3 13 20 9 12 10 1 0
30 727 387 0 0 55 93 0 0 0 74 403 155 92 77 0 0
2 12 7 1 0 1 2 0 1 0 0 6 3 0 0 2 1
42 747 177 0 0 188 63 6 4 0 106 132 70 61 37 0 0
9 307 121 0 0 32 36 0 0 0 41 104 45 39 31 0 0
19 546 181 35 12 47 142 23 2 61 33 166 72 51 36 8 1
8 116 45 0 0 19 16 0 0 0 12 36 18 10 9 0 0
14 164 59 21 10 31 6 11 10 12 27 47 22 22 15 0 0
69 2117 929 266 116 382 98 30 82 109 196 811 364 241 201 4 0
5 15 4 1 1 2 2 0 0 0 1 4 1 4 2 0 0
24 749 316 95 74 169 33 29 25 44 88 281 138 73 39 2 1
65 1308 481 102 53 326 103 51 16 42 120 423 183 140 111 13 4
27 702 292 82 55 137 67 16 4 35 63 256 129 57 34 3 0
11 164 52 16 2 18 14 6 1 9 25 45 20 10 7 11 5
29 564 178 41 44 108 33 16 10 30 97 145 70 69 38 0 0
12 116 30 12 5 17 12 3 0 5 8 35 12 4 2 10 4
9 0 42 0 0 15 23 0 0 0 20 50 16 18 10 0 0
123 4849 2833 1072 510 1582 482 193 108 353 408 1965 1009 1048 751 251 64
13 228 84 0 0 62 17 0 0 0 40 76 29 32 26 0 0
102 3031 1539 0 0 273 247 0 0 0 282 1317 603 445 333 0 0
11 200 64 0 0 61 6 0 0 0 35 63 26 18 12 0 0
30 669 321 0 0 74 78 0 0 0 64 303 127 83 67 0 0
10 444 308 0 0 141 16 0 0 0 45 249 124 77 60 0 0
14 317 77 0 0 33 25 0 0 0 41 88 28 41 21 0 0
21 421 111 0 0 41 44 0 0 0 42 113 46 31 19 0 0
13 224 140 0 0 45 35 0 0 0 44 146 57 37 26 0 0
9 106 19 0 0 13 8 0 0 0 21 33 7 5 5 0 0
20 639 135 0 0 65 72 0 0 0 62 128 58 24 19 0 0
31 264 132 21 2 23 26 12 0 17 20 104 53 12 9 39 17
36 942 257 76 23 99 83 25 11 47 86 199 85 48 39 113 48
2 5 0 1 0 1 0 0 0 0 0 1 0 0 0 1 0
62 929 326 96 22 118 85 32 3 52 69 270 109 56 48 149 60
31 1338 997 0 0 257 116 0 0 0 90 767 381 273 235 0 0
74 2723 1833 6 0 418 340 1 3 10 232 1688 719 448 392 12 3
19 556 170 0 0 182 29 0 0 0 64 158 77 23 16 0 0
5 36 8 0 1 3 0 0 0 1 11 7 3 2 2 0 0
6 219 160 12 5 17 25 10 2 26 24 121 66 31 25 8 3
8 188 48 23 16 39 7 2 5 8 31 46 19 11 6 14 4
26 656 163 118 52 170 18 14 44 18 93 141 73 29 17 3 0
55 719 348 53 17 70 82 13 1 55 70 289 124 112 96 22 4
8 34 9 4 1 5 0 0 0 2 5 13 4 1 1 0 0
33 600 262 0 0 113 13 0 0 0 66 217 117 39 28 0 0
2 5 0 0 0 1 0 0 0 0 2 0 0 0 0 0 0
134 5510 3623 0 0 1725 541 0 0 0 435 3151 1388 1101 847 0 0
5 85 12 0 0 23 5 0 0 0 12 19 3 11 6 0 0
32 754 289 0 0 119 88 10 2 0 105 259 115 89 59 0 0
8 0 132 0 0 12 35 0 0 0 17 131 49 45 34 0 0
23 698 261 0 0 50 80 0 0 0 48 218 99 78 63 0 0
51 1274 552 0 0 376 62 0 0 0 105 465 228 112 96 0 0
52 2000 991 0 0 674 102 0 0 0 192 691 369 303 253 0 0
63 2345 1071 0 0 696 98 0 0 0 267 857 399 380 273 0 0
56 1601 781 0 0 424 76 0 0 0 194 678 320 171 141 0 0
5 29 8 0 0 6 1 0 0 0 5 9 3 2 2 0 0
6 26 15 0 1 1 0 4 0 3 4 12 6 2 2 2 1
25 415 178 0 0 86 14 0 0 0 64 143 68 51 42 0 0
24 517 175 0 0 99 43 0 0 0 53 180 72 44 31 0 0
14 93 29 17 9 26 4 3 5 4 19 36 9 16 11 2 0
8 122 51 1 1 31 9 0 0 1 32 50 24 3 3 0 0
46 1939 850 0 0 680 136 0 0 0 160 686 323 318 204 0 0
3 27 2 0 0 4 0 0 0 0 6 8 1 5 0 0 0
35 437 133 47 18 65 34 20 0 11 61 103 53 34 19 23 8
3 20 9 0 0 6 1 0 0 0 4 8 3 3 3 0 0
2 5 5 0 0 1 2 0 0 0 0 4 2 2 1 0 0
34 303 112 29 13 42 9 5 19 17 30 97 40 28 19 36 13
18 432 145 78 22 100 7 10 34 24 53 99 50 58 45 1 0
6 18 8 5 4 9 0 0 1 2 2 6 3 2 2 0 0
8 86 30 8 1 9 13 2 1 5 8 25 12 2 2 8 4
5 135 50 7 14 21 5 3 1 4 11 47 23 6 4 0 0
57 1237 410 151 62 213 34 19 31 54 111 381 158 74 56 97 38
29 432 137 58 21 94 14 18 14 11 72 116 56 36 25 0 0
7 151 99 14 16 30 11 7 3 17 18 76 40 23 19 1 0
63 1222 442 92 34 126 173 45 8 77 165 380 157 120 105 76 23
56 1135 448 0 0 125 101 0 0 0 193 471 184 115 80 0 0
72 1743 566 29 15 176 231 23 0 27 165 533 211 181 139 13 5
45 1762 814 127 36 163 257 67 15 103 112 680 291 202 167 176 65
68 2511 1166 202 43 245 383 68 10 153 185 872 350 396 353 333 113
31 964 477 0 0 85 133 0 0 0 76 452 191 127 95 0 0
164 6886 3897 1323 360 1683 1062 296 145 506 466 3090 1458 1012 901 249 80
35 1090 546 54 32 104 104 56 5 61 89 483 232 139 81 11 1
7 29 12 5 2 7 1 1 1 3 6 7 3 12 6 0 0
8 0 57 0 0 0 17 0 0 0 38 61 18 29 21 0 0
69 2137 1110 122 78 200 217 42 14 126 119 897 434 268 233 31 9
4 17 2 3 0 3 2 0 0 1 3 4 1 0 0 1 0
1 10 2 1 0 1 3 3 0 1 2 2 1 0 0 0 0
54 2161 769 199 67 266 357 116 24 162 102 757 280 123 84 357 125
21 288 130 0 0 75 9 0 0 0 38 112 50 39 30 0 0
35 360 121 39 10 49 19 6 9 11 29 95 38 22 18 59 27
1 1 0 0 0 0 0 0 0 0 0 0 0 0 0 0 0
6 35 18 0 0 6 1 0 0 0 4 10 5 12 8 0 0
6 43 17 10 1 11 1 1 0 4 9 10 6 6 5 0 0
1 3 0 0 0 0 1 0 0 0 0 0 0 0 0 0 0
15 572 311 0 0 153 23 0 0 0 54 227 123 86 65 0 0
3 0 36 0 0 0 8 0 0 0 7 31 16 4 4 0 0
23 273 85 35 11 46 11 21 3 11 33 76 34 13 11 21 6
2 11 2 0 0 0 0 0 0 1 3 4 1 0 0 2 0
8 104 50 9 3 12 14 5 0 8 18 38 16 21 18 2 0
49 1208 239 0 0 134 159 0 0 0 100 249 100 64 39 0 0
20 428 109 23 8 36 73 14 1 20 29 107 42 23 16 23 9
1 11 10 0 0 1 1 0 0 0 3 7 2 7 6 0 0
13 511 167 92 18 110 31 28 7 23 45 153 59 57 47 11 2
2 4 2 1 0 1 0 0 0 0 0 2 1 0 0 0 0
22 240 77 28 1 29 9 2 1 3 33 81 31 3 1 39 14
4 8 6 0 1 1 1 0 0 1 0 3 1 6 4 0 0
11 248 76 0 0 89 8 0 0 0 41 79 31 25 14 0 0
35 464 109 60 56 116 29 6 8 27 71 96 39 45 31 0 0
53 1105 261 175 127 302 30 37 34 39 120 216 113 71 35 2 0
6 53 24 0 0 8 4 0 0 0 18 24 10 4 4 0 0
2 4 2 1 0 1 0 0 0 0 0 1 1 0 0 0 0
12 238 69 0 0 80 19 0 0 0 36 66 26 27 17 0 0
16 572 222 0 0 95 53 0 0 0 49 197 96 62 30 0 0
45 1477 716 0 0 215 119 0 0 0 140 652 293 232 130 0 0
14 0 61 0 0 41 20 0 0 0 19 48 20 28 21 0 0
18 203 62 0 0 28 7 2 1 0 22 54 28 10 6 0 0
56 1959 1177 0 0 189 297 0 0 0 122 870 405 437 367 0 0
18 247 127 0 0 17 34 7 0 0 24 82 38 58 51 0 0
50 1414 423 302 108 410 40 41 93 46 184 351 164 158 94 4 1
7 65 26 0 0 5 7 0 0 0 9 20 8 11 10 0 0
11 21 103 0 0 16 23 0 0 0 32 123 36 38 31 0 0
3 23 14 3 2 5 0 1 0 1 8 8 6 2 2 0 0
39 1457 656 278 108 386 108 30 59 82 111 487 230 211 170 74 26
63 1573 631 0 0 621 216 0 0 0 224 646 249 206 133 0 0
11 195 92 18 4 22 25 10 1 16 21 61 32 33 26 7 2
32 1218 687 0 0 131 111 3 0 0 95 536 282 159 123 0 0
8 151 43 13 9 22 6 4 1 11 25 44 19 7 5 0 0
52 1150 217 134 102 236 42 23 28 50 190 179 63 123 91 2 0
4 47 22 3 4 7 0 0 0 4 11 18 10 2 2 0 0
11 218 92 33 22 55 5 3 5 6 40 61 37 27 17 1 1
24 407 152 34 13 47 77 14 4 21 49 144 68 21 13 13 3
51 1545 735 0 0 141 144 0 0 0 134 678 286 207 163 0 0
26 607 210 0 0 59 118 0 0 0 69 202 78 66 54 0 0
33 482 169 0 0 222 11 0 0 0 119 187 70 47 29 0 0
35 665 253 0 0 120 39 0 0 0 60 289 94 96 65 0 0
4 47 9 4 1 5 3 1 1 6 7 8 3 4 3 0 0
13 94 31 8 5 13 13 5 1 1 8 18 12 7 6 1 1
1 20 8 0 0 0 2 0 0 0 3 6 4 2 0 0 0
3 0 9 0 0 0 6 0 0 0 3 10 3 6 3 0 0
13 45 12 9 3 12 1 1 0 3 7 15 5 2 2 0 0
25 525 208 34 20 54 82 30 4 46 70 223 86 46 30 25 6
30 468 167 76 35 111 31 12 10 23 71 108 55 74 56 2 1
1 3 4 0 0 0 0 0 0 0 0 2 2 0 0 0 0
26 490 139 0 0 116 27 0 0 0 78 127 44 65 51 0 0
2 4 0 0 2 2 1 0 0 0 0 6 0 0 0 3 0
168 4744 1581 422 152 574 703 203 96 256 474 1244 582 355 293 316 124
74 1276 434 223 133 356 56 22 96 64 214 400 178 110 78 1 0
4 9 4 1 0 1 0 0 0 1 1 6 2 0 0 0 0
81 2226 681 248 156 404 114 80 15 77 202 608 273 138 109 88 26
35 1156 447 0 0 432 51 0 0 0 168 363 151 204 145 0 0
112 4097 1752 162 95 257 512 91 6 205 227 1398 646 476 407 148 53
23 499 251 29 36 65 24 21 13 27 52 204 107 49 37 2 0
2 0 6 0 0 0 1 0 0 0 5 3 2 2 2 0 0
105 4308 2502 989 373 1362 381 69 293 344 317 1845 917 947 665 21 3
67 1228 473 74 24 103 194 48 2 86 173 407 176 104 89 101 32
3 8 0 0 0 1 1 0 0 0 1 4 0 0 0 0 0
76 1634 265 179 127 317 104 95 13 49 180 244 109 68 47 0 0
14 38 4 4 2 6 0 0 0 1 6 7 2 0 0 0 0
5 14 7 0 0 3 3 0 0 0 1 9 3 2 1 0 0
6 12 2 4 0 4 1 0 0 1 2 6 1 0 0 0 0
75 1897 841 0 0 558 117 0 0 0 257 587 317 272 207 0 0
3 18 2 0 0 1 1 1 0 0 2 5 1 0 0 0 0
1 10 2 1 1 2 0 0 1 0 4 3 1 2 0 0 0
74 2295 454 388 169 557 52 35 210 81 250 368 180 147 94 0 0
11 132 55 7 3 10 13 5 2 7 10 46 22 13 10 3 1
11 224 55 0 0 35 9 0 0 0 20 48 18 27 19 0 0
7 41 17 0 0 15 2 0 0 0 6 19 6 10 5 0 0
12 100 87 0 0 12 13 0 0 0 45 84 32 47 23 0 0
7 42 4 0 0 9 2 0 0 0 6 8 2 0 0 0 0
3 47 19 0 0 18 2 0 0 0 12 14 6 9 7 0 0
1 2 2 0 1 1 1 0 0 0 0 1 1 0 0 0 0
6 131 52 10 2 12 14 9 0 9 12 49 20 13 10 9 2
34 722 265 65 38 103 44 40 6 55 101 226 107 60 46 16 5
1 3 0 0 0 0 0 0 1 0 0 0 0 0 0 0 0
21 133 73 10 4 14 22 8 0 8 7 52 25 26 22 1 1
111 2212 1030 244 110 354 84 17 46 126 325 853 399 340 232 3 0
7 203 64 14 9 23 16 7 1 14 12 63 23 22 18 2 0
42 956 423 0 0 67 131 0 0 0 97 369 165 117 93 0 0
76 1843 616 165 57 222 222 77 13 91 154 572 234 124 91 166 57
8 74 38 12 10 22 4 0 2 1 10 30 15 8 7 1 1
47 2002 1049 492 136 628 236 63 88 161 149 907 415 272 207 36 12
14 118 25 12 3 15 6 5 1 6 10 22 9 8 7 1 0
13 267 76 31 31 62 9 5 8 3 35 61 30 23 16 0 0
26 641 236 0 0 55 46 0 0 0 75 205 103 36 30 0 0
19 155 46 0 0 30 3 0 0 0 28 60 21 8 4 0 0
18 479 137 47 15 62 17 5 6 13 62 120 48 19 17 58 24
8 267 159 31 19 50 20 6 13 12 22 129 67 32 24 1 1
15 296 140 46 33 79 7 9 13 16 44 104 51 61 38 0 0
13 245 68 27 24 51 13 7 1 12 34 54 27 29 14 0 0
7 46 9 2 0 2 6 1 0 2 10 7 3 4 2 4 1
37 531 225 79 57 136 18 18 9 26 90 186 87 62 51 1 0
68 1187 340 129 53 182 49 44 22 41 136 313 129 57 39 136 43
22 776 238 0 0 96 92 0 0 0 60 226 87 85 64 0 0
6 66 19 2 1 3 14 4 1 5 9 30 9 3 1 0 0
23 410 143 0 0 83 28 0 0 0 58 150 59 38 25 0 0
8 50 20 4 4 16 2 1 1 4 8 19 8 8 4 0 0
25 990 626 0 0 238 54 0 0 0 87 491 237 186 152 0 0
59 2202 1592 153 61 341 186 68 50 128 207 1225 622 424 348 13 0
31 776 208 0 0 173 40 8 11 0 81 189 82 61 44 0 0
11 40 18 0 0 2 4 0 0 0 10 19 7 4 4 0 0
3 0 11 0 0 0 2 0 0 0 11 11 4 5 3 0 0
7 45 24 4 0 4 5 1 0 3 0 16 5 15 13 6 1
34 692 302 117 39 156 18 14 20 40 53 250 111 102 80 1 0
36 751 269 0 0 93 108 0 0 0 73 302 120 36 29 0 0
27 796 322 57 43 100 56 39 10 37 74 314 128 86 59 27 7
58 2478 1276 0 0 931 185 0 0 0 213 877 490 428 296 0 0
42 1152 492 215 82 336 47 24 63 81 113 316 179 197 134 0 0
57 1712 835 215 63 278 198 86 16 123 161 564 258 303 239 204 80
7 224 66 18 4 22 7 2 1 13 27 56 26 11 9 15 5
1 1 2 1 0 1 0 0 0 0 0 1 1 0 0 0 0
10 296 106 41 36 77 10 14 20 10 40 72 39 44 28 0 0
12 568 439 0 0 237 39 0 0 0 31 362 185 83 69 0 0
33 890 441 35 30 188 41 6 25 35 98 384 172 123 97 1 0
2 3 6 0 0 0 1 0 0 0 0 2 2 0 0 2 2
6 7 0 0 0 1 1 0 0 0 0 2 0 0 0 0 0
59 1825 602 32 19 537 96 23 41 8 174 589 247 166 108 0 0
104 3223 2055 0 0 954 215 0 0 0 417 2025 818 568 419 0 0
5 73 21 0 0 31 2 0 0 0 8 31 6 16 9 0 0
34 503 180 50 49 99 11 7 10 24 75 126 70 56 40 1 0
4 157 30 13 4 17 11 6 0 13 14 28 11 13 8 1 0
18 59 10 1 3 4 10 3 0 1 7 21 5 0 0 6 0
71 1512 621 73 60 133 219 75 7 104 176 563 254 155 108 26 5
80 2364 701 55 24 181 431 68 16 49 168 650 270 214 161 2 0
3 11 0 0 0 1 2 0 0 0 1 9 0 0 0 0 0
5 164 38 0 0 40 11 0 0 0 16 27 13 19 12 0 0
3 0 9 0 0 0 5 0 0 0 14 17 2 9 5 0 0
1 2 3 0 0 0 0 0 0 0 0 1 1 0 0 1 1
11 35 22 3 3 6 0 0 0 4 3 16 8 10 5 5 1
3 16 2 2 1 3 3 0 0 1 1 6 1 0 0 2 0
6 87 25 6 1 7 8 5 0 8 7 21 9 4 3 8 4
4 0 20 0 0 3 5 0 0 0 18 30 8 5 4 0 0
41 502 137 66 32 98 13 10 6 22 84 122 55 38 27 2 0
2 0 10 0 0 2 3 0 0 0 8 13 3 5 4 0 0
7 42 16 0 0 13 1 0 0 0 9 14 4 9 8 0 0
35 742 359 0 0 184 44 0 0 0 95 323 138 102 83 0 0
15 412 140 0 0 78 17 0 0 0 40 151 61 29 18 0 0
22 828 396 0 0 158 78 0 0 0 68 286 135 180 126 0 0
1 4 0 0 0 3 0 0 0 0 1 2 0 0 0 0 0
5 31 18 0 0 13 1 0 0 0 5 20 6 7 6 0 0
17 184 42 0 0 69 15 0 0 0 27 59 15 16 12 0 0
34 1125 452 0 0 330 76 0 0 0 110 446 177 129 98 0 0
73 2002 711 65 51 359 275 39 12 67 195 656 295 173 121 1 0
15 519 201 52 13 65 38 14 6 22 33 176 77 38 25 49 22
105 3879 2026 279 70 349 935 132 30 354 233 1504 705 713 594 90 22
2 11 0 2 0 2 0 2 0 1 1 0 0 0 0 0 0
66 2397 937 249 102 351 134 55 11 121 202 727 351 245 188 155 47
190 7538 3701 1116 349 1465 2346 358 64 696 524 2552 1291 1274 1068 212 51
54 2112 1163 177 138 427 198 56 45 97 156 964 471 311 218 13 3
22 559 302 49 41 129 40 19 10 37 74 234 109 101 84 4 0
3 19 13 4 2 6 1 1 1 0 5 11 6 1 1 0 0
17 351 143 0 0 121 37 0 0 0 70 118 54 52 35 0 0
31 779 373 0 0 287 80 0 0 0 89 344 132 147 109 0 0
16 209 78 3 2 31 10 3 2 2 21 77 33 12 12 1 0
28 448 111 57 28 85 31 11 21 21 68 89 41 38 29 0 0
2 4 2 0 0 2 0 0 0 0 0 1 1 0 0 0 0
15 569 226 0 0 93 33 0 0 0 32 264 103 25 20 0 0
13 246 111 32 23 55 6 4 2 20 40 91 37 59 37 0 0
116 2671 1387 197 167 364 306 65 22 142 234 1275 578 284 214 62 17
13 112 24 0 0 53 15 0 0 0 21 22 8 8 8 0 0
2 5 0 1 0 1 0 0 0 1 0 0 0 0 0 0 0
1 3 0 0 0 0 0 0 0 0 0 0 0 0 0 0 0
26 859 347 0 0 223 97 0 0 0 102 256 143 81 61 0 0
125 3431 1453 274 160 614 284 115 142 148 400 1034 553 429 347 3 0
6 277 83 0 0 94 15 0 0 0 19 88 36 16 11 0 0
119 3466 814 446 170 993 147 42 183 117 426 665 322 224 170 4 0
44 591 66 72 36 108 13 13 31 17 115 54 23 36 20 1 0
4 36 12 3 1 4 3 0 3 3 4 6 3 6 6 0 0
30 823 274 76 6 82 122 17 0 32 52 205 96 40 25 139 57
3 71 22 7 2 9 1 1 0 2 8 21 8 4 3 5 3
48 1441 596 191 85 276 297 89 9 81 118 548 227 160 124 44 18
82 1047 312 130 103 233 33 27 37 42 162 239 120 105 70 4 2
6 63 27 0 0 5 6 0 0 0 12 31 13 3 1 0 0
106 4151 1972 0 0 437 458 0 0 0 348 1679 712 643 548 0 0
3 9 8 0 0 4 0 0 0 0 1 9 4 0 0 0 0
12 162 43 15 3 18 4 5 8 6 34 50 18 9 4 11 3
16 548 250 58 27 85 18 9 6 28 46 197 81 83 73 50 15
10 17 4 5 3 8 1 0 0 0 2 6 2 0 0 1 0
42 1278 734 121 54 175 109 51 19 57 110 575 293 188 146 15 2
3 70 44 13 5 18 9 1 0 8 6 29 15 19 14 1 0
2 7 2 0 0 0 0 0 0 0 1 1 1 0 0 0 0
87 1797 617 327 179 506 70 39 142 126 319 477 241 211 135 2 0
17 182 53 12 8 20 20 8 1 8 20 63 20 9 9 11 4
4 0 20 0 0 2 5 0 0 0 13 19 8 7 4 0 0
44 1115 358 0 0 254 82 0 0 0 171 389 131 129 96 0 0
25 763 367 46 49 95 111 23 14 57 59 318 154 72 57 5 2
2 21 5 0 0 5 2 0 0 0 12 10 2 4 1 0 0
3 10 5 0 0 1 0 0 0 0 6 9 2 1 1 0 0
17 381 218 0 0 40 34 0 0 0 50 176 75 101 68 0 0
20 224 68 33 9 42 7 9 10 13 27 68 29 2 1 26 9
42 1180 373 148 95 243 59 41 10 66 104 321 132 135 102 35 7
23 534 223 16 19 35 24 28 2 28 54 218 87 49 47 11 2
87 1914 577 232 140 372 136 46 73 145 338 517 241 133 95 0 0
1 4 6 0 0 0 1 0 0 0 1 3 3 0 0 0 0
8 209 81 0 0 49 5 0 0 0 29 77 29 31 23 0 0
7 85 21 7 5 12 6 5 0 3 11 26 8 5 3 7 2
58 997 320 0 0 299 32 0 0 0 219 420 136 79 48 0 0
43 1176 532 0 0 107 116 0 0 0 140 522 196 186 140 0 0
47 2061 1076 0 0 352 87 0 0 0 144 1023 441 250 194 0 0
69 1642 963 0 0 557 89 0 0 0 232 892 371 323 221 0 0
13 267 103 0 0 99 8 0 0 0 49 91 38 48 27 0 0
63 1436 521 0 0 284 350 0 0 0 187 437 179 275 163 0 0
169 5716 3182 797 456 1253 274 65 281 326 571 2145 1204 972 766 21 8
25 699 344 0 0 98 78 0 0 0 88 337 127 114 90 0 0
11 87 22 4 8 12 1 3 8 2 29 27 10 4 2 1 0
7 99 21 7 5 12 19 2 1 6 11 26 9 4 3 3 0
1 2 0 0 0 0 0 0 0 0 0 0 0 0 0 0 0
7 71 20 0 0 9 3 0 0 0 14 29 8 5 4 0 0
142 3786 1176 397 229 626 319 111 88 225 436 939 436 356 265 129 39
74 2131 710 228 45 273 237 81 11 101 191 615 269 146 117 143 55
19 334 144 13 9 29 60 10 0 15 31 118 59 37 26 2 0
7 20 46 0 0 16 13 0 0 0 29 56 19 10 8 0 0
18 239 98 0 0 49 17 0 0 0 31 91 34 38 30 0 0
6 49 26 2 1 3 1 1 1 1 3 21 11 4 4 0 0
49 1518 473 0 0 149 203 0 0 0 163 505 191 163 91 0 0
72 2722 1194 0 0 377 137 7 0 0 169 1101 497 253 200 0 0
98 2186 489 245 98 343 505 131 43 139 271 483 184 133 84 128 37
9 168 78 0 0 39 9 0 0 0 37 71 28 29 22 0 0
26 430 139 18 8 83 22 10 3 9 50 132 58 29 23 1 0
6 0 14 0 0 0 9 0 0 0 19 21 4 9 6 0 0
13 0 33 0 0 35 9 0 0 0 26 41 12 12 9 0 0
8 16 11 4 0 4 0 0 0 0 1 9 5 2 1 0 0
5 20 9 0 0 6 5 0 0 0 6 7 4 2 1 0 0
12 124 77 0 0 28 2 0 0 0 23 44 29 24 19 0 0
37 331 123 47 28 75 11 5 5 9 72 107 51 27 21 0 0
3 30 7 2 0 2 2 3 0 3 4 6 3 0 0 4 1
2 8 4 1 0 1 0 1 0 0 1 4 2 1 0 0 0
3 0 26 0 0 14 3 0 0 0 9 29 12 4 2 0 0
25 508 146 0 0 100 26 0 0 0 73 114 40 88 66 0 0
45 1275 524 0 0 91 227 0 0 0 91 450 203 142 118 0 0
150 3209 1577 0 0 719 210 0 0 0 399 1175 585 498 407 0 0
1 2 0 0 0 1 0 0 0 0 0 1 0 0 0 0 0
45 840 188 102 61 163 31 10 30 29 125 194 88 29 12 1 0
23 285 158 0 0 36 22 0 0 0 41 168 67 27 24 0 0
6 68 24 0 0 2 9 0 0 0 14 29 11 4 2 0 0
29 608 217 0 0 61 82 0 0 0 87 194 76 85 65 0 0
16 55 16 10 6 16 1 4 9 6 13 16 5 10 6 0 0
3 5 0 1 0 1 1 0 0 1 2 0 0 0 0 0 0
22 682 325 0 0 73 103 1 1 0 72 270 135 65 55 0 0
6 42 34 0 0 12 2 0 0 0 8 33 15 4 4 0 0
39 851 421 40 41 81 56 35 8 59 119 335 151 137 105 62 14
4 7 4 0 0 5 0 0 0 0 3 5 2 0 0 0 0
40 807 361 0 0 209 90 0 0 0 120 362 138 110 85 0 0
5 53 17 0 0 12 0 0 0 0 0 18 7 3 3 0 0
8 0 28 0 0 0 8 0 0 0 10 27 11 8 6 0 0
2 4 0 0 0 0 0 1 0 0 0 5 0 0 0 0 0
25 306 70 47 34 81 18 2 19 14 52 65 26 23 18 0 0
58 2287 1027 118 40 195 465 89 8 122 201 921 440 186 142 15 5
29 591 186 0 0 63 86 0 0 0 71 244 79 36 28 0 0
6 203 77 41 8 49 14 1 6 11 20 67 27 23 17 17 6
14 0 22 0 0 9 2 0 0 0 19 25 8 10 6 0 0
2 5 0 0 0 2 0 0 0 0 1 1 0 0 0 0 0
1 1 2 0 0 1 0 0 0 0 0 1 1 0 0 0 0
13 390 143 64 35 99 30 8 4 10 39 138 59 46 21 18 4
20 214 79 40 31 71 12 7 8 18 43 55 32 32 15 0 0
2 7 0 0 0 0 0 0 0 0 0 1 0 0 0 0 0
14 290 92 0 0 45 13 0 1 0 43 81 38 23 16 0 0
53 2241 1332 488 84 572 119 73 64 115 174 996 440 434 379 180 73
1 10 2 1 1 2 1 0 0 1 0 5 1 0 0 2 0
2 7 0 1 1 2 0 0 0 1 1 2 0 0 0 0 0
47 1691 818 103 21 124 327 64 5 157 81 603 280 214 202 166 56
8 26 12 0 0 5 5 0 0 0 11 11 4 6 4 0 0
1 1 0 0 0 0 0 0 0 0 1 0 0 0 0 0 0
63 2200 705 244 108 352 159 59 53 72 131 634 269 153 118 157 49
3 5 0 1 0 1 1 0 0 0 0 2 0 0 0 0 0
5 35 2 8 2 10 1 0 2 1 11 1 1 0 0 0 0
2 9 4 0 0 1 0 0 0 0 1 3 2 2 0 0 0
6 52 14 4 5 9 5 1 0 3 4 12 6 0 0 4 2
11 29 8 0 0 7 1 0 0 0 7 14 2 4 4 0 0
4 153 60 24 4 28 9 4 5 9 19 50 20 28 20 0 0
11 235 70 29 7 36 8 5 4 11 20 67 27 5 4 34 12
2 12 4 0 0 3 0 0 0 0 2 6 1 4 2 0 0
3 7 0 0 0 1 1 0 0 0 0 1 0 0 0 0 0
4 19 8 0 0 1 2 0 0 0 3 5 4 1 0 0 0
8 41 14 5 4 9 2 1 0 2 5 11 5 9 4 1 0
139 2565 719 528 236 764 119 85 68 141 373 495 284 215 151 1 0
98 2396 1331 0 0 494 151 0 0 0 362 1105 469 476 393 0 0
2 6 0 4 1 5 0 0 1 1 1 1 0 0 0 0 0
8 206 97 39 22 61 11 3 2 13 17 61 32 37 33 0 0
14 306 106 17 8 25 64 9 3 22 33 117 45 19 14 5 2
29 632 345 112 68 180 25 10 27 21 84 316 140 81 65 0 0
24 59 259 0 0 85 38 0 0 0 94 195 80 148 99 0 0
8 291 89 0 0 53 35 0 0 0 31 87 36 20 17 0 0
21 600 189 81 53 134 16 16 52 27 59 148 71 70 47 0 0
3 5 3 0 2 2 1 1 0 0 2 3 1 0 0 2 1
60 1735 496 0 0 608 125 0 0 0 206 385 207 139 82 0 0
3 0 18 0 0 0 0 0 0 0 7 13 4 11 10 0 0
4 20 3 2 1 3 0 0 2 0 4 6 1 4 1 0 0
23 743 336 0 0 280 44 0 0 0 7 270 131 96 74 0 0
9 98 38 9 6 15 0 1 1 5 23 28 11 21 16 0 0
4 12 0 0 2 2 2 1 0 0 0 3 0 0 0 0 0
18 361 187 29 22 51 29 13 2 26 49 170 72 49 43 5 0
32 1165 569 0 0 133 132 0 0 0 75 488 207 184 155 0 0
12 440 148 6 7 90 30 4 4 5 38 112 63 41 22 0 0
47 655 140 27 11 38 79 16 0 18 59 153 64 17 11 7 1
20 408 189 0 0 122 20 0 0 0 43 141 68 76 53 0 0
79 1826 858 0 0 199 209 0 0 0 249 753 301 307 256 0 0
102 3558 1461 431 137 945 244 97 80 134 432 1249 557 407 336 45 11
14 591 247 0 0 60 92 0 0 0 45 202 93 82 61 0 0
27 745 397 16 6 64 95 32 2 23 57 330 148 125 101 0 0
163 4619 1124 42 33 1527 335 30 13 9 469 998 396 480 332 0 0
48 879 606 0 0 317 78 0 0 0 202 516 200 284 206 0 0
7 154 38 0 0 22 15 0 0 0 21 37 13 16 12 0 0
4 77 38 8 4 12 8 6 2 6 12 33 15 7 5 9 3
53 1336 516 0 0 252 159 0 0 0 151 475 215 110 86 0 0
13 74 16 9 4 13 3 2 1 3 10 16 6 9 4 0 0
38 1501 830 0 0 182 185 0 0 0 104 731 322 226 186 0 0
17 252 106 0 0 24 41 4 2 0 21 109 45 23 16 0 0
2 23 9 0 1 1 3 0 0 5 2 8 4 1 1 2 0
14 296 132 0 0 50 28 0 0 0 46 103 45 54 42 0 0
5 47 18 0 0 10 11 3 1 0 6 17 6 8 6 0 0
17 179 41 22 17 39 2 3 8 14 19 35 16 16 9 1 0
15 297 75 0 0 53 19 0 0 0 35 59 25 34 25 0 0
34 931 280 0 0 125 70 0 0 0 130 286 115 73 50 0 0
4 52 13 9 5 14 0 2 3 3 15 16 6 2 1 0 0
12 23 7 2 0 2 0 1 0 2 1 9 2 2 2 2 1
52 1888 716 0 0 412 109 0 0 0 187 689 294 189 128 0 0
11 297 124 0 0 19 17 0 0 0 28 95 46 37 32 0 0
36 746 306 0 0 61 80 0 0 0 60 282 107 112 92 0 0
66 1616 616 160 102 262 77 45 77 103 240 514 247 173 122 5 0
1 6 0 0 0 2 0 0 0 0 0 4 0 0 0 0 0
3 5 0 1 0 1 0 0 0 0 0 0 0 0 0 0 0
16 258 53 0 0 45 10 0 0 0 30 56 23 10 7 0 0
5 18 8 0 0 3 1 0 0 0 2 5 4 0 0 0 0
28 330 103 0 0 37 32 0 0 0 38 117 43 23 17 0 0
13 501 227 45 9 54 60 17 7 30 28 160 81 43 38 55 27
30 578 130 0 0 125 95 0 0 0 90 155 48 58 34 0 0
31 217 59 0 0 51 19 0 0 0 46 82 25 19 9 0 0
17 542 244 30 17 47 97 24 2 48 58 217 89 77 64 15 2
2 28 14 0 0 6 3 0 0 0 5 7 6 6 2 0 0
18 69 21 9 1 10 5 2 0 7 9 22 7 15 7 3 0
2 2 0 0 0 0 0 0 0 0 0 1 0 0 0 0 0
1 11 2 0 1 1 0 0 0 0 2 1 0 3 2 0 0
8 126 48 24 12 36 2 0 7 9 23 29 19 22 10 0 0
3 5 2 0 0 0 0 0 0 0 0 1 1 0 0 0 0
111 4216 2261 390 134 524 987 234 38 369 363 1869 825 689 530 234 81
1 1 0 0 0 0 0 0 0 0 0 0 0 0 0 0 0
17 542 187 97 59 156 23 12 7 27 64 146 77 49 33 0 0
48 1055 310 192 86 278 30 29 27 57 176 285 126 80 58 0 0
50 665 228 0 0 222 37 0 0 0 106 188 98 62 32 0 0
4 6 0 0 0 1 0 0 0 0 1 5 0 0 0 0 0
33 894 422 110 41 151 51 14 21 37 109 308 141 131 101 90 39
2 10 2 2 1 3 2 0 1 0 1 5 0 2 2 0 0
3 27 14 3 3 6 2 4 0 0 2 11 6 2 2 0 0
8 59 38 3 4 7 10 0 2 11 8 25 13 11 8 10 4
13 508 342 0 0 83 39 0 0 0 54 237 127 105 88 0 0
27 971 619 6 4 115 101 15 23 12 83 539 249 161 120 3 1
6 32 13 0 0 16 1 0 0 0 4 14 3 7 7 0 0
28 547 178 99 49 148 28 16 25 37 79 163 71 45 36 0 0
104 2708 1132 381 215 627 126 56 106 151 309 897 449 361 234 0 0
26 797 221 72 30 102 38 34 4 23 95 182 80 57 44 45 17
1 4 0 0 0 0 0 0 0 0 0 2 0 0 0 1 0
4 74 19 1 1 2 5 3 0 4 13 22 6 5 3 13 4
99 3205 1927 67 56 308 469 155 39 105 243 1644 781 483 356 39 9
57 538 153 53 25 78 17 10 25 25 83 130 61 42 31 0 0
47 1375 520 193 102 295 86 42 56 68 155 395 189 192 142 1 0
9 143 30 24 25 49 5 2 3 5 14 29 13 8 4 0 0
26 743 283 57 5 62 94 27 1 57 54 253 103 35 33 126 44
25 508 121 79 55 134 22 27 7 18 57 100 47 51 27 0 0
29 903 446 0 0 80 76 0 0 0 101 392 192 86 62 0 0
27 749 283 78 41 125 53 24 18 39 78 246 110 91 59 11 4
68 1279 510 247 134 381 38 34 14 72 172 472 203 143 101 13 3
51 1430 596 173 125 298 62 45 26 71 182 463 248 144 100 5 0
17 105 24 11 6 17 7 6 5 6 20 26 10 4 4 0 0
3 8 2 0 1 1 0 0 0 0 1 1 1 0 0 0 0
16 353 175 24 11 35 79 27 1 22 50 123 54 74 63 12 4
30 264 83 33 23 56 10 5 2 18 29 73 34 26 15 2 0
40 889 425 62 33 110 202 43 2 89 128 412 166 106 86 35 7
24 538 217 60 28 88 57 14 13 36 72 212 79 43 35 65 24
32 671 260 0 0 57 94 0 0 0 76 248 104 59 52 0 0
16 301 118 28 8 36 64 11 2 27 48 105 47 19 17 17 7
2 16 8 0 0 4 1 0 0 0 5 7 4 2 0 0 0
9 81 10 13 5 18 3 2 6 9 9 14 3 12 4 0 0
94 1504 487 280 154 434 58 38 74 69 254 419 201 134 85 4 0
11 155 74 12 3 15 25 11 0 14 9 52 26 18 13 16 9
7 138 62 16 14 30 11 6 1 15 11 59 29 3 3 1 1
4 18 5 4 1 5 0 1 1 0 3 3 1 4 3 0 0
35 584 215 62 23 85 40 14 16 32 77 188 76 37 27 97 36
24 447 120 61 33 94 23 14 19 24 45 121 44 42 32 1 0
6 50 20 0 0 26 2 0 0 0 12 25 7 13 6 0 0
5 36 18 0 0 2 4 0 0 0 6 20 7 9 4 0 0
49 870 397 1 1 65 133 30 6 3 131 348 166 81 65 1 0
11 277 86 41 18 59 13 8 5 8 31 83 39 13 8 0 0
15 94 24 0 0 19 3 0 0 0 14 24 8 12 8 0 0
46 1693 933 0 0 457 112 0 0 0 143 767 324 349 285 0 0
4 12 7 0 0 5 1 0 0 0 2 8 3 2 1 0 0
2 4 2 1 0 1 1 1 0 0 1 2 1 0 0 0 0
53 710 219 40 20 60 119 32 4 37 59 186 80 49 40 59 19
3 3 2 0 1 1 0 0 0 0 0 4 1 0 0 0 0
45 733 609 0 0 121 91 0 0 0 128 514 201 263 207 0 0
2 18 2 0 0 2 0 0 0 0 5 6 1 2 0 0 0
2 5 2 0 0 1 1 0 0 0 0 2 1 0 0 0 0
3 9 2 0 0 1 0 0 0 0 7 1 1 1 0 0 0
15 67 26 0 0 13 4 0 0 0 15 35 12 7 2 0 0
1 1 0 0 0 0 0 0 0 0 0 0 0 0 0 0 0
