# Supplementary material for: CSQUiD: an index and non-probability framework for constrained skyline query processing over uncertain data
Source: PeerJ Comput Sci. 2024 Sep 16;10:e2225. doi: 10.7717/peerj-cs.2225 (PMC11639172; doi:10.7717/peerj-cs.2225)
Supplement: Supplemental Information 3 [file peerj-cs-10-2225-s003.zip › The Real Dataset_ NBA/nba.player_regular_season.txt]

47 0 527 0 0 0 35 0 0 0 161 834 202 178 123 0 0
30 0 65 0 0 0 20 0 0 0 46 91 23 35 19 0 0
4 0 0 0 0 0 0 0 0 0 0 1 0 0 0 0 0
58 0 138 0 0 0 16 0 0 0 98 263 53 69 32 0 0
58 0 295 0 0 0 54 0 0 0 164 438 124 79 47 0 0
45 0 631 0 0 0 54 0 0 0 93 856 255 156 121 0 0
6 0 13 0 0 0 1 0 0 0 15 22 5 4 3 0 0
20 0 41 0 0 0 15 0 0 0 33 107 19 10 3 0 0
17 0 108 0 0 0 14 0 0 0 50 229 46 30 16 0 0
43 0 162 0 0 0 30 0 0 0 98 358 70 44 22 0 0
58 0 713 0 0 0 37 0 0 0 196 1016 266 257 181 0 0
6 0 6 0 0 0 0 0 0 0 3 5 2 4 2 0 0
58 0 567 0 0 0 60 0 0 0 115 870 223 193 121 0 0
12 0 34 0 0 0 1 0 0 0 16 49 14 7 6 0 0
54 0 264 0 0 0 39 0 0 0 122 383 95 117 74 0 0
5 0 0 0 0 0 0 0 0 0 2 3 0 0 0 0 0
60 0 453 0 0 0 35 0 0 0 90 583 175 160 103 0 0
60 0 210 0 0 0 31 0 0 0 108 356 87 72 36 0 0
13 0 17 0 0 0 4 0 0 0 9 29 6 12 5 0 0
59 0 845 0 0 0 202 0 0 0 191 1102 323 283 199 0 0
51 0 256 0 0 0 17 0 0 0 136 373 100 92 56 0 0
59 0 630 0 0 0 59 0 0 0 182 845 272 159 86 0 0
54 0 238 0 0 0 22 0 0 0 113 356 93 91 52 0 0
49 0 227 0 0 0 40 0 0 0 129 380 94 84 39 0 0
3 0 0 0 0 0 0 0 0 0 0 0 0 0 0 0 0
4 0 6 0 0 0 0 0 0 0 6 6 2 2 2 0 0
12 0 10 0 0 0 0 0 0 0 5 15 4 3 2 0 0
60 0 528 0 0 0 104 0 0 0 141 710 199 203 130 0 0
59 0 287 0 0 0 14 0 0 0 136 381 107 115 73 0 0
47 0 84 0 0 0 11 0 0 0 92 146 35 41 14 0 0
10 0 14 0 0 0 0 0 0 0 8 15 6 6 2 0 0
57 0 296 0 0 0 40 0 0 0 92 563 111 111 74 0 0
60 0 522 0 0 0 22 0 0 0 167 768 194 206 134 0 0
17 0 19 0 0 0 0 0 0 0 17 32 7 7 5 0 0
6 0 8 0 0 0 0 0 0 0 4 7 2 4 4 0 0
11 0 11 0 0 0 0 0 0 0 13 25 5 3 1 0 0
1 0 0 0 0 0 0 0 0 0 1 1 0 0 0 0 0
16 0 14 0 0 0 4 0 0 0 13 25 3 15 8 0 0
30 0 63 0 0 0 2 0 0 0 64 96 25 26 13 0 0
51 0 343 0 0 0 33 0 0 0 97 478 141 106 61 0 0
55 0 926 0 0 0 69 0 0 0 142 908 364 260 198 0 0
33 0 85 0 0 0 16 0 0 0 59 138 31 45 23 0 0
29 0 82 0 0 0 9 0 0 0 67 121 23 60 36 0 0
60 0 221 0 0 0 35 0 0 0 153 362 70 130 81 0 0
31 0 139 0 0 0 26 0 0 0 86 241 47 70 45 0 0
60 0 277 0 0 0 40 0 0 0 89 495 118 60 41 0 0
59 0 263 0 0 0 40 0 0 0 101 372 97 127 69 0 0
6 0 16 0 0 0 3 0 0 0 6 27 4 12 8 0 0
23 0 88 0 0 0 14 0 0 0 37 97 28 56 32 0 0
28 0 140 0 0 0 8 0 0 0 38 198 53 60 34 0 0
60 0 1389 0 0 0 25 0 0 0 199 1557 475 601 439 0 0
23 0 71 0 0 0 5 0 0 0 45 89 29 28 13 0 0
40 0 179 0 0 0 58 0 0 0 62 304 81 28 17 0 0
16 0 5 0 0 0 0 0 0 0 5 8 0 5 5 0 0
14 0 8 0 0 0 2 0 0 0 13 11 1 9 6 0 0
51 0 178 0 0 0 21 0 0 0 139 253 76 66 26 0 0
2 0 2 0 0 0 0 0 0 0 3 2 0 4 2 0 0
55 0 256 0 0 0 15 0 0 0 94 348 98 75 60 0 0
57 0 334 0 0 0 24 0 0 0 71 494 149 55 36 0 0
55 0 350 0 0 0 47 0 0 0 105 476 139 124 72 0 0
3 0 0 0 0 0 0 0 0 0 4 7 0 0 0 0 0
55 0 663 0 0 0 67 0 0 0 169 898 276 173 111 0 0
51 0 150 0 0 0 27 0 0 0 64 287 60 49 30 0 0
60 0 382 0 0 0 36 0 0 0 172 390 119 225 144 0 0
31 0 133 0 0 0 19 0 0 0 71 145 38 95 57 0 0
29 0 249 0 0 0 17 0 0 0 101 245 81 130 87 0 0
29 0 102 0 0 0 15 0 0 0 62 167 36 54 30 0 0
56 0 423 0 0 0 93 0 0 0 109 655 190 79 43 0 0
60 0 354 0 0 0 17 0 0 0 95 478 142 160 70 0 0
50 0 127 0 0 0 20 0 0 0 61 174 52 47 23 0 0
53 0 877 0 0 0 46 0 0 0 194 891 329 328 219 0 0
10 0 191 0 0 0 8 0 0 0 42 209 73 66 45 0 0
43 0 686 0 0 0 38 0 0 0 152 682 256 262 174 0 0
58 0 577 0 0 0 134 0 0 0 177 741 229 200 119 0 0
51 0 103 0 0 0 19 0 0 0 83 165 33 59 37 0 0
54 0 435 0 0 0 109 0 0 0 115 588 162 179 111 0 0
41 0 120 0 0 0 12 0 0 0 75 199 43 80 34 0 0
16 0 106 0 0 0 17 0 0 0 29 176 43 31 20 0 0
57 0 354 0 0 0 56 0 0 0 123 548 130 138 94 0 0
41 0 248 0 0 0 39 0 0 0 94 372 87 107 74 0 0
58 0 728 0 0 0 58 0 0 0 159 989 291 180 146 0 0
60 0 439 0 0 0 63 0 0 0 155 586 184 130 71 0 0
58 0 366 0 0 0 34 0 0 0 83 531 142 124 82 0 0
53 0 242 0 0 0 29 0 0 0 75 385 102 53 38 0 0
57 0 687 0 0 0 84 0 0 0 169 722 245 348 197 0 0
43 0 93 0 0 0 6 0 0 0 42 153 37 33 19 0 0
22 0 74 0 0 0 4 0 0 0 34 146 29 26 16 0 0
7 0 4 0 0 0 0 0 0 0 8 13 1 5 2 0 0
21 0 20 0 0 0 4 0 0 0 18 44 6 15 8 0 0
14 0 16 0 0 0 4 0 0 0 10 31 5 10 6 0 0
25 0 70 0 0 0 8 0 0 0 28 116 23 35 24 0 0
48 0 575 0 0 0 48 0 0 0 154 765 212 227 151 0 0
4 0 5 0 0 0 1 0 0 0 3 14 1 4 3 0 0
41 0 278 0 0 0 23 0 0 0 61 414 110 73 58 0 0
37 0 273 0 0 0 22 0 0 0 58 400 109 69 55 0 0
24 0 65 0 0 0 1 0 0 0 39 89 22 30 21 0 0
1 0 2 0 0 0 0 0 0 0 5 6 0 3 2 0 0
11 0 58 0 0 0 3 0 0 0 30 71 14 37 30 0 0
7 0 10 0 0 0 3 0 0 0 17 19 3 8 4 0 0
37 0 388 0 0 0 23 0 0 0 123 408 142 157 104 0 0
48 0 504 0 0 0 37 0 0 0 159 662 195 180 114 0 0
28 0 152 0 0 0 11 0 0 0 34 199 58 52 36 0 0
46 0 164 0 0 0 27 0 0 0 82 215 51 89 62 0 0
3 0 3 0 0 0 0 0 0 0 3 7 1 2 1 0 0
10 0 37 0 0 0 2 0 0 0 5 50 14 16 9 0 0
7 0 34 0 0 0 2 0 0 0 2 43 13 14 8 0 0
46 0 491 0 0 0 70 0 0 0 147 430 150 252 191 0 0
2 0 5 0 0 0 0 0 0 0 1 7 2 1 1 0 0
1 0 4 0 0 0 0 0 0 0 1 2 2 0 0 0 0
3 0 9 0 0 0 0 0 0 0 2 9 4 1 1 0 0
48 0 189 0 0 0 19 0 0 0 100 292 71 60 47 0 0
3 0 6 0 0 0 0 0 0 0 3 10 3 1 0 0 0
11 0 15 0 0 0 7 0 0 0 3 31 7 3 1 0 0
48 0 259 0 0 0 50 0 0 0 171 369 99 120 61 0 0
44 0 228 0 0 0 27 0 0 0 117 273 89 84 50 0 0
21 0 149 0 0 0 28 0 0 0 66 187 55 63 39 0 0
45 0 315 0 0 0 41 0 0 0 151 425 114 135 87 0 0
24 0 166 0 0 0 13 0 0 0 85 238 59 72 48 0 0
48 0 644 0 0 0 62 0 0 0 141 734 221 272 202 0 0
48 0 316 0 0 0 31 0 0 0 151 526 131 88 54 0 0
11 0 46 0 0 0 1 0 0 0 22 60 15 21 16 0 0
49 0 293 0 0 0 7 0 0 0 115 364 103 150 87 0 0
14 0 61 0 0 0 2 0 0 0 24 86 25 23 11 0 0
24 0 186 0 0 0 4 0 0 0 69 218 63 106 60 0 0
44 0 117 0 0 0 46 0 0 0 49 184 53 34 11 0 0
46 0 176 0 0 0 12 0 0 0 60 258 68 68 40 0 0
2 0 0 0 0 0 0 0 0 0 1 4 0 0 0 0 0
47 0 910 0 0 0 74 0 0 0 182 953 308 422 294 0 0
1 0 0 0 0 0 0 0 0 0 1 3 0 0 0 0 0
44 0 524 0 0 0 59 0 0 0 162 689 207 159 110 0 0
2 0 4 0 0 0 0 0 0 0 4 3 2 0 0 0 0
41 0 520 0 0 0 59 0 0 0 157 683 205 159 110 0 0
37 0 56 0 0 0 6 0 0 0 40 116 23 13 10 0 0
48 0 383 0 0 0 28 0 0 0 116 469 133 160 117 0 0
47 0 589 0 0 0 58 0 0 0 153 780 229 179 131 0 0
48 0 299 0 0 0 89 0 0 0 105 381 113 105 73 0 0
47 0 414 0 0 0 52 0 0 0 90 570 158 147 98 0 0
22 0 76 0 0 0 6 0 0 0 34 101 27 37 22 0 0
45 0 362 0 0 0 49 0 0 0 106 469 123 183 116 0 0
13 0 138 0 0 0 7 0 0 0 40 179 54 54 30 0 0
45 0 386 0 0 0 24 0 0 0 122 545 162 108 62 0 0
32 0 248 0 0 0 17 0 0 0 82 366 108 54 32 0 0
48 0 535 0 0 0 18 0 0 0 88 688 212 150 111 0 0
48 0 194 0 0 0 17 0 0 0 106 243 67 92 60 0 0
43 0 142 0 0 0 18 0 0 0 66 247 59 38 24 0 0
47 0 331 0 0 0 57 0 0 0 121 501 109 135 113 0 0
24 0 242 0 0 0 37 0 0 0 33 360 90 74 62 0 0
14 0 78 0 0 0 4 0 0 0 42 113 32 28 14 0 0
37 0 89 0 0 0 7 0 0 0 45 137 36 33 17 0 0
33 0 182 0 0 0 7 0 0 0 71 191 61 91 60 0 0
9 0 34 0 0 0 17 0 0 0 19 70 12 14 10 0 0
56 0 286 0 0 0 125 0 0 0 194 281 110 121 66 0 0
11 0 102 0 0 0 19 0 0 0 28 121 30 55 42 0 0
45 0 125 0 0 0 18 0 0 0 86 157 54 49 17 0 0
32 0 159 0 0 0 33 0 0 0 64 181 57 71 45 0 0
27 0 308 0 0 0 52 0 0 0 78 309 103 157 102 0 0
60 0 618 0 0 0 113 0 0 0 175 647 202 345 214 0 0
33 0 310 0 0 0 61 0 0 0 97 338 99 188 112 0 0
18 0 226 0 0 0 69 0 0 0 40 237 78 92 70 0 0
52 0 546 0 0 0 156 0 0 0 112 585 187 228 172 0 0
34 0 320 0 0 0 87 0 0 0 72 348 109 136 102 0 0
10 0 42 0 0 0 3 0 0 0 10 66 16 13 10 0 0
48 0 289 0 0 0 83 0 0 0 67 447 114 91 61 0 0
38 0 247 0 0 0 80 0 0 0 57 381 98 78 51 0 0
6 0 18 0 0 0 3 0 0 0 10 17 6 7 6 0 0
32 0 317 0 0 0 55 0 0 0 110 300 96 203 125 0 0
60 0 708 0 0 0 99 0 0 0 257 794 248 311 212 0 0
60 0 442 0 0 0 114 0 0 0 140 541 154 164 134 0 0
3 0 15 0 0 0 5 0 0 0 5 12 3 14 9 0 0
60 0 546 0 0 0 149 0 0 0 93 691 225 157 96 0 0
34 0 72 0 0 0 18 0 0 0 39 135 25 34 22 0 0
11 0 42 0 0 0 5 0 0 0 20 48 18 12 6 0 0
59 0 343 0 0 0 58 0 0 0 114 385 132 110 79 0 0
56 0 313 0 0 0 124 0 0 0 157 199 73 213 167 0 0
60 0 511 0 0 0 80 0 0 0 247 375 156 284 199 0 0
48 0 106 0 0 0 33 0 0 0 68 114 41 33 24 0 0
19 0 47 0 0 0 12 0 0 0 24 42 16 22 15 0 0
52 0 112 0 0 0 37 0 0 0 81 142 38 56 36 0 0
33 0 65 0 0 0 25 0 0 0 57 100 22 34 21 0 0
21 0 304 0 0 0 61 0 0 0 28 315 116 115 72 0 0
53 0 221 0 0 0 68 0 0 0 110 253 84 71 53 0 0
27 0 191 0 0 0 38 0 0 0 73 218 73 73 45 0 0
58 0 458 0 0 0 77 0 0 0 224 495 161 234 136 0 0
21 0 204 0 0 0 26 0 0 0 89 224 75 91 54 0 0
37 0 254 0 0 0 51 0 0 0 135 271 86 143 82 0 0
14 0 69 0 0 0 12 0 0 0 24 61 22 33 25 0 0
49 0 447 0 0 0 118 0 0 0 127 406 140 231 167 0 0
35 0 378 0 0 0 106 0 0 0 103 345 118 198 142 0 0
47 0 347 0 0 0 56 0 0 0 124 492 125 137 97 0 0
60 0 443 0 0 0 135 0 0 0 258 457 156 183 131 0 0
21 0 135 0 0 0 14 0 0 0 48 110 46 70 43 0 0
13 0 21 0 0 0 7 0 0 0 24 35 5 24 11 0 0
10 0 13 0 0 0 4 0 0 0 14 18 4 11 5 0 0
8 0 25 0 0 0 11 0 0 0 16 36 10 9 5 0 0
36 0 123 0 0 0 39 0 0 0 37 193 55 21 13 0 0
61 0 682 0 0 0 107 0 0 0 167 834 272 181 138 0 0
8 0 79 0 0 0 19 0 0 0 25 115 31 24 17 0 0
53 0 603 0 0 0 88 0 0 0 142 719 241 157 121 0 0
34 0 148 0 0 0 37 0 0 0 104 137 53 70 42 0 0
57 0 803 0 0 0 276 0 0 0 191 816 282 302 239 0 0
2 0 2 0 0 0 2 0 0 0 0 3 1 0 0 0 0
24 0 324 0 0 0 34 0 0 0 74 311 117 112 90 0 0
61 0 777 0 0 0 158 0 0 0 173 800 279 283 219 0 0
37 0 453 0 0 0 124 0 0 0 99 489 162 171 129 0 0
1 0 0 0 0 0 1 0 0 0 0 0 0 0 0 0 0
57 0 534 0 0 0 125 0 0 0 215 830 215 167 104 0 0
7 0 53 0 0 0 9 0 0 0 32 80 21 18 11 0 0
13 0 130 0 0 0 34 0 0 0 40 236 58 30 14 0 0
37 0 351 0 0 0 82 0 0 0 143 514 136 119 79 0 0
44 0 258 0 0 0 61 0 0 0 53 290 97 77 64 0 0
57 0 626 0 0 0 132 0 0 0 202 653 219 257 188 0 0
43 0 423 0 0 0 104 0 0 0 110 589 172 133 79 0 0
10 0 61 0 0 0 9 0 0 0 13 88 26 17 9 0 0
33 0 362 0 0 0 95 0 0 0 97 501 146 116 70 0 0
60 0 995 0 0 0 100 0 0 0 216 816 345 462 305 0 0
55 0 337 0 0 0 57 0 0 0 71 353 123 146 91 0 0
16 0 29 0 0 0 12 0 0 0 24 25 9 17 11 0 0
2 0 2 0 0 0 0 0 0 0 2 3 1 0 0 0 0
50 0 222 0 0 0 41 0 0 0 113 267 89 63 44 0 0
26 0 81 0 0 0 13 0 0 0 34 109 36 19 9 0 0
22 0 139 0 0 0 28 0 0 0 77 155 52 44 35 0 0
58 0 608 0 0 0 157 0 0 0 251 574 223 211 162 0 0
59 0 365 0 0 0 167 0 0 0 150 520 144 104 77 0 0
53 0 314 0 0 0 68 0 0 0 174 367 101 174 112 0 0
19 0 37 0 0 0 11 0 0 0 12 44 11 17 15 0 0
45 0 87 0 0 0 20 0 0 0 30 118 29 44 29 0 0
26 0 50 0 0 0 9 0 0 0 18 74 18 27 14 0 0
39 0 137 0 0 0 48 0 0 0 71 183 53 45 31 0 0
60 0 920 0 0 0 160 0 0 0 273 839 340 350 240 0 0
57 0 899 0 0 0 209 0 0 0 239 906 309 367 281 0 0
58 0 602 0 0 0 185 0 0 0 121 572 214 213 174 0 0
1 0 0 0 0 0 0 0 0 0 0 1 0 1 0 0 0
23 0 102 0 0 0 19 0 0 0 48 118 34 54 34 0 0
43 0 275 0 0 0 64 0 0 0 109 280 93 133 89 0 0
20 0 173 0 0 0 45 0 0 0 61 162 59 79 55 0 0
50 0 195 0 0 0 53 0 0 0 107 278 65 91 65 0 0
48 0 538 0 0 0 100 0 0 0 150 633 196 183 146 0 0
58 0 457 0 0 0 229 0 0 0 195 487 153 219 151 0 0
60 0 387 0 0 0 233 0 0 0 133 516 138 152 111 0 0
32 0 107 0 0 0 44 0 0 0 33 127 34 58 39 0 0
60 0 601 0 0 0 171 0 0 0 243 771 203 263 195 0 0
38 0 437 0 0 0 136 0 0 0 164 555 147 190 143 0 0
55 0 334 0 0 0 96 0 0 0 107 417 116 141 102 0 0
59 0 415 0 0 0 143 0 0 0 148 401 127 240 161 0 0
56 0 575 0 0 0 167 0 0 0 217 657 222 181 131 0 0
59 0 491 0 0 0 68 0 0 0 100 556 202 155 87 0 0
60 0 613 0 0 0 186 0 0 0 132 533 202 254 209 0 0
9 0 12 0 0 0 3 0 0 0 12 21 5 6 2 0 0
22 0 51 0 0 0 31 0 0 0 9 51 18 18 15 0 0
53 0 215 0 0 0 82 0 0 0 158 257 61 124 93 0 0
58 0 1197 0 0 0 149 0 0 0 156 1216 425 413 347 0 0
56 0 273 0 0 0 50 0 0 0 182 323 98 109 77 0 0
63 0 458 0 0 0 176 0 0 0 217 516 144 241 170 0 0
49 0 279 0 0 0 109 0 0 0 99 274 102 106 75 0 0
67 0 438 0 0 0 140 0 0 0 192 499 174 129 90 0 0
2 0 4 0 0 0 0 0 0 0 2 4 1 3 2 0 0
13 0 59 0 0 0 20 0 0 0 27 82 21 31 17 0 0
15 0 63 0 0 0 20 0 0 0 29 86 22 34 19 0 0
60 0 895 0 0 0 233 0 0 0 132 936 340 282 215 0 0
3 0 10 0 0 0 2 0 0 0 6 16 5 5 0 0 0
29 0 279 0 0 0 88 0 0 0 133 378 101 112 77 0 0
36 0 382 0 0 0 75 0 0 0 140 435 125 209 132 0 0
65 0 661 0 0 0 163 0 0 0 273 813 226 321 209 0 0
57 0 242 0 0 0 46 0 0 0 97 248 80 131 82 0 0
60 0 254 0 0 0 40 0 0 0 111 305 88 117 78 0 0
59 0 612 0 0 0 95 0 0 0 203 600 204 267 204 0 0
62 0 656 0 0 0 137 0 0 0 255 558 208 349 240 0 0
61 0 779 0 0 0 149 0 0 0 229 698 288 262 203 0 0
46 0 87 0 0 0 36 0 0 0 51 134 36 38 15 0 0
59 0 713 0 0 0 205 0 0 0 279 718 234 355 245 0 0
55 0 226 0 0 0 57 0 0 0 151 268 87 90 52 0 0
65 0 758 0 0 0 377 0 0 0 210 814 284 270 190 0 0
66 0 973 0 0 0 252 0 0 0 143 1140 394 242 185 0 0
7 0 22 0 0 0 8 0 0 0 14 29 9 11 4 0 0
56 0 251 0 0 0 16 0 0 0 118 273 68 136 115 0 0
57 0 135 0 0 0 90 0 0 0 116 200 51 52 33 0 0
62 0 535 0 0 0 124 0 0 0 201 439 162 348 211 0 0
61 0 364 0 0 0 60 0 0 0 147 403 130 149 104 0 0
67 0 606 0 0 0 174 0 0 0 223 646 197 254 212 0 0
62 0 625 0 0 0 92 0 0 0 228 598 206 321 213 0 0
62 0 325 0 0 0 51 0 0 0 101 297 100 176 125 0 0
67 0 182 0 0 0 24 0 0 0 90 222 77 39 28 0 0
65 0 770 0 0 0 155 0 0 0 257 679 275 313 220 0 0
66 0 354 0 0 0 131 0 0 0 129 421 144 89 66 0 0
42 0 197 0 0 0 85 0 0 0 72 231 78 58 41 0 0
4 0 7 0 0 0 2 0 0 0 2 9 3 1 1 0 0
17 0 146 0 0 0 39 0 0 0 63 153 47 75 52 0 0
69 0 872 0 0 0 136 0 0 0 244 922 299 373 274 0 0
52 0 726 0 0 0 97 0 0 0 181 769 252 298 222 0 0
57 0 987 0 0 0 229 0 0 0 242 944 329 456 329 0 0
49 0 182 0 0 0 28 0 0 0 33 183 74 47 34 0 0
65 0 330 0 0 0 203 0 0 0 104 314 122 101 86 0 0
34 0 115 0 0 0 38 0 0 0 49 174 43 50 29 0 0
68 0 972 0 0 0 176 0 0 0 232 996 351 330 270 0 0
64 0 1072 0 0 0 259 0 0 0 225 903 348 486 376 0 0
62 0 496 0 0 0 84 0 0 0 190 366 150 300 196 0 0
50 0 209 0 0 0 66 0 0 0 106 212 63 110 83 0 0
8 0 41 0 0 0 8 0 0 0 12 45 13 21 15 0 0
13 0 43 0 0 0 10 0 0 0 27 45 12 28 19 0 0
29 0 125 0 0 0 48 0 0 0 67 122 38 61 49 0 0
53 0 148 0 0 101 82 0 0 0 83 158 52 79 44 0 0
24 0 64 0 0 24 4 0 0 0 34 74 26 18 12 0 0
66 0 982 0 0 249 182 0 0 0 244 867 352 332 278 0 0
48 0 326 0 0 220 60 0 0 0 197 336 126 100 74 0 0
68 0 1144 0 0 244 266 0 0 0 215 1127 363 508 418 0 0
64 0 496 0 0 452 135 0 0 0 203 464 165 223 166 0 0
33 0 77 0 0 106 27 0 0 0 51 113 28 36 21 0 0
48 0 221 0 0 72 69 0 0 0 86 275 83 84 55 0 0
46 0 201 0 0 65 65 0 0 0 80 197 70 88 61 0 0
66 0 511 0 0 199 99 0 0 0 87 506 175 228 161 0 0
9 0 42 0 0 15 19 0 0 0 23 46 17 16 8 0 0
56 0 323 0 0 229 79 0 0 0 115 355 109 128 105 0 0
53 0 458 0 0 152 208 0 0 0 180 346 132 237 194 0 0
14 0 24 0 0 15 12 0 0 0 29 51 6 19 12 0 0
67 0 443 0 0 523 161 0 0 0 266 445 134 245 175 0 0
65 0 562 0 0 491 162 0 0 0 269 656 211 263 140 0 0
65 0 570 0 0 401 110 0 0 0 156 631 202 223 166 0 0
67 0 764 0 0 584 197 0 0 0 193 749 315 172 134 0 0
66 0 615 0 0 562 174 0 0 0 219 601 207 267 201 0 0
18 0 74 0 0 43 38 0 0 0 26 85 29 29 16 0 0
69 0 1078 0 0 474 341 0 0 0 185 1138 401 365 276 0 0
63 0 955 0 0 197 287 0 0 0 208 877 326 381 303 0 0
5 0 17 0 0 18 9 0 0 0 6 25 6 7 5 0 0
13 0 51 0 0 18 19 0 0 0 32 56 17 23 17 0 0
68 0 416 0 0 235 139 0 0 0 179 298 151 229 114 0 0
14 0 29 0 0 30 8 0 0 0 27 40 7 22 15 0 0
68 0 1040 0 0 410 170 0 0 0 231 1120 398 349 244 0 0
3 0 4 0 0 8 0 0 0 0 6 4 0 4 4 0 0
68 0 352 0 0 271 107 0 0 0 220 373 119 164 114 0 0
68 0 915 0 0 681 90 0 0 0 247 944 327 396 261 0 0
6 0 23 0 0 7 10 0 0 0 5 28 10 4 3 0 0
68 0 569 0 0 242 127 0 0 0 242 597 199 292 171 0 0
63 0 271 0 0 125 100 0 0 0 99 267 87 134 97 0 0
67 0 570 0 0 404 62 0 0 0 255 479 162 308 246 0 0
7 0 10 0 0 12 3 0 0 0 5 7 3 9 4 0 0
66 0 396 0 0 319 143 0 0 0 232 428 135 195 126 0 0
53 0 359 0 0 288 66 0 0 0 188 384 130 150 99 0 0
66 0 740 0 0 446 414 0 0 0 221 690 275 253 190 0 0
54 0 629 0 0 484 184 0 0 0 157 728 256 156 117 0 0
66 0 849 0 0 547 193 0 0 0 256 636 264 439 321 0 0
59 0 431 0 0 251 68 0 0 0 146 426 164 139 103 0 0
35 0 150 0 0 61 16 0 0 0 54 185 65 26 20 0 0
66 0 1077 0 0 795 158 0 0 0 278 940 377 440 323 0 0
34 0 127 0 0 65 37 0 0 0 52 103 39 71 49 0 0
64 0 836 0 0 511 147 0 0 0 242 843 297 299 242 0 0
60 0 493 0 0 120 150 0 0 0 196 533 181 180 131 0 0
65 0 282 0 0 84 68 0 0 0 85 310 105 105 72 0 0
33 0 217 0 0 125 25 0 0 0 75 215 87 54 43 0 0
68 0 1028 0 0 495 184 0 0 0 240 918 312 484 404 0 0
66 0 1121 0 0 1080 251 0 0 0 271 930 332 608 457 0 0
20 0 68 0 0 50 17 0 0 0 56 84 24 35 20 0 0
29 0 293 0 0 153 42 0 0 0 76 219 85 139 123 0 0
66 0 883 0 0 218 255 0 0 0 183 923 302 331 279 0 0
65 0 679 0 0 326 342 0 0 0 144 703 249 238 181 0 0
51 0 367 0 0 194 187 0 0 0 138 385 125 159 117 0 0
10 0 15 0 0 10 6 0 0 0 15 22 6 3 3 0 0
31 0 378 0 0 96 39 0 0 0 86 361 141 108 96 0 0
66 0 604 0 0 426 117 0 0 0 222 613 229 208 146 0 0
60 0 731 0 0 178 161 0 0 0 145 663 252 267 227 0 0
17 0 57 0 0 34 6 0 0 0 6 48 11 43 35 0 0
65 2545 1005 0 0 593 234 0 0 0 199 1155 411 260 183 0 0
51 337 68 0 0 76 31 0 0 0 62 96 25 29 18 0 0
39 234 86 0 0 39 25 0 0 0 63 90 30 37 26 0 0
66 1356 493 0 0 328 90 0 0 0 235 473 165 242 163 0 0
39 788 261 0 0 243 50 0 0 0 102 285 99 80 63 0 0
6 54 11 0 0 9 1 0 0 0 7 18 4 9 3 0 0
66 2396 1032 0 0 841 150 0 0 0 258 926 365 431 302 0 0
66 2543 854 0 0 549 128 0 0 0 249 749 300 330 254 0 0
64 1479 433 0 0 165 147 0 0 0 120 436 157 153 119 0 0
12 118 36 0 0 24 12 0 0 0 22 43 9 28 18 0 0
62 2581 872 0 0 434 247 0 0 0 221 778 281 372 310 0 0
63 2004 868 0 0 773 182 0 0 0 213 740 263 424 342 0 0
12 167 47 0 0 26 6 0 0 0 25 65 19 14 9 0 0
66 1301 268 0 0 246 102 0 0 0 197 315 89 119 90 0 0
64 2242 933 0 0 214 303 0 0 0 213 867 290 423 353 0 0
57 1925 474 0 0 232 280 0 0 0 123 454 164 194 146 0 0
66 2209 598 0 0 225 220 0 0 0 165 615 206 245 186 0 0
63 882 248 0 0 331 66 0 0 0 141 236 76 155 96 0 0
63 1389 671 0 0 221 151 0 0 0 181 628 244 213 183 0 0
66 1558 629 0 0 471 121 0 0 0 214 600 227 254 175 0 0
3 15 2 0 0 1 0 0 0 0 2 4 1 2 0 0 0
35 988 234 0 0 122 60 0 0 0 94 296 102 38 30 0 0
28 525 147 0 0 148 25 0 0 0 81 165 53 68 41 0 0
11 0 40 0 0 18 8 0 0 0 9 63 13 17 14 0 0
1 3 4 0 0 0 2 0 0 0 2 6 0 6 4 0 0
66 1673 566 0 0 303 163 0 0 0 225 570 225 152 116 0 0
65 2055 608 0 0 216 222 0 0 0 204 651 213 221 182 0 0
7 118 23 0 0 15 9 0 0 0 18 26 7 14 9 0 0
57 1507 524 0 0 264 164 0 0 0 188 457 200 160 124 0 0
35 699 204 0 0 195 40 0 0 0 38 217 89 34 26 0 0
68 996 250 0 0 121 82 0 0 0 137 264 102 61 46 0 0
62 1414 595 0 0 251 113 0 0 0 227 494 198 243 199 0 0
26 187 45 0 0 25 9 0 0 0 36 61 13 30 19 0 0
67 2459 759 0 0 229 243 0 0 0 243 783 253 314 253 0 0
61 1745 731 0 0 342 144 0 0 0 242 625 272 244 187 0 0
67 2468 718 0 0 284 205 0 0 0 260 645 227 354 264 0 0
70 2577 1020 0 0 351 252 0 0 0 206 866 318 473 384 0 0
65 1030 330 0 0 193 37 0 0 0 166 408 130 113 70 0 0
29 722 344 0 0 75 55 0 0 0 81 320 123 142 98 0 0
41 622 187 0 0 146 31 0 0 0 83 150 55 116 77 0 0
28 220 43 0 0 15 23 0 0 0 43 63 14 28 15 0 0
7 46 5 0 0 1 5 0 0 0 12 15 2 1 1 0 0
70 1627 474 0 0 183 117 0 0 0 195 465 170 177 134 0 0
63 1358 461 0 0 345 117 0 0 0 213 415 156 225 149 0 0
72 2064 461 0 0 297 226 0 0 0 203 588 199 88 63 0 0
59 641 134 0 0 100 55 0 0 0 116 191 60 25 14 0 0
15 422 112 0 0 50 34 0 0 0 29 142 39 43 34 0 0
69 1496 509 0 0 214 79 0 0 0 152 505 185 208 139 0 0
20 202 56 0 0 36 11 0 0 0 27 59 24 13 8 0 0
52 1522 420 0 0 130 77 0 0 0 128 525 175 81 70 0 0
71 1729 409 0 0 509 144 0 0 0 280 453 140 206 129 0 0
72 2373 1062 0 0 246 209 0 0 0 259 884 354 429 354 0 0
64 973 401 0 0 79 92 0 0 0 100 352 132 182 137 0 0
72 2370 594 0 0 274 189 0 0 0 151 545 190 292 214 0 0
70 1654 412 0 0 395 107 0 0 0 196 395 137 261 138 0 0
72 2179 688 0 0 528 176 0 0 0 215 699 257 277 174 0 0
71 2377 686 0 0 589 158 0 0 0 201 714 289 181 108 0 0
70 1101 234 0 0 304 74 0 0 0 150 261 78 116 78 0 0
72 2857 1383 0 0 394 518 0 0 0 201 1262 486 522 411 0 0
72 2137 887 0 0 194 323 0 0 0 224 777 288 433 311 0 0
72 2385 949 0 0 728 120 0 0 0 284 872 321 430 307 0 0
67 1937 570 0 0 213 160 0 0 0 177 614 220 179 130 0 0
71 1805 452 0 0 159 139 0 0 0 149 467 162 170 128 0 0
67 1515 475 0 0 267 109 0 0 0 176 415 161 195 153 0 0
72 2655 1228 0 0 870 214 0 0 0 232 973 370 590 488 0 0
71 1040 330 0 0 178 59 0 0 0 178 307 122 132 86 0 0
64 1589 462 0 0 139 131 0 0 0 155 491 159 180 144 0 0
58 771 111 0 0 66 84 0 0 0 79 119 41 53 29 0 0
71 2727 931 0 0 291 364 0 0 0 187 838 316 368 299 0 0
68 1576 564 0 0 555 80 0 0 0 210 493 188 275 188 0 0
72 2467 1155 0 0 255 229 0 0 0 211 915 412 392 331 0 0
72 2006 720 0 0 484 128 0 0 0 234 713 255 305 210 0 0
9 53 11 0 0 1 3 0 0 0 8 16 4 6 3 0 0
71 1877 496 0 0 224 179 0 0 0 234 530 212 97 72 0 0
11 104 28 0 0 26 9 0 0 0 15 45 11 10 6 0 0
40 495 131 0 0 98 49 0 0 0 53 138 48 65 35 0 0
72 1633 551 0 0 310 109 0 0 0 211 505 184 238 183 0 0
68 2232 760 0 0 225 187 0 0 0 263 748 254 337 252 0 0
32 358 133 0 0 69 23 0 0 0 53 129 43 62 47 0 0
63 611 100 0 0 110 33 0 0 0 91 137 31 64 38 0 0
71 1825 492 0 0 163 196 0 0 0 207 578 168 210 156 0 0
23 268 86 0 0 31 26 0 0 0 42 94 33 22 20 0 0
15 271 99 0 0 39 29 0 0 0 38 103 37 31 25 0 0
4 30 2 0 0 1 2 0 0 0 6 6 1 0 0 0 0
64 2067 421 0 0 257 220 0 0 0 199 392 138 206 145 0 0
72 2538 958 0 0 392 254 0 0 0 171 835 322 428 314 0 0
14 151 56 0 0 37 7 0 0 0 31 60 25 10 6 0 0
63 1489 564 0 0 407 99 0 0 0 166 492 209 205 146 0 0
65 1881 811 0 0 160 154 0 0 0 142 756 278 357 255 0 0
71 1795 592 0 0 330 99 0 0 0 220 540 203 230 186 0 0
62 947 259 0 0 154 89 0 0 0 64 289 100 78 59 0 0
36 862 346 0 0 220 61 0 0 0 109 384 137 114 72 0 0
72 2365 785 0 0 303 251 0 0 0 265 836 330 155 125 0 0
71 1888 672 0 0 299 148 0 0 0 252 585 226 271 220 0 0
70 1127 426 0 0 285 58 0 0 0 170 399 159 156 108 0 0
45 404 114 0 0 56 37 0 0 0 57 133 33 73 48 0 0
20 287 105 0 0 97 12 0 0 0 50 116 39 38 27 0 0
65 922 282 0 0 154 77 0 0 0 76 308 111 76 60 0 0
68 820 166 0 0 155 131 0 0 0 115 161 56 88 54 0 0
72 2376 942 0 0 374 247 0 0 0 163 820 324 374 294 0 0
63 702 175 0 0 87 79 0 0 0 67 223 72 45 31 0 0
3 15 2 0 0 1 1 0 0 0 4 6 1 0 0 0 0
60 2150 1036 0 0 594 126 0 0 0 205 869 363 416 310 0 0
70 1862 785 0 0 191 203 0 0 0 130 821 269 352 247 0 0
67 1117 431 0 0 256 87 0 0 0 147 375 138 199 155 0 0
72 2724 1741 0 0 539 189 0 0 0 282 1378 617 626 507 0 0
31 409 147 0 0 170 18 0 0 0 60 164 52 69 43 0 0
25 288 93 0 0 42 32 0 0 0 39 88 36 27 21 0 0
70 1738 769 0 0 220 163 0 0 0 156 695 268 291 233 0 0
72 1451 507 0 0 243 174 0 0 0 184 533 207 118 93 0 0
67 1007 348 0 0 196 79 0 0 0 86 351 136 106 76 0 0
7 38 14 0 0 9 1 0 0 0 9 9 5 7 4 0 0
72 2316 1112 0 0 259 298 0 0 0 215 1064 396 382 320 0 0
37 680 228 0 0 88 74 0 0 0 62 263 78 88 72 0 0
64 1537 561 0 0 386 151 0 0 0 189 541 213 191 135 0 0
75 2738 957 0 0 688 294 0 0 0 242 946 390 249 177 0 0
66 1423 543 0 0 326 145 0 0 0 121 574 211 178 121 0 0
67 1144 302 0 0 239 89 0 0 0 140 308 101 133 100 0 0
72 2767 1356 0 0 492 642 0 0 0 206 1223 440 564 476 0 0
3 16 2 0 0 4 1 0 0 0 2 6 0 2 2 0 0
71 2250 953 0 0 430 205 0 0 0 170 896 335 368 283 0 0
72 2111 547 0 0 323 236 0 0 0 182 497 186 222 175 0 0
64 2364 1319 0 0 309 478 0 0 0 134 1264 478 442 363 0 0
65 1250 430 0 0 306 52 0 0 0 235 437 178 106 74 0 0
71 1147 323 0 0 251 136 0 0 0 107 302 134 102 55 0 0
71 1242 477 0 0 146 141 0 0 0 114 502 190 143 97 0 0
71 1866 720 0 0 794 54 0 0 0 273 626 228 383 264 0 0
72 1622 867 0 0 587 36 0 0 0 284 709 295 371 277 0 0
51 927 357 0 0 183 81 0 0 0 94 364 109 191 139 0 0
61 1533 759 0 0 555 71 0 0 0 221 617 243 380 273 0 0
72 1943 1079 0 0 725 85 0 0 0 202 817 332 519 415 0 0
72 2406 1177 0 0 336 190 0 0 0 199 1015 406 435 365 0 0
67 2229 706 0 0 318 307 0 0 0 165 750 253 293 200 0 0
72 2501 1032 0 0 614 140 0 0 0 244 1118 390 322 252 0 0
13 423 149 0 0 67 47 0 0 0 36 143 50 69 49 0 0
72 1793 695 0 0 334 182 0 0 0 186 699 257 292 181 0 0
67 971 368 0 0 247 86 0 0 0 165 371 134 145 100 0 0
59 642 191 0 0 158 28 0 0 0 135 223 77 56 37 0 0
66 1810 579 0 0 156 161 0 0 0 220 629 243 130 93 0 0
72 2150 1163 0 0 705 117 0 0 0 304 1123 446 343 271 0 0
67 1055 364 0 0 304 42 0 0 0 98 317 109 210 146 0 0
21 373 135 0 0 45 27 0 0 0 28 175 56 32 23 0 0
68 1133 285 0 0 253 40 0 0 0 103 296 111 88 63 0 0
71 1284 524 0 0 279 84 0 0 0 177 487 160 253 204 0 0
62 764 354 0 0 233 22 0 0 0 106 343 130 126 94 0 0
60 1592 673 0 0 401 113 0 0 0 118 585 253 234 167 0 0
72 2647 890 0 0 571 210 0 0 0 182 953 369 206 152 0 0
69 2531 1575 0 0 855 203 0 0 0 231 1163 520 648 535 0 0
9 91 44 0 0 34 2 0 0 0 15 49 18 12 8 0 0
65 1617 553 0 0 425 105 0 0 0 243 507 178 298 197 0 0
71 1103 384 0 0 184 76 0 0 0 106 363 133 162 118 0 0
4 3 7 0 0 2 2 0 0 0 3 8 3 2 1 0 0
6 68 20 0 0 10 4 0 0 0 5 23 8 6 4 0 0
67 1795 659 0 0 350 139 0 0 0 183 639 225 285 209 0 0
70 2528 1719 0 0 1216 157 0 0 0 222 1418 581 744 557 0 0
70 1164 236 0 0 158 121 0 0 0 121 273 97 71 42 0 0
71 1032 395 0 0 254 52 0 0 0 134 397 150 151 95 0 0
1 6 0 0 0 2 1 0 0 0 1 3 0 0 0 0 0
69 2047 1137 0 0 504 167 0 0 0 245 900 377 472 383 0 0
72 1648 524 0 0 175 185 0 0 0 174 569 202 172 120 0 0
72 1620 562 0 0 410 114 0 0 0 277 664 215 196 132 0 0
63 1119 382 0 0 360 50 0 0 0 195 397 134 167 114 0 0
53 373 235 0 0 91 23 0 0 0 39 265 91 84 53 0 0
69 2640 1142 0 0 1564 202 0 0 0 181 1032 456 443 230 0 0
71 2377 912 0 0 729 58 0 0 0 245 1082 389 218 134 0 0
72 2918 1791 0 0 1022 224 0 0 0 244 1458 581 696 629 0 0
50 979 457 0 0 211 71 0 0 0 126 357 128 237 201 0 0
72 2685 1342 0 0 785 126 0 0 0 251 1014 445 550 452 0 0
38 426 135 0 0 88 35 0 0 0 44 167 44 77 47 0 0
64 763 267 0 0 107 93 0 0 0 88 315 107 63 53 0 0
72 1824 622 0 0 749 130 0 0 0 279 545 216 293 190 0 0
63 2214 1402 0 0 295 167 0 0 0 156 1297 550 338 302 0 0
1 2 0 0 0 1 0 0 0 0 0 1 0 0 0 0 0
63 2333 982 0 0 333 172 0 0 0 150 919 353 327 276 0 0
55 1399 630 0 0 263 125 0 0 0 147 539 217 239 196 0 0
72 1661 801 0 0 461 69 0 0 0 232 838 318 257 165 0 0
67 1305 449 0 0 332 57 0 0 0 225 419 161 187 127 0 0
63 2460 1066 0 0 1142 403 0 0 0 226 1181 414 333 238 0 0
27 243 100 0 0 65 7 0 0 0 44 143 42 27 16 0 0
70 1819 538 0 0 434 112 0 0 0 242 624 198 207 142 0 0
71 1567 608 0 0 162 188 0 0 0 205 523 216 225 176 0 0
62 875 364 0 0 233 40 0 0 0 132 338 144 119 76 0 0
27 413 171 0 0 87 38 0 0 0 46 141 59 69 53 0 0
72 1964 877 0 0 621 96 0 0 0 241 766 312 320 253 0 0
61 656 303 0 0 229 38 0 0 0 83 291 117 106 69 0 0
70 1932 849 0 0 313 206 0 0 0 186 815 323 263 203 0 0
69 1604 655 0 0 197 240 0 0 0 148 650 250 202 155 0 0
75 2870 1122 0 0 779 409 0 0 0 311 983 426 340 270 0 0
73 1269 565 0 0 358 111 0 0 0 147 583 217 174 131 0 0
69 1232 481 0 0 539 52 0 0 0 195 468 209 155 63 0 0
70 1354 429 0 0 257 133 0 0 0 150 427 159 175 111 0 0
70 1979 924 0 0 303 188 0 0 0 208 815 388 189 148 0 0
48 423 145 0 0 85 18 0 0 0 57 154 58 41 29 0 0
74 2429 1615 0 0 505 468 0 0 0 242 1379 579 591 457 0 0
75 2798 1859 0 0 803 299 0 0 0 270 1549 719 524 421 0 0
15 247 76 0 0 58 7 0 0 0 39 77 29 23 18 0 0
67 1049 307 0 0 159 82 0 0 0 61 356 127 87 53 0 0
69 1467 546 0 0 428 54 0 0 0 188 579 220 164 106 0 0
75 2420 1629 0 0 794 171 0 0 0 275 1590 673 386 283 0 0
75 1616 650 0 0 465 55 0 0 0 193 660 257 174 136 0 0
75 2346 1332 0 0 790 63 0 0 0 282 1119 510 422 312 0 0
73 2279 933 0 0 390 338 0 0 0 194 1019 365 273 203 0 0
75 1421 615 0 0 282 152 0 0 0 196 648 245 208 125 0 0
74 1274 466 0 0 199 189 0 0 0 109 414 169 170 128 0 0
74 1512 878 0 0 375 125 0 0 0 101 782 355 220 168 0 0
75 2066 1004 0 0 624 207 0 0 0 227 970 381 338 242 0 0
25 365 127 0 0 71 46 0 0 0 31 131 47 41 33 0 0
75 2372 1105 0 0 913 167 0 0 0 207 1111 436 310 233 0 0
1 19 10 0 0 4 2 0 0 0 3 8 5 1 0 0 0
75 1269 572 0 0 327 38 0 0 0 210 605 237 136 98 0 0
62 994 293 0 0 296 51 0 0 0 143 310 122 96 49 0 0
79 2000 755 0 0 345 205 0 0 0 249 834 299 275 157 0 0
14 92 37 0 0 29 2 0 0 0 10 43 13 17 11 0 0
46 352 103 0 0 141 16 0 0 0 53 141 46 23 11 0 0
78 1605 592 0 0 279 253 0 0 0 190 601 203 280 186 0 0
78 2028 1171 0 0 421 217 0 0 0 148 1069 480 268 211 0 0
35 452 196 0 0 94 63 0 0 0 90 216 78 63 40 0 0
79 2064 928 0 0 674 181 0 0 0 273 932 360 297 208 0 0
7 52 12 0 0 8 9 0 0 0 6 21 4 6 4 0 0
79 2676 1056 0 0 951 199 0 0 0 230 1056 419 299 218 0 0
75 1655 617 0 0 456 68 0 0 0 223 692 271 93 75 0 0
55 722 309 0 0 178 84 0 0 0 73 295 123 84 63 0 0
79 2593 1155 0 0 781 135 0 0 0 280 992 416 409 323 0 0
74 1735 896 0 0 490 89 0 0 0 158 776 310 394 276 0 0
55 600 193 0 0 70 81 0 0 0 70 207 61 100 71 0 0
76 1153 337 0 0 291 25 0 0 0 238 478 144 76 49 0 0
67 2111 1471 0 0 677 172 0 0 0 248 1321 599 329 273 0 0
79 2519 654 0 0 325 430 0 0 0 272 746 266 226 122 0 0
78 1636 784 0 0 487 98 0 0 0 238 752 322 201 140 0 0
75 1387 437 0 0 123 238 0 0 0 148 427 166 126 105 0 0
64 1003 468 0 0 315 52 0 0 0 174 477 191 132 86 0 0
79 2976 1846 0 0 1055 191 0 0 0 268 1723 737 456 372 0 0
75 1655 474 0 0 180 287 0 0 0 195 566 196 115 82 0 0
79 2172 1054 0 0 256 265 0 0 0 224 1085 427 278 200 0 0
55 688 294 0 0 179 30 0 0 0 128 310 125 65 44 0 0
76 3027 2120 0 0 1540 262 0 0 0 217 1720 769 804 582 0 0
29 254 110 0 0 68 19 0 0 0 31 96 47 31 16 0 0
2 27 6 0 0 7 3 0 0 0 7 11 2 4 2 0 0
79 2019 1191 0 0 431 146 0 0 0 284 1100 448 354 295 0 0
75 1216 397 0 0 367 69 0 0 0 199 364 156 122 85 0 0
62 1225 638 0 0 368 59 0 0 0 202 591 265 182 108 0 0
50 441 138 0 0 56 89 0 0 0 56 136 56 34 26 0 0
80 2509 966 0 0 729 145 0 0 0 330 929 375 262 216 0 0
74 1219 549 0 0 427 76 0 0 0 179 487 205 186 139 0 0
75 2978 1877 0 0 867 192 0 0 0 260 1798 747 455 383 0 0
77 1265 477 0 0 194 176 0 0 0 203 401 172 172 133 0 0
26 361 72 0 0 43 63 0 0 0 55 113 32 15 8 0 0
58 344 131 0 0 128 18 0 0 0 81 126 51 57 29 0 0
77 2526 1311 0 0 267 244 0 0 0 173 1250 555 280 201 0 0
4 21 5 0 0 9 1 0 0 0 3 8 1 4 3 0 0
78 3282 2429 0 0 1459 289 0 0 0 296 1928 867 901 695 0 0
67 713 270 0 0 107 64 0 0 0 109 310 110 86 50 0 0
45 614 205 0 0 155 31 0 0 0 89 225 83 59 39 0 0
37 175 87 0 0 51 4 0 0 0 27 93 37 26 13 0 0
79 1913 1206 0 0 387 109 0 0 0 245 1019 436 405 334 0 0
80 1446 466 0 0 440 53 0 0 0 267 460 203 82 60 0 0
80 1642 615 0 0 538 50 0 0 0 230 619 243 194 129 0 0
79 3503 2432 0 0 985 899 0 0 0 258 1810 866 872 700 0 0
80 2650 655 0 0 348 643 0 0 0 312 749 267 182 121 0 0
46 302 108 0 0 87 14 0 0 0 56 147 48 26 12 0 0
76 3433 1436 0 0 1790 341 0 0 0 207 1258 575 481 286 0 0
80 2325 897 0 0 762 74 0 0 0 279 804 350 263 197 0 0
63 1765 675 0 0 536 90 0 0 0 179 869 298 123 79 0 0
56 1480 822 0 0 439 120 0 0 0 167 751 268 319 286 0 0
75 2087 995 0 0 865 132 0 0 0 232 956 370 388 255 0 0
79 2806 1164 0 0 412 381 0 0 0 232 1032 433 404 298 0 0
75 2083 1267 0 0 511 99 0 0 0 266 1180 514 310 239 0 0
80 3143 1522 0 0 372 465 0 0 0 192 1422 580 447 362 0 0
65 1345 509 0 0 183 154 0 0 0 187 491 193 216 123 0 0
80 1462 576 0 0 151 167 0 0 0 101 499 202 222 172 0 0
80 2623 1586 0 0 598 214 0 0 0 286 1335 641 375 304 0 0
77 1845 778 0 0 258 252 0 0 0 201 708 295 261 188 0 0
78 1992 957 0 0 561 83 0 0 0 220 751 352 362 253 0 0
26 206 125 0 0 86 4 0 0 0 42 111 50 35 25 0 0
3 48 2 0 0 6 7 0 0 0 6 7 1 7 0 0 0
55 2163 1489 0 0 384 307 0 0 0 150 1213 559 477 371 0 0
29 271 92 0 0 35 28 0 0 0 47 111 40 18 12 0 0
75 1488 241 0 0 504 40 0 0 0 180 236 109 68 23 0 0
75 2569 888 0 0 403 381 0 0 0 256 834 333 319 222 0 0
48 501 184 0 0 54 71 0 0 0 105 196 71 54 42 0 0
70 1883 763 0 0 236 197 0 0 0 249 640 289 275 185 0 0
78 2620 1433 0 0 250 238 0 0 0 233 1197 541 454 351 0 0
74 1367 486 0 0 157 145 0 0 0 107 505 208 115 70 0 0
78 3164 1983 0 0 936 347 0 0 0 235 1778 756 586 471 0 0
59 1922 774 0 0 633 79 0 0 0 262 647 287 270 200 0 0
80 3394 2159 0 0 1361 126 0 0 0 300 1582 811 825 537 0 0
78 1437 623 0 0 147 149 0 0 0 248 684 257 141 109 0 0
70 1670 580 0 0 205 173 0 0 0 227 587 242 126 96 0 0
49 1652 856 0 0 418 63 0 0 0 148 762 329 257 198 0 0
32 727 352 0 0 178 33 0 0 0 83 334 139 119 74 0 0
81 2379 1208 0 0 596 96 0 0 0 231 1096 468 376 272 0 0
80 1949 682 0 0 680 181 0 0 0 269 675 268 224 146 0 0
73 1031 340 0 0 276 57 0 0 0 130 297 128 115 84 0 0
78 1971 563 0 0 329 244 0 0 0 249 507 202 256 159 0 0
76 1379 658 0 0 168 157 0 0 0 167 616 260 187 138 0 0
71 1125 260 0 0 301 47 0 0 0 166 290 116 42 28 0 0
80 3689 2948 0 0 1787 403 0 0 0 182 2298 1204 1016 540 0 0
78 2489 1349 0 0 767 83 0 0 0 212 1183 531 401 287 0 0
1 16 1 0 0 4 0 0 0 0 2 2 0 2 1 0 0
79 2505 1350 0 0 771 83 0 0 0 214 1185 531 403 288 0 0
80 2417 1024 0 0 235 296 0 0 0 320 957 406 281 212 0 0
66 2864 1414 0 0 1321 157 0 0 0 214 1121 558 366 298 0 0
8 37 15 0 0 12 3 0 0 0 6 20 7 1 1 0 0
24 133 55 0 0 36 9 0 0 0 32 65 21 17 13 0 0
16 96 40 0 0 24 6 0 0 0 26 45 14 16 12 0 0
78 1731 645 0 0 488 81 0 0 0 224 725 244 220 157 0 0
79 2408 1000 0 0 655 106 0 0 0 279 917 361 370 278 0 0
76 2074 1044 0 0 258 157 0 0 0 201 994 439 223 166 0 0
54 732 272 0 0 183 69 0 0 0 151 296 103 104 66 0 0
44 492 215 0 0 102 44 0 0 0 60 209 87 61 41 0 0
45 357 137 0 0 83 19 0 0 0 57 145 47 52 43 0 0
25 167 53 0 0 35 10 0 0 0 30 57 14 32 25 0 0
20 190 84 0 0 48 9 0 0 0 27 88 33 20 18 0 0
71 1465 747 0 0 336 72 0 0 0 225 786 302 176 143 0 0
39 238 92 0 0 73 24 0 0 0 40 85 36 26 20 0 0
40 1100 574 0 0 102 139 0 0 0 119 434 213 184 148 0 0
76 2034 964 0 0 198 233 0 0 0 218 772 365 303 234 0 0
36 934 390 0 0 96 94 0 0 0 99 338 152 119 86 0 0
3 25 6 0 0 8 3 0 0 0 5 5 3 0 0 0 0
77 2821 1420 0 0 336 250 0 0 0 274 1297 568 388 284 0 0
79 1372 592 0 0 333 84 0 0 0 203 512 224 195 144 0 0
50 1754 1124 0 0 621 128 0 0 0 167 923 396 405 332 0 0
73 1541 516 0 0 189 148 0 0 0 184 553 198 199 120 0 0
62 753 208 0 0 206 38 0 0 0 136 221 84 58 40 0 0
80 3042 1560 0 0 1175 133 0 0 0 339 1457 629 407 302 0 0
75 3421 2279 0 0 674 861 0 0 0 205 1681 807 793 665 0 0
79 2699 1153 0 0 323 565 0 0 0 256 1225 465 325 223 0 0
1 22 6 0 0 7 0 0 0 0 5 8 3 0 0 0 0
23 376 138 0 0 99 16 0 0 0 54 154 52 50 34 0 0
22 354 132 0 0 92 16 0 0 0 49 146 49 50 34 0 0
65 1975 1079 0 0 621 224 0 0 0 157 1034 415 337 249 0 0
80 3072 1656 0 0 1086 125 0 0 0 344 1301 616 559 424 0 0
8 268 152 0 0 102 18 0 0 0 32 124 56 67 40 0 0
72 3084 1668 0 0 1152 217 0 0 0 262 1249 639 622 390 0 0
80 3352 1820 0 0 1254 235 0 0 0 294 1373 695 689 430 0 0
78 1312 494 0 0 134 134 0 0 0 232 560 214 98 66 0 0
39 312 204 0 0 35 11 0 0 0 29 207 76 61 52 0 0
78 1847 955 0 0 548 87 0 0 0 196 754 365 289 225 0 0
3 15 7 0 0 8 1 0 0 0 1 6 2 4 3 0 0
5 14 5 0 0 9 1 0 0 0 4 6 1 4 3 0 0
78 2677 1011 0 0 951 208 0 0 0 333 927 377 364 257 0 0
71 1193 498 0 0 170 216 0 0 0 215 449 212 101 74 0 0
42 713 324 0 0 252 36 0 0 0 119 299 118 143 88 0 0
15 285 108 0 0 33 30 0 0 0 40 96 45 34 18 0 0
33 716 346 0 0 190 65 0 0 0 63 338 143 88 60 0 0
46 1141 655 0 0 246 61 0 0 0 140 600 268 166 119 0 0
79 1857 1001 0 0 436 126 0 0 0 203 938 411 254 179 0 0
79 3737 2649 0 0 1943 414 0 0 0 171 1990 1074 976 501 0 0
46 545 246 0 0 127 26 0 0 0 64 238 100 78 46 0 0
70 877 376 0 0 183 67 0 0 0 113 391 161 78 54 0 0
67 1021 562 0 0 432 50 0 0 0 207 549 221 145 120 0 0
80 2134 1143 0 0 599 207 0 0 0 301 1011 431 443 281 0 0
79 2696 1297 0 0 916 209 0 0 0 252 1284 524 378 249 0 0
57 782 318 0 0 245 43 0 0 0 113 322 134 82 50 0 0
7 58 17 0 0 2 14 0 0 0 4 16 5 10 7 0 0
76 1644 691 0 0 183 273 0 0 0 167 574 259 227 173 0 0
69 1586 674 0 0 181 259 0 0 0 163 558 254 217 166 0 0
80 2219 972 0 0 735 74 0 0 0 232 927 393 256 186 0 0
80 1882 605 0 0 525 81 0 0 0 287 564 232 234 141 0 0
64 646 233 0 0 162 38 0 0 0 91 267 95 65 43 0 0
29 564 248 0 0 164 28 0 0 0 80 259 92 86 64 0 0
43 746 295 0 0 241 36 0 0 0 110 308 103 124 89 0 0
7 22 16 0 0 3 1 0 0 0 5 16 5 6 6 0 0
17 129 31 0 0 36 8 0 0 0 35 31 13 13 5 0 0
81 2503 1621 0 0 677 103 0 0 0 296 1242 636 471 349 0 0
80 2446 1471 0 0 435 95 0 0 0 277 1328 620 327 231 0 0
81 2725 867 0 0 1080 222 0 0 0 281 780 370 207 127 0 0
81 2377 970 0 0 724 114 0 0 0 276 882 386 261 198 0 0
73 2626 1511 0 0 855 194 0 0 0 281 1377 620 383 271 0 0
51 522 175 0 0 167 38 0 0 0 102 171 59 86 57 0 0
78 2446 483 0 0 239 389 0 0 0 273 459 182 189 119 0 0
72 2325 1594 0 0 338 217 0 0 0 191 1406 638 371 318 0 0
81 2249 1069 0 0 265 303 0 0 0 246 982 423 266 223 0 0
38 222 97 0 0 146 13 0 0 0 42 97 35 40 27 0 0
67 1667 746 0 0 319 240 0 0 0 193 685 286 221 174 0 0
78 1655 792 0 0 479 70 0 0 0 204 773 329 222 134 0 0
65 2282 1021 0 0 183 401 0 0 0 213 995 402 253 217 0 0
32 221 67 0 0 36 46 0 0 0 35 87 27 19 13 0 0
45 1292 578 0 0 351 78 0 0 0 149 509 211 224 156 0 0
74 1247 515 0 0 551 77 0 0 0 168 503 205 166 105 0 0
1 5 12 0 0 0 0 0 0 0 0 4 3 7 6 0 0
32 334 149 0 0 44 40 0 0 0 49 153 60 41 29 0 0
76 2577 1380 0 0 349 288 0 0 0 294 1306 520 412 340 0 0
66 1074 439 0 0 257 49 0 0 0 153 403 173 147 93 0 0
81 3558 1438 0 0 1547 268 0 0 0 280 1257 577 359 284 0 0
74 1323 711 0 0 313 75 0 0 0 199 632 283 187 145 0 0
60 1194 508 0 0 164 93 0 0 0 84 493 217 104 74 0 0
79 1382 726 0 0 374 62 0 0 0 189 670 258 272 210 0 0
73 692 315 0 0 98 98 0 0 0 73 353 138 60 39 0 0
72 1846 761 0 0 549 94 0 0 0 264 706 293 244 175 0 0
37 712 314 0 0 204 28 0 0 0 128 264 120 103 74 0 0
79 1425 575 0 0 415 55 0 0 0 262 499 221 191 133 0 0
47 1068 442 0 0 155 134 0 0 0 101 456 179 118 84 0 0
75 1883 744 0 0 173 259 0 0 0 143 700 295 234 154 0 0
77 3029 2002 0 0 941 355 0 0 0 232 1709 757 621 488 0 0
69 1181 338 0 0 456 71 0 0 117 199 361 130 143 77 7 1
12 118 30 0 0 46 0 0 0 12 39 23 12 11 6 0 0
78 2969 1036 0 0 295 290 0 0 189 202 758 374 327 285 13 3
77 2840 1515 0 0 982 112 0 0 107 245 1264 622 322 271 2 0
82 3068 1733 0 0 959 174 0 0 0 295 1310 639 573 455 0 0
71 1623 669 0 0 559 38 0 0 72 219 570 275 159 119 2 0
76 2689 1427 0 0 713 95 0 0 154 321 1204 563 362 297 12 4
76 1492 792 0 0 506 79 0 0 111 203 736 325 190 142 4 0
82 2695 1372 0 0 961 164 0 0 0 259 944 511 529 350 0 0
70 1224 608 0 0 89 57 0 0 62 101 570 238 132 103 73 29
79 3209 2142 0 0 373 509 0 0 0 254 1893 835 668 472 0 0
52 1805 1048 0 0 571 71 0 0 0 189 865 366 394 316 0 0
42 426 245 0 0 57 14 0 0 32 36 210 80 105 85 2 0
77 2988 1655 0 0 756 121 0 0 0 229 1265 622 535 411 0 0
67 1287 410 0 0 374 41 0 0 83 159 453 177 90 55 2 1
11 90 21 0 0 29 1 0 0 6 16 28 9 12 3 0 0
42 272 114 0 0 113 20 0 0 0 69 134 52 15 10 0 0
49 1052 619 0 0 289 51 0 0 81 131 440 199 283 221 4 0
45 874 360 0 0 113 137 0 0 0 138 341 142 104 76 0 0
58 521 218 0 0 47 54 0 0 50 40 258 82 56 51 18 3
78 1892 1086 0 0 541 67 0 0 115 248 877 376 473 332 9 2
82 3197 1279 0 0 1102 253 0 0 0 366 1009 466 484 347 0 0
11 84 28 0 0 15 12 0 0 0 10 34 13 3 2 0 0
78 2807 1045 0 0 249 506 0 0 355 220 901 330 450 366 89 19
76 2974 1492 0 0 647 327 0 0 265 296 1286 544 517 390 54 14
59 1107 529 0 0 311 37 0 0 53 151 502 206 199 115 6 2
82 2037 1108 0 0 473 110 0 0 0 246 932 429 314 250 0 0
51 656 173 0 0 194 28 0 0 42 102 186 69 55 35 2 0
65 1876 788 0 0 199 178 0 0 0 117 757 316 180 156 0 0
20 369 131 0 0 114 2 0 0 21 65 89 49 62 33 0 0
58 2175 888 0 0 273 230 0 0 241 216 825 330 324 225 17 3
21 451 174 0 0 101 11 0 0 27 27 187 70 58 34 1 0
50 653 204 0 0 121 24 0 0 0 98 182 73 88 58 0 0
76 2100 963 0 0 430 130 0 0 0 219 940 374 276 215 0 0
71 758 325 0 0 104 105 0 0 0 75 336 146 47 33 0 0
71 1756 643 0 0 551 84 0 0 99 218 692 256 197 131 0 0
82 2857 1190 0 0 840 193 0 0 0 323 1008 473 345 244 0 0
7 45 22 0 0 5 1 0 0 2 7 22 10 2 2 0 0
76 2303 1404 0 0 264 215 0 0 0 200 1180 561 369 282 0 0
8 52 20 0 0 7 1 0 0 0 11 31 8 7 4 0 0
78 1091 321 0 0 182 73 0 0 108 159 350 122 85 56 76 21
78 3113 1884 0 0 795 202 0 0 199 282 1610 665 693 551 22 3
46 535 235 0 0 170 39 0 0 26 49 225 96 61 41 3 2
82 3012 1991 0 0 465 349 0 0 0 282 1637 742 649 507 0 0
12 78 27 0 0 16 1 0 0 7 17 33 8 13 11 5 0
18 211 69 0 0 19 8 0 0 24 16 71 24 28 21 2 0
76 2332 1112 0 0 619 138 0 0 124 289 1051 459 263 192 4 2
9 76 27 0 0 9 7 0 0 9 15 34 10 9 6 6 1
35 815 228 0 0 167 76 0 0 0 78 235 91 82 46 0 0
74 1788 553 0 0 389 154 0 0 0 164 489 223 185 107 0 0
39 973 325 0 0 222 78 0 0 0 86 254 132 103 61 0 0
79 2805 1493 0 0 447 351 0 0 0 271 1391 610 344 273 0 0
81 1494 590 0 0 600 68 0 0 0 273 484 211 244 168 0 0
71 2495 1165 0 0 637 64 0 0 116 200 1069 498 236 166 11 3
39 786 333 0 0 190 46 0 0 49 63 305 106 162 121 1 0
78 1367 684 0 0 529 97 0 0 0 239 568 265 231 154 0 0
65 570 222 0 0 202 18 0 0 31 87 227 88 90 45 4 1
78 2406 994 0 0 777 129 0 0 183 269 711 356 433 282 2 0
29 1092 472 0 0 353 63 0 0 0 111 423 189 130 94 0 0
47 1851 769 0 0 535 128 0 0 0 179 717 317 198 135 0 0
76 2943 1241 0 0 888 191 0 0 0 290 1140 506 328 229 0 0
58 989 332 0 0 292 33 0 0 72 179 387 138 75 56 1 0
82 2540 1335 0 0 739 222 0 0 0 305 1232 546 319 243 0 0
69 1028 293 0 0 242 55 0 0 0 146 352 124 87 45 0 0
75 1456 658 0 0 323 93 0 0 0 230 513 264 178 130 0 0
29 236 118 0 0 62 12 0 0 0 49 100 47 36 24 0 0
1 5 2 0 0 1 0 0 0 1 1 5 1 0 0 0 0
78 1671 1011 0 0 563 53 0 0 141 234 646 351 430 309 1 0
82 1805 696 0 0 147 215 0 0 0 206 597 246 240 204 0 0
74 1731 889 0 0 481 130 0 0 0 258 939 371 201 147 0 0
80 1603 575 0 0 510 73 0 0 0 168 527 229 155 117 0 0
78 2355 1023 0 0 672 149 0 0 0 302 894 382 390 259 0 0
77 1974 648 0 0 308 194 0 0 0 222 629 264 175 120 0 0
63 717 325 0 0 132 37 0 0 74 98 294 113 127 89 29 10
7 36 13 0 0 9 4 0 0 0 3 14 5 6 3 0 0
35 332 129 0 0 107 21 0 0 0 53 111 49 41 31 0 0
56 497 191 0 0 61 36 0 0 0 49 193 74 66 43 0 0
25 375 124 0 0 139 23 0 0 0 56 96 45 53 34 0 0
76 2354 827 0 0 818 166 0 0 0 266 677 318 267 191 0 0
51 1979 703 0 0 679 143 0 0 0 210 581 273 214 157 0 0
73 2195 1059 0 0 518 189 0 0 174 233 850 381 388 286 31 11
80 2949 1403 0 0 499 635 0 0 0 245 1052 531 457 341 0 0
75 1370 554 0 0 416 66 0 0 75 200 512 217 194 120 0 0
78 2874 1724 0 0 285 501 0 0 230 229 1346 651 534 420 23 2
48 363 123 0 0 41 55 0 0 0 54 147 50 29 23 0 0
51 709 276 0 0 170 55 0 0 43 61 263 132 15 12 2 0
11 264 79 0 0 29 17 0 0 16 19 123 37 7 5 5 0
77 1819 942 0 0 363 46 0 0 100 226 956 399 151 117 82 27
13 148 73 0 0 55 6 0 0 11 23 52 28 31 17 0 0
75 2573 1454 0 0 671 173 0 0 212 275 1179 555 470 342 7 2
50 323 258 0 0 50 23 0 0 34 60 186 81 119 93 13 3
28 154 87 0 0 25 12 0 0 0 14 73 30 44 27 0 0
78 1247 534 0 0 150 105 0 0 93 131 477 201 167 129 15 3
27 567 239 0 0 67 63 0 0 50 80 202 72 68 61 92 34
27 177 55 0 0 68 8 0 0 0 46 64 22 17 11 0 0
82 3108 1733 0 0 1191 190 0 0 0 314 1351 704 435 325 0 0
73 2116 659 0 0 804 150 0 0 119 321 629 255 265 149 1 0
56 1027 494 0 0 112 136 0 0 0 146 498 202 134 90 0 0
54 397 126 0 0 57 46 0 0 0 93 144 49 42 28 0 0
76 2736 1210 0 0 1024 142 0 0 121 200 1035 456 361 291 29 7
79 3461 1955 0 0 502 772 0 0 0 231 1351 656 767 643 0 0
18 550 343 0 0 69 57 0 0 0 52 293 124 114 95 0 0
83 2616 1662 0 0 306 377 0 0 0 261 1442 625 491 412 0 0
65 2066 1319 0 0 237 320 0 0 0 209 1149 501 377 317 0 0
81 2157 834 0 0 226 561 0 0 0 207 862 325 232 184 0 0
40 294 85 0 0 47 16 0 0 30 51 80 27 52 31 3 0
82 3104 1965 0 0 941 141 0 0 0 322 1655 776 606 413 0 0
77 3291 762 0 0 1484 374 0 0 0 231 645 279 388 204 0 0
50 1645 915 0 0 209 115 0 0 0 140 804 362 240 191 0 0
82 2184 915 0 0 574 110 0 0 0 293 847 364 255 187 0 0
22 120 59 0 0 19 11 0 0 11 25 70 22 22 15 1 0
31 559 181 0 0 216 30 0 0 0 81 157 68 82 45 0 0
82 2168 967 0 0 722 133 0 0 0 212 929 386 257 195 0 0
77 1984 931 0 0 551 73 0 0 142 212 656 305 450 321 4 0
79 2560 1120 0 0 282 370 0 0 0 222 1031 392 389 336 0 0
66 2282 1237 0 0 246 163 0 0 204 222 1298 484 286 203 212 66
3 18 4 0 0 3 2 0 0 0 7 9 2 0 0 0 0
75 1472 585 0 0 178 247 0 0 0 176 567 238 142 109 0 0
55 628 228 0 0 109 61 0 0 0 106 228 78 134 72 0 0
38 552 222 0 0 216 32 0 0 0 87 182 81 84 60 0 0
79 1846 697 0 0 721 108 0 0 0 232 663 272 235 153 0 0
41 1294 475 0 0 505 76 0 0 0 145 481 191 151 93 0 0
66 756 343 0 0 173 43 0 0 63 127 339 128 127 82 12 5
21 86 53 0 0 27 2 0 0 0 16 54 22 15 9 0 0
24 460 145 0 0 35 39 0 0 32 48 123 36 84 63 30 10
10 95 8 0 0 30 1 0 0 2 15 13 4 5 0 0 0
69 2538 1130 0 0 290 175 0 0 160 250 1089 453 276 205 86 19
82 3534 2361 0 0 1190 337 0 0 0 283 1810 938 743 485 0 0
35 717 260 0 0 81 113 0 0 0 90 247 96 91 68 0 0
81 1817 794 0 0 211 342 0 0 0 201 692 306 249 182 0 0
81 2150 1007 0 0 255 164 0 0 0 196 930 401 268 204 13 1
3 22 6 0 0 4 4 0 0 0 3 4 2 6 2 0 0
44 370 159 0 0 82 9 0 0 0 47 166 65 46 29 0 0
13 98 40 0 0 22 5 0 0 0 11 48 19 6 2 1 0
11 86 35 0 0 14 17 0 0 0 15 35 12 15 11 0 0
45 676 231 0 0 74 142 0 0 0 103 202 78 113 75 0 0
82 2772 1220 0 0 221 298 0 0 0 220 1039 494 325 232 0 0
77 1049 451 0 0 350 52 0 0 0 229 434 178 128 95 0 0
80 2105 1189 0 0 305 287 0 0 0 222 998 450 366 289 0 0
77 2374 879 0 0 173 312 0 0 0 196 824 325 238 158 272 71
84 2262 1252 0 0 296 259 0 0 0 243 1126 479 305 232 180 62
52 1849 1442 0 0 363 178 0 0 0 174 1036 517 463 400 39 8
3 13 6 0 0 4 0 0 0 0 1 11 3 0 0 0 0
54 2213 1298 0 0 559 292 0 0 0 132 1051 511 357 276 0 0
72 941 501 0 0 140 121 0 0 0 124 392 183 163 135 0 0
53 1499 725 0 0 401 47 0 0 0 201 709 297 167 126 30 5
36 235 118 0 0 63 17 0 0 0 36 91 46 33 26 0 0
82 2078 1033 0 0 550 120 0 0 0 261 931 399 308 235 0 0
80 3091 2031 0 0 373 276 0 0 0 225 1564 830 450 371 0 0
79 2859 1295 0 0 673 215 0 0 0 335 1122 486 432 317 41 6
79 2474 1075 0 0 754 211 0 0 0 294 796 430 331 215 0 0
40 1510 913 0 0 416 173 0 0 0 143 768 342 293 210 62 19
37 583 202 0 0 198 50 0 0 0 80 181 71 81 60 0 0
52 1118 446 0 0 138 114 0 0 0 145 475 169 114 92 44 16
5 19 2 0 0 1 0 0 0 0 8 4 1 0 0 0 0
74 2486 1037 0 0 879 88 0 0 0 305 848 405 404 226 2 1
78 2919 1353 0 0 1086 264 0 0 0 269 1282 578 272 197 0 0
28 136 48 0 0 47 12 0 0 0 38 60 20 12 8 0 0
65 898 380 0 0 208 32 0 0 0 155 361 167 70 46 0 0
81 2347 1240 0 0 547 120 0 0 0 210 1337 544 176 137 55 15
70 2513 1448 0 0 315 340 0 0 0 238 1072 533 469 380 9 2
75 3027 1870 0 0 391 426 0 0 0 228 1441 625 732 579 165 41
2 50 28 0 0 23 1 0 0 0 11 20 9 11 10 0 0
84 3116 1805 0 0 388 195 0 0 0 290 1558 689 495 412 66 15
78 1740 922 0 0 173 276 0 0 0 210 851 366 226 190 0 0
74 1697 606 0 0 565 48 0 0 0 207 616 243 162 118 11 2
64 775 276 0 0 211 76 0 0 0 117 221 94 123 88 0 0
82 1482 710 0 0 174 235 0 0 0 153 634 252 193 164 154 42
70 2391 957 0 0 267 226 0 0 0 195 778 384 257 168 74 21
14 82 8 0 0 20 7 0 0 0 7 34 3 2 2 0 0
77 1641 606 0 0 530 47 0 0 0 209 618 245 193 116 7 0
77 1622 543 0 0 621 95 0 0 0 187 508 218 185 107 0 0
34 391 139 0 0 62 52 0 0 0 47 129 53 41 33 0 0
3 105 49 0 0 16 10 0 0 0 8 46 19 14 11 0 0
31 286 90 0 0 46 42 0 0 0 39 83 34 27 22 0 0
64 749 203 0 0 74 213 0 0 0 73 191 68 90 67 0 0
28 155 85 0 0 31 10 0 0 0 21 82 37 13 11 2 0
80 2959 1965 0 0 825 144 0 0 0 278 1705 789 542 387 0 0
78 1563 894 0 0 236 135 0 0 0 137 773 385 160 124 0 0
57 1616 653 0 0 314 92 0 0 0 199 555 246 183 161 0 0
63 685 224 0 0 231 25 0 0 0 108 167 82 97 60 0 0
1 1 2 0 0 0 0 0 0 0 0 1 1 0 0 0 0
73 1393 653 0 0 457 114 0 0 0 147 605 257 173 139 0 0
8 51 13 0 0 4 2 0 0 0 16 15 6 6 1 0 0
4 17 8 0 0 2 5 0 0 0 2 14 4 0 0 4 0
22 183 58 0 0 27 11 0 0 0 34 72 22 13 10 13 4
84 3493 1748 0 0 1082 129 0 0 0 272 1320 639 634 469 6 1
78 2081 984 0 0 212 299 0 0 0 187 902 382 257 220 0 0
78 2836 996 0 0 916 214 0 0 0 266 804 373 412 250 0 0
81 2696 1162 0 0 474 294 0 0 0 296 1030 454 338 253 20 1
53 1822 827 0 0 372 165 0 0 0 179 737 310 318 207 0 0
77 1087 458 0 0 82 132 0 0 0 122 416 153 170 152 0 0
32 453 172 0 0 33 45 0 0 0 56 148 60 60 52 0 0
45 634 286 0 0 49 87 0 0 0 66 268 93 110 100 0 0
75 1198 550 0 0 328 75 0 0 0 119 567 242 96 66 0 0
80 1637 593 0 0 603 62 0 0 0 167 546 237 185 119 0 0
82 2368 803 0 0 712 156 0 0 0 304 664 339 174 125 0 0
70 1190 266 0 0 404 58 0 0 0 185 284 105 94 56 2 0
81 2405 778 0 0 719 109 0 0 0 202 724 307 249 163 4 1
82 2437 1081 0 0 323 342 0 0 0 277 863 456 208 169 0 0
6 147 51 0 0 15 9 0 0 0 20 45 22 8 7 0 0
76 2290 1030 0 0 308 333 0 0 0 257 818 434 200 162 0 0
3 52 19 0 0 16 2 0 0 0 7 18 7 6 5 0 0
53 1058 453 0 0 122 76 0 0 0 155 474 189 114 73 7 2
82 1375 639 0 0 323 139 0 0 0 194 557 239 225 161 0 0
81 2721 1534 0 0 650 157 0 0 0 290 1255 594 437 346 1 0
65 1168 580 0 0 245 61 0 0 0 119 526 237 134 106 0 0
82 3630 1696 0 0 1493 352 0 0 0 174 1226 668 669 360 0 0
81 2289 930 0 0 463 235 0 0 0 288 766 348 313 234 0 0
69 1241 556 0 0 174 128 0 0 0 158 562 214 158 113 57 15
6 86 41 0 0 18 1 0 0 0 9 38 15 14 11 0 0
42 451 202 0 0 133 16 0 0 0 63 161 71 74 60 0 0
48 537 243 0 0 151 17 0 0 0 72 199 86 88 71 0 0
54 524 150 0 0 177 30 0 0 0 118 127 55 64 40 0 0
82 3245 1746 0 0 391 440 0 0 0 217 1334 662 536 422 0 0
78 1286 577 0 0 243 92 0 0 0 169 526 247 114 83 0 0
55 478 219 0 0 54 60 0 0 0 43 214 92 45 35 0 0
86 3204 1745 0 0 292 361 0 0 0 286 1372 610 546 448 210 77
80 1562 453 0 0 143 252 0 0 0 126 487 178 96 79 88 18
73 725 316 0 0 114 93 0 0 0 135 341 134 59 48 0 0
80 1669 879 0 0 503 136 0 0 0 279 799 365 198 149 0 0
81 3076 1373 0 0 1216 228 0 0 0 350 1302 550 373 273 0 0
15 203 88 0 0 35 24 0 0 0 18 106 36 26 16 0 0
36 449 180 0 0 69 54 0 0 0 59 175 74 72 32 0 0
51 652 268 0 0 104 78 0 0 0 77 281 110 98 48 0 0
62 739 325 0 0 206 41 0 0 0 137 348 126 112 73 2 0
79 2194 630 0 0 949 113 0 0 0 212 554 245 203 140 0 0
71 974 323 0 0 279 86 0 0 0 166 333 134 77 55 5 0
81 3090 1859 0 0 946 395 0 0 0 328 1519 702 620 455 0 0
76 675 201 0 0 257 43 0 0 0 90 195 81 59 39 0 0
84 3221 1555 0 0 297 460 0 0 0 213 1353 566 376 320 280 103
79 2862 1452 0 0 632 277 0 0 0 287 1167 594 376 264 0 0
82 3170 1723 0 0 1475 178 0 0 0 292 1357 698 480 326 13 1
4 43 13 0 0 5 3 0 0 0 4 10 4 5 5 0 0
82 1864 677 0 0 546 108 0 0 0 253 503 241 288 195 0 0
65 1902 905 0 0 262 225 0 0 0 207 836 351 244 196 20 7
71 771 331 0 0 238 31 0 0 0 169 263 118 133 95 0 0
34 751 320 0 0 270 34 0 0 0 101 265 119 130 82 0 0
24 337 93 0 0 114 10 0 0 0 63 100 41 30 11 0 0
66 2538 1202 0 0 1128 192 0 0 0 227 1090 494 290 214 0 0
67 2310 1110 0 0 453 323 0 0 0 251 1032 435 298 240 0 0
78 1838 990 0 0 668 179 0 0 0 295 758 398 259 194 2 0
39 555 228 0 0 157 19 0 3 0 83 196 96 54 36 0 0
84 2595 1342 0 0 646 123 0 0 0 221 1350 593 171 144 40 12
80 3004 1564 0 0 386 468 0 0 0 240 1220 593 481 374 7 4
84 3611 2044 0 0 453 390 0 0 0 269 1636 764 587 471 124 45
81 1183 561 0 0 110 113 0 0 0 192 523 225 151 111 0 0
79 2074 950 0 0 525 182 0 0 0 246 910 371 230 175 95 33
83 2923 1836 0 0 299 182 0 0 0 234 1556 732 400 332 108 40
41 962 415 0 0 64 128 0 0 0 110 418 168 101 79 0 0
84 2234 957 0 0 680 152 0 0 0 249 812 391 258 174 13 1
78 2778 1591 0 0 837 354 0 0 0 263 1309 616 485 359 0 0
83 2490 1185 0 0 240 437 0 0 0 170 980 417 308 267 230 84
22 180 58 0 0 25 17 0 0 0 34 35 20 31 18 3 0
82 1382 508 0 0 341 73 0 0 0 156 498 189 160 130 2 0
83 3634 1222 0 0 1454 140 0 0 0 317 1182 505 317 212 0 0
4 12 1 0 0 2 0 0 0 0 1 4 0 1 1 0 0
80 1100 273 0 0 406 62 0 0 0 128 287 111 108 51 0 0
55 645 264 0 0 68 78 0 0 0 55 228 100 79 64 0 0
3 8 0 0 0 5 0 0 0 0 3 4 0 0 0 0 0
52 662 217 0 0 167 50 0 0 0 99 230 99 38 19 0 0
79 2143 1157 0 0 435 130 0 0 0 220 1018 454 320 249 0 0
82 1932 671 0 0 152 262 0 0 0 184 715 275 151 121 0 0
82 1867 759 0 0 538 78 0 0 0 198 745 313 183 133 0 0
81 2648 1090 0 0 913 117 0 0 0 270 1117 467 227 156 0 0
82 2470 1520 0 0 291 207 0 0 0 217 1220 575 485 347 90 23
63 767 351 0 0 103 182 0 0 0 60 299 141 102 69 0 0
82 3351 1641 0 0 1128 257 0 0 0 192 1401 623 541 395 0 0
77 1062 409 0 0 381 73 0 0 0 124 439 168 112 73 0 0
82 2080 786 0 0 510 138 0 0 0 337 766 322 188 142 0 0
75 1517 550 0 0 382 86 0 0 0 196 436 202 205 146 0 0
8 66 43 0 0 23 10 0 0 0 11 35 18 10 7 0 0
67 1451 507 0 0 359 76 0 0 0 185 401 184 195 139 0 0
45 607 298 0 0 138 19 40 0 25 33 264 118 73 59 7 3
18 200 65 0 0 42 8 0 0 0 24 82 26 20 13 0 0
74 2904 1047 0 0 1253 293 0 0 0 235 846 424 303 199 0 0
51 430 191 0 0 34 47 0 0 0 50 204 73 59 45 0 0
81 3157 1771 0 0 316 329 0 0 0 246 1346 609 682 553 0 0
82 3146 1875 0 0 499 181 0 0 0 294 1642 749 523 377 0 0
82 3324 1315 0 0 583 832 0 0 0 343 1138 478 440 359 0 0
75 2009 1412 0 0 280 182 0 0 0 223 1202 550 419 302 44 10
81 2927 1780 0 0 588 179 0 0 0 187 1398 650 559 480 0 0
79 2765 1392 0 0 207 268 0 0 0 173 1201 524 414 344 0 0
82 2033 1057 0 0 674 117 0 0 0 282 945 426 268 205 0 0
65 1293 391 0 0 452 53 0 0 0 140 376 156 143 79 0 0
46 763 420 0 0 144 85 0 0 0 87 367 146 133 107 81 21
82 2610 940 0 0 344 347 0 0 0 299 899 380 217 180 0 0
47 823 350 0 0 105 190 0 0 0 105 310 123 140 104 0 0
78 2501 1049 0 0 747 97 0 0 0 258 829 395 340 259 0 0
57 1876 534 0 0 606 187 0 0 0 184 426 216 167 102 2 0
54 650 281 0 0 99 45 0 0 0 106 287 109 67 49 41 14
29 300 65 0 0 24 19 0 0 0 33 78 27 15 11 0 0
82 2237 782 0 0 189 387 0 0 0 216 659 278 269 226 0 0
82 2425 1455 0 0 713 83 0 0 0 295 1241 565 473 325 0 0
69 2845 1859 0 0 320 655 0 0 0 180 1351 667 631 525 0 0
82 1447 580 0 0 288 64 0 0 0 198 484 252 90 76 0 0
19 134 62 0 0 12 10 0 0 0 11 71 26 11 10 0 0
84 2906 1388 0 0 215 306 0 0 191 255 1109 483 380 319 254 103
20 261 80 0 0 26 36 0 0 13 19 86 30 20 17 7 3
76 906 395 0 0 257 96 0 0 0 159 344 147 140 101 0 0
79 3186 1489 0 0 1203 245 0 0 0 314 1357 657 243 175 0 0
74 1424 407 0 0 509 63 0 0 0 135 355 152 140 103 0 0
75 2900 1744 0 0 918 443 0 0 0 295 1428 658 601 428 0 0
63 720 171 0 0 243 57 0 0 0 76 174 67 53 37 0 0
83 3214 1319 0 0 259 515 0 0 211 237 1078 477 336 281 233 84
80 2957 1475 0 0 613 249 0 0 0 297 1264 630 291 215 0 0
79 2971 1513 0 0 1297 176 0 0 239 289 1184 598 451 317 6 0
61 1144 600 0 0 92 123 0 0 0 143 569 229 169 142 0 0
12 180 62 0 0 44 5 0 0 0 18 54 18 38 26 0 0
52 684 306 0 0 196 38 0 0 0 106 251 121 98 64 0 0
11 119 26 0 0 36 8 0 0 0 14 33 8 18 10 0 0
75 983 394 0 0 276 51 0 0 0 138 338 147 154 100 0 0
58 550 228 0 0 178 21 0 0 25 90 231 101 43 25 8 1
62 1068 564 0 0 120 82 0 0 0 141 501 213 180 138 0 0
23 126 64 0 0 41 9 0 0 17 23 63 25 20 14 2 0
86 2331 881 0 0 693 180 0 0 187 279 701 337 299 207 2 0
80 3072 1233 0 0 901 291 0 0 0 219 1218 520 265 193 0 0
81 2039 995 0 0 740 66 0 0 111 180 935 430 168 135 2 0
46 562 194 0 0 49 45 0 0 66 80 201 79 54 34 6 2
1 9 2 0 0 7 1 0 0 1 1 2 1 2 0 0 0
18 89 45 0 0 20 7 0 0 0 10 41 17 20 11 0 0
23 144 37 0 0 32 9 0 0 0 23 57 16 9 5 0 0
79 2062 746 0 0 338 92 0 0 0 289 574 295 200 156 0 0
1 12 4 0 0 5 0 0 0 1 2 8 2 2 0 1 0
4 13 8 0 0 0 1 0 0 0 3 9 3 0 0 5 2
77 2926 1283 0 0 1011 318 0 0 0 218 1060 543 249 197 0 0
7 73 26 0 0 17 2 0 0 9 14 35 12 2 2 0 0
77 1648 551 0 0 441 58 0 0 83 227 499 228 114 95 3 0
66 2302 1275 0 0 256 393 0 0 0 207 1077 460 438 355 0 0
78 2927 1736 0 0 528 169 0 0 0 240 1444 690 398 356 0 0
31 506 156 0 0 62 60 0 0 0 64 149 60 42 36 0 0
39 375 119 0 0 84 30 0 0 0 50 117 39 59 41 0 0
40 270 103 0 0 73 10 0 0 0 39 112 39 41 25 0 0
75 1285 594 0 0 217 55 0 0 0 133 476 234 164 126 0 0
39 612 243 0 0 43 85 0 0 0 58 257 103 55 37 0 0
64 900 419 0 0 120 120 0 0 116 144 415 148 142 110 53 13
70 2407 1665 0 0 896 106 0 26 167 251 1399 710 342 245 0 0
33 231 95 0 0 74 18 0 0 23 40 76 34 37 27 2 0
73 2179 1234 0 0 711 137 0 0 256 260 999 465 462 298 38 6
80 2213 857 0 0 181 231 0 0 0 146 733 374 126 109 0 0
42 532 171 0 0 148 18 0 0 0 120 182 66 56 39 0 0
43 405 135 0 0 89 18 0 0 0 41 168 57 44 21 0 0
82 2036 1135 0 0 272 148 0 0 0 240 834 410 379 315 0 0
10 99 29 0 0 34 12 0 0 0 18 28 9 12 11 0 0
27 246 76 0 0 73 22 0 0 0 33 71 28 24 20 0 0
17 147 47 0 0 39 10 0 0 0 15 43 19 12 9 0 0
80 3050 1503 0 0 522 209 0 0 0 209 1331 642 277 219 0 0
77 1815 763 0 0 507 119 0 0 0 254 776 315 197 133 0 0
80 3326 1682 0 0 248 669 0 0 314 275 1346 672 416 336 19 2
78 1173 357 0 0 185 103 0 0 0 137 293 139 140 79 0 0
78 1438 782 0 0 148 146 0 0 0 163 605 287 252 208 0 0
42 198 62 0 0 16 17 0 0 0 46 64 23 18 16 0 0
83 3199 1529 0 0 399 235 0 0 191 232 1228 562 497 393 47 12
9 108 39 0 0 24 4 1 0 0 7 48 16 12 7 0 0
67 1472 455 0 0 241 149 0 0 112 172 415 175 129 104 9 1
76 2094 1022 0 0 368 189 0 0 0 202 896 432 254 158 0 0
73 2534 1210 0 0 228 283 0 0 0 200 937 496 259 218 0 0
84 1313 568 0 0 514 56 0 0 86 222 448 222 193 124 0 0
76 1162 532 0 0 301 81 0 0 0 120 475 213 136 106 0 0
78 2040 824 0 0 433 158 0 0 0 217 778 336 188 152 0 0
14 225 95 0 0 35 25 0 0 0 31 88 33 35 29 0 0
64 1815 729 0 0 398 133 0 0 0 186 690 303 153 123 0 0
72 1311 366 0 0 282 161 0 0 0 198 308 148 97 70 0 0
24 381 124 0 0 62 25 0 0 22 40 123 49 28 25 9 1
79 2340 1059 0 0 200 309 0 0 252 277 856 401 265 224 100 33
53 598 333 0 0 150 41 0 0 50 100 237 149 53 35 2 0
84 2669 777 0 0 416 321 0 0 206 302 680 306 258 164 15 1
13 69 16 0 0 17 7 0 0 0 8 27 6 13 4 0 0
34 283 87 0 0 54 18 0 0 0 40 117 36 32 15 0 0
21 214 71 0 0 37 11 0 0 0 32 90 30 19 11 0 0
82 1891 708 0 0 330 153 0 0 153 213 542 245 308 218 6 0
1 4 0 0 0 1 0 0 0 1 5 1 0 0 0 0 0
70 2904 1888 0 0 353 257 0 0 217 201 1448 696 584 455 132 41
78 3362 1673 0 0 1252 230 0 0 0 214 1454 628 561 417 0 0
51 418 191 0 0 60 38 0 0 26 79 174 70 62 46 22 5
78 2689 1172 0 0 923 117 0 0 0 193 1010 500 238 172 0 0
60 890 393 0 0 183 51 0 0 0 144 388 144 139 105 0 0
58 759 329 0 0 180 42 0 0 0 130 314 139 73 51 0 0
65 1227 445 0 0 323 83 0 0 0 175 360 162 148 121 0 0
81 1799 941 0 0 392 100 0 0 129 205 810 377 199 157 82 30
62 597 182 0 0 131 22 0 0 0 67 181 71 53 40 0 0
76 3171 989 0 0 1336 278 0 0 0 218 822 409 272 171 0 0
9 110 53 0 0 11 9 0 0 0 13 43 20 20 13 0 0
49 366 168 0 0 32 37 0 0 0 50 171 69 45 30 0 0
40 256 115 0 0 21 28 0 0 0 37 128 49 25 17 0 0
29 157 20 0 0 61 11 0 0 0 29 25 6 18 8 0 0
84 3248 2028 0 0 1012 530 216 0 381 309 1583 771 598 472 49 14
74 692 157 0 0 208 34 0 0 0 94 156 64 50 29 0 0
80 3039 1346 0 0 213 521 0 0 188 216 1143 515 334 262 155 54
73 2852 1474 0 0 600 207 0 0 0 279 1353 638 251 198 0 0
81 3103 1497 0 0 1247 177 0 157 275 315 1217 587 446 322 4 1
9 41 16 0 0 5 2 0 0 0 5 28 6 6 4 0 0
6 86 44 0 0 5 10 0 0 0 20 41 20 7 4 0 0
69 1333 612 0 0 111 175 0 0 0 174 590 243 161 126 0 0
75 1419 656 0 0 116 185 0 0 0 194 631 263 168 130 0 0
81 2151 762 0 0 563 118 0 0 0 297 748 293 222 176 0 0
74 1046 380 0 0 226 72 0 0 0 119 347 152 92 76 0 0
73 771 334 0 0 261 56 0 0 0 126 257 131 114 72 0 0
78 2111 1037 0 0 608 82 0 0 96 266 871 453 209 131 3 0
51 836 377 0 0 76 66 0 45 36 87 340 143 112 85 23 6
73 1895 672 0 0 515 146 0 0 129 212 498 250 227 172 0 0
77 2827 1258 0 0 787 259 0 0 0 215 1224 532 260 194 0 0
66 2205 1124 0 0 820 98 0 0 124 197 979 472 237 177 8 3
1 12 4 0 0 2 2 0 0 0 1 5 2 0 0 0 0
77 1347 506 0 0 377 136 0 88 93 224 489 205 139 96 0 0
63 970 386 0 0 190 103 0 0 0 125 338 161 96 64 0 0
60 964 323 0 0 300 55 0 0 0 144 327 140 62 43 0 0
1 5 0 0 0 3 0 0 0 0 1 1 0 0 0 0 0
59 959 323 0 0 297 55 0 0 0 143 326 140 62 43 0 0
12 99 34 0 0 6 16 0 0 0 15 23 10 16 14 0 0
8 65 22 0 0 14 3 0 0 0 16 21 8 8 6 0 0
83 2559 1244 0 0 733 262 0 131 233 287 823 430 479 384 1 0
74 1054 467 0 0 282 88 0 0 0 143 487 199 93 69 0 0
79 2600 971 0 0 777 139 0 0 0 199 969 421 161 129 0 0
10 156 26 0 0 33 3 0 0 0 13 40 11 5 4 0 0
79 2930 1068 0 0 933 189 0 0 0 283 994 471 178 126 0 0
68 1185 407 0 0 160 136 0 0 120 170 355 153 167 99 5 2
52 932 359 0 0 277 107 0 0 78 186 446 146 73 55 53 12
81 3150 1927 0 0 1205 260 0 0 0 278 1654 810 397 307 0 0
51 1603 490 0 0 172 138 0 0 0 117 455 185 150 120 0 0
16 296 130 0 0 63 7 0 0 32 45 104 48 45 34 1 0
65 990 464 0 0 77 139 0 0 0 127 434 187 119 90 0 0
82 2530 898 0 0 677 95 0 0 0 191 933 377 200 144 0 0
66 1476 414 0 0 598 34 0 0 0 183 365 170 131 74 0 0
46 277 130 0 0 43 38 0 0 0 36 127 49 43 32 0 0
28 753 277 0 0 34 150 0 0 65 74 240 95 74 61 67 26
72 2217 1075 0 0 228 288 0 0 173 204 860 375 349 287 110 38
15 430 151 0 0 122 41 0 0 27 48 119 59 41 33 0 0
12 360 144 0 0 94 20 0 0 21 40 103 58 43 28 0 0
84 2060 807 0 0 262 245 0 0 125 198 622 310 246 179 30 8
56 1050 504 0 0 290 43 0 0 95 147 458 183 177 138 2 0
32 955 445 0 0 113 148 0 0 0 104 427 169 130 107 0 0
82 3033 1895 0 0 532 119 0 0 0 240 1794 774 421 347 0 0
72 995 459 0 0 300 46 0 0 0 175 436 190 100 79 0 0
71 2001 704 0 0 510 317 0 0 0 157 608 312 100 80 0 0
19 181 58 0 0 14 12 0 0 17 35 57 17 40 24 2 0
9 63 20 0 0 15 3 0 0 4 14 27 7 10 6 0 0
83 1631 590 0 0 393 64 0 0 84 247 554 263 84 64 1 0
79 3089 2063 0 0 346 546 0 0 0 245 1788 789 606 485 0 0
81 3019 1496 0 0 499 291 0 0 0 247 1334 624 292 248 0 0
7 26 4 0 0 1 4 0 0 0 1 4 2 0 0 0 0
77 996 340 0 0 358 42 0 0 0 162 366 145 77 50 0 0
42 447 119 0 0 136 37 0 0 0 50 118 50 30 19 0 0
32 317 144 0 0 67 21 0 0 0 55 134 61 31 22 0 0
58 919 453 0 0 210 64 0 0 0 135 424 189 93 75 0 0
80 2618 1066 0 0 1039 251 0 0 0 197 851 400 380 266 0 0
83 2403 1010 0 0 395 336 0 0 156 271 897 432 191 143 17 3
81 2589 1890 0 0 371 222 127 0 283 241 1670 732 556 421 24 5
69 2412 696 0 0 475 151 0 0 0 235 733 301 133 94 0 0
83 2343 919 0 0 214 477 0 0 261 295 767 315 352 272 90 17
73 1068 600 0 0 199 108 0 0 0 80 603 268 81 64 0 0
8 43 23 0 0 8 1 0 0 0 8 15 9 8 5 0 0
48 900 417 0 0 304 53 0 0 0 108 375 149 162 119 0 0
76 2829 1388 0 0 946 192 0 0 0 295 1244 600 337 188 0 0
71 1055 260 0 0 306 39 0 0 33 197 244 116 93 28 0 0
4 41 10 0 0 8 5 0 0 0 8 16 5 0 0 0 0
76 1610 543 0 0 383 122 0 0 0 218 485 234 128 75 0 0
72 1569 533 0 0 375 117 0 0 0 210 469 229 128 75 0 0
5 32 4 0 0 8 1 0 0 5 5 12 2 0 0 2 0
82 2603 1214 0 0 391 422 0 0 0 247 1154 511 264 192 0 0
82 3060 1132 0 0 323 311 0 0 0 216 1022 473 216 186 0 0
64 1065 482 0 0 364 75 0 0 80 187 410 199 128 84 0 0
58 755 312 0 0 210 36 0 0 0 107 293 124 90 64 0 0
10 129 27 0 0 37 5 0 0 0 16 45 11 11 5 0 0
48 626 285 0 0 173 31 0 0 0 91 248 113 79 59 0 0
73 1217 438 0 0 236 112 0 0 0 139 435 180 101 78 0 0
77 1225 482 0 0 225 58 0 0 0 138 522 198 114 86 0 0
66 1301 389 0 0 154 156 0 0 0 181 329 159 89 71 0 0
25 211 76 0 0 61 13 0 0 0 37 76 26 38 24 0 0
42 1123 501 0 0 82 150 0 0 136 140 374 177 149 128 49 19
63 2038 962 0 0 203 175 0 0 137 219 767 395 226 168 25 4
78 2553 785 0 0 318 374 210 0 237 266 679 316 248 150 7 3
69 2121 947 0 0 365 275 0 0 207 191 757 325 425 286 55 11
67 693 127 0 0 145 40 0 0 0 116 162 55 24 17 0 0
68 667 324 0 0 75 62 0 0 69 111 285 120 114 74 24 10
76 1986 816 0 144 144 304 52 11 146 154 696 304 212 156 147 52
45 499 146 56 90 146 54 20 23 0 85 167 61 33 24 0 0
80 3352 1518 264 993 1257 354 95 101 0 294 1475 645 274 228 0 0
32 1190 656 0 331 331 150 59 21 127 105 537 253 187 149 8 1
8 45 6 1 15 16 0 2 2 0 5 6 3 7 0 0 0
84 2942 1492 0 201 201 473 84 18 230 152 1296 603 286 238 124 48
71 2521 1341 117 362 479 201 111 41 0 271 1158 583 214 175 0 0
78 2539 1201 0 906 906 122 56 92 215 283 1117 492 287 217 0 0
52 989 247 24 69 93 123 75 15 0 112 266 107 47 33 0 0
8 90 31 2 9 11 11 2 0 0 7 40 14 4 3 0 0
76 2477 949 174 470 644 186 63 74 0 291 862 376 274 197 0 0
73 1012 431 0 224 224 87 27 5 0 94 335 169 112 93 0 0
78 947 324 102 191 293 86 39 30 0 158 283 117 139 90 0 0
79 1632 631 0 419 419 139 28 40 104 237 590 266 152 98 4 1
30 167 78 17 37 54 8 3 4 0 36 95 33 16 12 0 0
71 2699 1282 134 623 757 253 67 39 0 222 1212 559 217 164 0 0
79 2218 1050 0 777 777 152 55 35 164 225 902 447 197 156 3 0
66 930 281 123 216 339 54 17 15 0 112 233 115 66 51 0 0
84 2142 583 0 532 532 253 89 50 151 285 569 251 114 81 3 0
81 2910 1234 48 171 219 663 59 9 0 242 1260 530 193 174 0 0
24 137 64 14 25 39 11 5 0 0 33 64 21 38 22 0 0
64 697 206 73 126 199 54 21 16 0 121 187 88 46 30 0 0
45 462 214 28 50 78 19 13 5 0 68 176 86 69 42 0 0
84 2649 1229 0 806 806 236 65 98 228 265 856 445 432 339 1 0
40 529 249 0 176 176 19 16 32 35 68 211 103 84 43 1 0
78 1948 748 0 641 641 70 64 70 130 137 624 312 182 124 1 0
50 515 140 37 85 122 37 33 9 0 76 190 61 31 18 0 0
81 2831 799 292 598 890 189 86 87 0 224 722 326 196 147 0 0
5 48 10 0 16 16 4 3 0 9 9 15 3 4 4 0 0
66 2033 963 94 320 414 205 63 20 0 193 824 393 221 177 0 0
64 1565 541 0 428 428 149 108 6 128 233 670 244 53 29 90 24
84 2824 1713 0 292 292 288 129 13 183 155 1726 686 350 272 247 69
81 3047 1822 269 805 1074 343 110 247 0 273 1483 748 409 326 0 0
50 980 447 34 79 113 97 38 3 0 79 361 154 164 139 0 0
22 327 124 0 33 33 51 9 1 0 45 112 55 26 14 0 0
3 65 19 0 4 4 7 0 1 7 4 17 8 3 3 0 0
53 845 216 94 150 244 25 10 39 0 95 232 79 83 58 0 0
54 1642 320 188 410 598 68 27 17 0 179 284 129 107 62 0 0
36 166 87 16 24 40 20 11 0 0 29 94 38 16 11 0 0
33 554 172 0 37 37 117 13 4 53 52 177 68 19 18 50 18
78 2164 775 0 201 201 322 99 11 169 189 728 290 219 182 72 13
3 14 6 0 5 5 0 0 0 1 2 8 3 0 0 0 0
19 360 93 0 95 95 11 9 9 24 43 85 37 25 19 1 0
84 2017 707 0 231 231 280 105 17 122 159 626 294 161 115 23 4
82 2058 1036 0 466 466 100 54 13 157 244 925 383 325 270 2 0
82 3292 1785 183 309 492 130 84 28 0 221 1752 731 395 323 0 0
51 698 287 54 116 170 48 28 20 0 132 278 119 64 49 0 0
73 1627 455 62 312 374 230 28 24 0 134 420 194 96 67 0 0
30 112 48 10 15 25 3 7 1 0 31 44 19 17 10 0 0
5 45 12 0 3 3 2 1 0 0 4 10 4 4 4 0 0
82 1816 681 0 370 370 100 93 16 95 210 609 297 101 86 2 1
76 2903 2107 98 276 374 396 111 13 0 261 1791 819 568 469 0 0
27 680 361 30 92 122 46 23 18 0 93 266 145 81 71 0 0
74 1782 863 59 169 228 167 46 26 0 213 709 355 179 153 0 0
47 1102 502 29 77 106 121 23 8 0 120 443 210 98 82 0 0
13 174 17 14 23 37 4 4 3 0 20 29 7 7 3 0 0
50 538 244 74 107 181 20 7 26 0 90 232 101 66 42 0 0
56 812 393 25 111 136 63 25 8 0 137 367 152 102 89 0 0
74 3185 2261 281 836 1117 170 88 246 0 252 1647 901 579 459 0 0
84 2582 1099 0 358 358 348 250 25 239 326 872 423 325 251 27 2
3 38 14 0 2 2 4 0 0 0 4 12 7 1 0 0 0
72 2920 1423 39 163 202 303 81 9 0 166 1228 575 332 273 0 0
75 2958 1437 39 165 204 307 81 9 0 170 1240 582 333 273 0 0
82 2549 1381 235 602 837 331 73 57 0 255 1245 573 297 235 0 0
5 49 8 5 12 17 4 0 2 0 7 13 2 4 4 0 0
72 1405 433 106 291 397 71 27 42 0 204 349 174 114 85 0 0
67 1356 425 101 279 380 67 27 40 0 197 336 172 110 81 0 0
59 799 283 0 104 104 74 21 13 62 73 255 110 73 63 6 0
69 790 299 42 86 128 62 27 6 0 117 291 132 41 35 0 0
73 2519 728 207 528 735 156 49 74 0 249 612 297 196 134 0 0
45 400 172 62 85 147 19 21 18 0 77 151 73 49 26 0 0
62 1424 496 72 110 182 351 115 13 0 207 510 198 155 100 0 0
65 1216 494 133 264 397 38 48 16 0 179 483 199 139 96 0 0
79 1708 668 32 71 103 303 104 12 0 156 564 263 170 142 0 0
39 400 168 63 73 136 14 9 20 0 74 151 71 43 26 0 0
31 967 629 30 86 116 206 81 23 0 80 519 232 198 165 0 0
82 1165 588 49 94 143 171 39 34 0 173 475 238 153 112 0 0
70 1232 255 39 131 170 138 73 19 0 147 252 107 57 41 0 0
82 3238 1488 100 251 351 448 105 25 0 185 1445 649 227 190 0 0
75 2853 1684 196 488 684 326 90 63 0 214 1492 685 412 314 0 0
74 2483 1213 80 197 277 522 97 17 0 165 994 462 361 289 0 0
67 617 173 20 95 115 163 44 3 0 100 168 73 32 27 0 0
6 51 15 0 4 4 7 1 0 5 3 19 6 2 2 2 1
90 2876 1113 0 250 250 557 89 11 256 198 918 405 382 299 12 4
77 2264 1116 0 213 213 243 86 27 208 254 982 482 190 150 11 2
53 505 165 19 28 47 103 25 0 0 82 149 62 63 41 0 0
82 2513 1269 118 226 344 182 149 34 0 290 1165 538 236 193 0 0
71 1130 444 19 50 69 153 49 2 0 114 393 192 68 60 0 0
36 433 107 19 24 43 47 15 5 0 42 105 37 52 33 0 0
60 536 212 72 94 166 25 7 14 0 85 172 82 76 48 0 0
71 1316 490 0 363 363 88 47 20 88 115 494 210 89 69 10 1
49 1469 604 70 173 243 170 50 12 0 150 557 237 156 130 0 0
84 3402 2343 0 914 914 462 186 157 301 256 1806 914 608 486 87 29
63 1888 663 0 143 143 190 52 6 90 164 593 264 133 115 53 20
62 518 127 33 79 112 32 7 3 0 72 129 52 43 23 0 0
80 1962 475 93 176 269 230 113 26 0 187 435 206 95 63 0 0
73 1136 503 56 54 110 103 22 2 0 130 521 217 97 69 0 0
41 806 183 0 75 75 143 39 5 88 118 209 78 34 27 6 0
75 1766 676 128 363 491 137 48 17 0 168 540 253 212 170 0 0
24 179 79 0 82 82 10 3 2 18 37 85 32 23 15 1 0
78 3204 1675 90 375 465 474 190 14 0 205 1391 672 400 331 0 0
77 2381 1195 0 184 184 202 65 15 131 169 1012 453 352 289 5 0
40 696 197 16 52 68 78 50 6 17 54 174 71 71 55 1 0
72 1624 535 0 236 236 165 88 47 111 131 492 228 91 72 23 7
70 1183 533 80 167 247 43 24 13 0 124 474 228 97 77 0 0
84 2702 1315 0 655 655 189 63 111 207 274 1220 554 279 206 6 1
84 3113 1965 0 697 697 207 131 138 249 295 1655 784 458 380 55 17
80 2797 821 214 475 689 163 38 118 0 263 726 343 195 135 0 0
59 424 196 26 35 61 19 12 3 0 60 190 74 64 48 0 0
60 1393 722 76 128 204 170 77 13 0 124 736 314 113 94 0 0
84 3493 1981 0 1361 1361 208 63 258 344 318 1351 784 592 412 2 1
72 2668 1630 96 123 219 420 102 6 0 214 1429 656 378 318 0 0
84 2791 562 0 601 601 230 72 36 195 217 602 239 105 83 2 1
53 1998 1335 0 328 328 98 44 21 118 160 1058 576 218 182 2 1
75 2280 860 133 345 478 163 63 24 0 292 773 378 144 104 0 0
66 1136 327 0 364 364 63 18 63 60 143 340 139 74 49 0 0
81 2557 1411 0 749 749 101 85 174 203 271 1095 593 305 225 4 0
82 2089 588 24 115 139 178 45 17 0 154 500 255 103 78 0 0
74 2283 759 304 642 946 173 52 11 0 218 536 271 271 217 0 0
9 124 38 0 11 11 21 4 0 9 13 40 15 6 5 5 3
79 1853 709 25 94 119 255 51 6 0 142 651 323 72 63 0 0
6 101 18 6 9 15 7 4 3 0 12 29 6 9 6 0 0
62 2132 888 127 258 385 156 69 15 0 129 695 347 231 194 0 0
80 1749 781 149 348 497 73 69 27 0 229 645 296 241 189 0 0
5 44 21 0 5 5 1 1 0 10 5 24 8 4 3 4 2
48 753 380 55 109 164 45 21 21 0 117 349 156 94 68 0 0
77 1384 472 0 75 75 320 69 7 106 105 413 201 78 62 27 8
68 1529 578 45 142 187 156 48 12 0 116 539 232 141 114 0 0
80 2177 634 84 130 214 397 118 11 0 160 500 233 263 168 0 0
80 1995 883 38 153 191 201 72 4 0 198 701 336 248 211 0 0
5 26 9 0 1 1 4 1 0 2 0 9 3 3 3 0 0
46 1748 719 155 345 500 99 79 21 0 175 582 280 205 159 0 0
66 889 319 27 61 88 101 33 2 0 121 319 144 45 31 0 0
78 2814 1633 56 271 327 270 108 29 0 200 1462 668 359 297 0 0
13 108 30 0 42 42 5 4 7 12 11 32 13 4 4 0 0
2 11 3 0 2 2 1 0 1 0 2 4 1 2 1 0 0
42 1066 282 92 238 330 83 21 40 0 148 262 118 69 46 0 0
40 1055 279 92 236 328 82 21 39 0 146 258 117 67 45 0 0
26 895 445 0 51 51 79 28 7 41 44 431 181 73 63 47 20
66 1141 539 46 77 123 153 57 14 0 123 514 234 87 71 0 0
78 2513 1455 52 121 173 381 128 4 0 281 1152 557 386 341 0 0
17 175 67 0 55 55 12 4 2 16 30 78 27 18 13 2 0
78 2713 1175 0 1279 1279 97 43 87 185 240 914 495 246 185 1 0
82 2278 1007 186 501 687 139 43 87 0 239 869 409 295 189 0 0
79 2052 1109 127 342 469 181 32 15 0 239 785 423 318 263 0 0
72 1898 806 75 121 196 178 65 6 0 186 679 307 250 192 0 0
59 1077 442 0 231 231 49 9 18 55 108 375 189 98 62 12 2
52 931 445 0 89 89 135 26 11 82 131 445 186 75 52 78 21
79 2709 1137 55 205 260 403 111 7 0 288 905 436 305 265 0 0
12 72 48 3 9 12 4 3 1 0 9 44 23 3 2 0 0
79 1040 371 156 300 456 95 28 32 0 146 394 163 103 45 0 0
71 1239 665 0 181 181 142 64 10 177 156 643 297 101 69 14 2
40 468 173 0 96 96 26 14 4 32 74 173 76 23 18 22 3
75 1872 866 0 149 149 197 61 23 148 188 768 370 147 123 13 3
4 95 22 0 13 13 12 10 0 10 10 19 11 0 0 0 0
35 814 502 44 114 158 67 44 6 0 99 404 209 102 84 0 0
85 1945 1129 102 235 337 145 97 30 0 251 988 474 220 181 0 0
50 1131 627 58 121 179 78 53 24 0 152 584 265 118 97 0 0
46 526 148 10 33 43 71 23 2 0 70 165 62 29 24 0 0
48 425 276 18 34 52 36 22 1 0 54 225 115 58 46 0 0
68 1259 377 45 81 126 134 43 30 0 106 312 164 68 49 0 0
82 1686 607 163 293 456 84 48 35 0 215 506 233 187 141 0 0
68 1516 794 39 99 138 195 74 18 0 168 810 359 92 76 0 0
16 574 334 0 102 102 54 26 3 45 50 296 128 111 77 4 1
39 271 85 38 54 92 15 4 22 0 42 96 33 31 19 0 0
75 1722 485 26 86 112 340 75 9 0 184 462 203 106 79 0 0
25 219 79 0 38 38 18 6 1 25 40 74 34 19 11 1 0
82 3379 2275 272 1111 1383 413 119 338 0 292 1728 914 636 447 0 0
80 2656 1519 215 512 727 450 121 116 0 274 1341 629 355 261 0 0
76 1429 435 38 223 261 161 68 14 52 208 421 166 140 103 2 0
76 2388 1119 64 150 214 357 101 20 0 241 1004 461 254 197 0 0
52 614 227 15 47 62 85 20 2 0 58 181 88 61 51 0 0
22 126 61 4 9 13 6 3 3 0 25 45 25 16 11 0 0
78 3184 1935 67 146 213 615 126 15 0 169 1583 717 625 501 0 0
81 853 285 96 193 289 48 12 36 0 141 294 107 100 71 0 0
78 2272 1398 0 213 213 297 106 22 221 208 1274 546 346 266 128 40
74 1376 359 93 200 293 159 21 22 0 153 304 142 109 75 0 0
30 262 70 20 30 50 41 14 8 0 33 77 28 28 14 0 0
5 40 6 0 14 14 4 0 3 6 11 15 3 2 0 0 0
7 68 21 7 16 23 3 2 2 0 13 26 8 5 5 0 0
37 268 92 25 45 70 19 7 14 0 21 86 33 37 26 0 0
4 9 0 0 1 1 0 0 0 0 1 2 0 0 0 0 0
33 259 92 25 44 69 19 7 14 0 20 84 33 37 26 0 0
67 1097 421 0 133 133 133 44 9 81 112 439 166 111 64 99 25
2 14 2 1 2 3 0 1 0 0 4 5 1 0 0 0 0
82 2198 685 80 211 291 272 178 24 0 222 707 301 115 83 0 0
76 1838 726 118 215 333 111 50 14 0 186 710 311 139 104 0 0
48 352 148 0 42 42 47 19 4 63 78 145 54 64 39 8 1
70 918 272 82 153 235 42 27 16 0 129 203 105 79 62 0 0
10 95 33 0 29 29 5 3 3 5 16 22 12 16 9 0 0
59 2427 1126 79 321 400 351 106 9 0 163 969 470 226 186 0 0
64 1480 689 72 108 180 171 57 11 0 160 606 263 199 163 0 0
71 1121 590 64 61 125 104 37 6 0 107 533 239 186 112 0 0
78 1782 527 0 207 207 244 123 40 143 145 506 230 80 64 17 3
9 51 14 0 13 13 3 2 1 1 9 18 6 2 2 0 0
55 540 269 45 72 117 17 25 7 0 68 258 108 65 53 0 0
41 216 117 18 24 42 10 17 3 0 36 127 51 21 15 0 0
14 324 152 27 48 75 7 8 4 0 32 131 57 44 38 0 0
82 1727 843 0 437 437 147 69 72 186 238 795 332 238 175 9 4
81 2748 1768 0 546 546 201 110 119 217 288 1414 706 399 342 55 14
82 2332 764 187 365 552 115 25 62 0 194 687 325 160 114 0 0
72 866 335 42 64 106 49 16 14 0 133 301 129 93 77 0 0
81 1644 688 56 164 220 202 82 12 0 139 676 299 116 90 0 0
84 3286 2067 0 1303 1303 211 58 205 295 341 1401 773 764 521 0 0
75 2646 1459 94 120 214 421 123 17 0 238 1321 583 346 293 0 0
24 658 137 0 161 161 54 7 11 47 65 131 57 28 23 0 0
56 828 448 0 140 140 43 16 18 55 98 398 198 69 52 0 0
66 2139 914 109 289 398 203 75 36 0 260 831 394 169 126 0 0
54 1719 924 0 519 519 82 68 80 136 187 832 385 198 154 4 0
52 1068 474 0 194 194 64 31 10 72 150 438 195 108 84 5 0
4 53 19 0 12 12 0 0 1 5 2 21 8 3 3 0 0
77 1589 1008 0 201 201 171 68 26 174 222 949 393 189 151 208 71
82 3065 1523 72 264 336 457 106 5 0 263 1123 569 445 385 0 0
65 818 386 51 50 101 66 28 7 0 87 422 183 24 20 0 0
64 1004 444 91 138 229 59 42 4 0 139 301 146 203 152 0 0
81 2055 795 0 530 530 142 50 37 141 249 607 302 247 191 0 0
52 650 307 10 35 45 53 21 6 0 62 316 127 77 53 0 0
74 1107 448 0 317 317 69 11 41 74 200 369 178 129 92 0 0
35 377 80 0 26 26 64 9 7 29 46 100 37 8 5 11 1
66 918 202 80 148 228 80 16 16 0 93 220 84 54 34 0 0
14 136 38 7 21 28 9 3 5 0 11 38 15 10 8 0 0
52 782 164 73 127 200 71 13 11 0 82 182 69 44 26 0 0
83 2958 1370 0 862 862 340 61 253 231 232 1124 566 324 238 2 0
71 2353 947 197 487 684 182 84 66 0 269 776 386 239 175 0 0
72 2557 1363 38 130 168 330 82 5 0 194 1177 543 334 277 0 0
75 1326 434 113 268 381 90 28 26 0 134 380 156 182 122 0 0
75 1482 669 81 214 295 25 31 36 0 133 635 298 97 73 0 0
19 687 240 14 30 44 193 35 3 0 83 235 99 56 42 0 0
80 2525 937 74 187 261 395 148 32 0 264 958 398 166 141 0 0
72 2401 796 107 272 379 260 114 37 0 234 647 314 206 168 0 0
82 2184 564 270 506 776 149 78 83 0 247 404 212 230 140 0 0
82 1650 492 115 261 376 96 36 12 0 151 493 234 42 24 0 0
62 813 289 16 34 50 57 22 6 0 112 301 117 77 55 0 0
2 23 11 1 2 3 0 1 1 0 5 13 5 3 1 0 0
60 790 278 15 32 47 57 21 5 0 107 288 112 74 54 0 0
65 1049 268 91 213 304 75 32 21 0 137 280 115 56 38 0 0
78 1943 653 44 143 187 122 54 13 0 201 662 291 96 71 0 0
72 1559 625 0 236 236 120 36 8 100 151 621 259 137 107 0 0
74 709 188 74 159 233 53 18 17 0 126 180 73 103 42 0 0
75 1327 603 128 227 355 60 80 8 0 290 499 229 198 145 0 0
9 158 44 2 17 19 21 3 0 0 15 43 17 13 10 0 0
62 870 292 103 185 288 31 37 29 0 87 284 113 100 66 0 0
58 856 437 32 62 94 52 25 2 0 96 489 197 58 43 0 0
22 214 73 8 16 24 19 10 6 0 14 66 32 14 9 0 0
57 533 184 46 61 107 18 19 8 0 59 163 72 60 40 0 0
78 2795 1416 66 183 249 366 124 25 0 240 1333 618 217 180 0 0
2 10 4 0 3 3 1 0 0 2 4 4 2 0 0 0 0
46 1343 629 0 262 262 125 53 13 125 135 595 247 175 135 6 0
22 99 31 9 29 38 4 1 1 0 14 32 11 15 9 0 0
50 700 170 9 47 56 112 26 1 0 112 163 66 49 38 0 0
23 305 121 0 59 59 2 5 4 24 54 109 50 38 21 0 0
82 3016 2152 266 824 1090 319 101 261 0 262 1533 888 536 376 0 0
70 1378 439 113 178 291 98 49 10 0 118 349 169 134 101 0 0
72 2278 1296 180 472 652 322 95 87 0 260 1102 522 334 252 0 0
77 1710 561 130 241 371 150 74 16 0 201 526 216 173 129 0 0
78 2482 1139 58 193 251 405 116 19 0 183 1035 472 252 195 0 0
27 164 66 9 3 12 10 6 2 0 26 59 26 20 14 0 0
34 1277 697 22 58 80 254 59 11 0 77 560 250 251 197 0 0
63 969 241 77 219 296 53 18 28 0 128 254 96 76 49 0 0
75 1136 589 20 58 78 134 30 5 0 127 619 234 169 121 0 0
72 1760 411 111 245 356 182 23 31 0 170 373 160 126 91 0 0
33 1114 614 101 184 285 50 28 28 0 120 474 224 226 166 0 0
44 795 332 83 103 186 52 35 21 0 113 281 137 84 58 0 0
77 1909 946 184 287 471 102 63 49 0 233 755 361 310 224 0 0
59 1354 476 111 290 401 60 33 41 0 223 436 182 164 112 0 0
16 231 66 7 7 14 23 4 0 0 28 64 28 18 10 0 0
53 989 510 69 184 253 45 38 33 0 139 452 202 156 106 0 0
4 10 4 2 1 3 1 0 0 0 5 6 2 0 0 0 0
73 1224 285 33 97 130 175 52 18 0 96 279 122 57 41 0 0
79 2904 1723 73 349 422 475 172 58 0 194 1551 682 392 359 0 0
87 2791 975 43 196 239 598 138 17 0 148 826 371 313 233 0 0
46 1568 518 18 106 124 386 79 8 0 74 453 196 168 126 0 0
2 7 0 1 0 1 1 1 0 0 1 2 0 0 0 0 0
37 262 93 26 40 66 24 8 0 0 37 89 41 13 11 0 0
35 255 93 25 40 65 23 7 0 0 36 87 41 13 11 0 0
81 1825 489 39 104 143 403 85 6 0 245 439 175 174 139 0 0
82 2302 879 228 465 693 166 95 106 0 353 811 359 244 161 0 0
79 2453 1176 78 175 253 253 169 16 0 201 1120 509 192 158 0 0
76 2224 1119 52 158 210 313 166 38 0 265 1046 452 287 215 0 0
9 28 21 2 3 5 5 1 2 0 7 15 8 6 5 0 0
32 345 152 17 22 39 42 17 8 0 51 132 64 35 24 0 0
23 317 131 15 19 34 37 16 6 0 44 117 56 29 19 0 0
58 1745 968 48 81 129 155 67 19 0 160 905 413 169 142 0 0
81 2081 321 189 375 564 98 122 119 0 308 354 151 69 19 0 0
79 2507 1765 211 485 696 177 91 29 0 246 1282 660 558 445 0 0
76 1033 255 75 154 229 85 33 18 0 184 232 102 71 51 0 0
52 1059 565 56 130 186 55 20 5 0 127 486 238 114 89 0 0
79 1196 559 50 91 141 91 77 7 0 134 583 255 69 49 0 0
81 1667 749 161 141 302 123 123 57 0 221 566 285 287 179 0 0
78 1652 467 204 407 611 104 37 177 0 246 429 198 98 71 0 0
39 597 171 87 124 211 26 15 73 0 105 150 73 31 25 0 0
39 1055 296 117 283 400 78 22 104 0 141 279 125 67 46 0 0
79 1738 732 75 191 266 163 47 24 0 199 696 319 132 94 0 0
81 2847 1400 297 531 828 195 103 64 0 315 1205 538 407 324 0 0
81 1386 537 68 144 212 105 43 21 0 169 446 218 115 101 0 0
82 2419 1238 174 504 678 264 186 162 0 238 879 501 329 236 0 0
82 2023 494 190 476 666 92 43 200 0 301 424 215 116 64 0 0
74 1239 435 98 186 284 48 38 19 0 175 338 167 126 101 0 0
3 33 6 1 3 4 1 2 0 0 4 9 2 4 2 0 0
34 877 360 48 146 194 46 38 11 0 109 348 134 121 92 0 0
28 209 58 9 16 25 19 4 2 0 34 76 27 6 4 0 0
75 1594 773 164 310 474 95 86 13 0 283 677 307 216 159 0 0
41 1328 656 119 247 366 45 28 18 0 123 552 264 189 128 0 0
77 2777 1462 252 576 828 142 66 38 0 253 1200 574 430 314 0 0
36 1449 806 133 329 462 97 38 20 0 130 648 310 241 186 0 0
80 1966 951 171 383 554 158 55 37 0 169 811 369 256 213 0 0
26 176 100 6 5 11 10 8 3 0 33 116 43 15 14 0 0
61 1645 848 179 339 518 69 61 131 0 243 734 342 239 164 0 0
79 2190 800 188 375 563 107 24 47 0 215 632 315 240 170 0 0
82 2583 1344 86 208 294 210 86 7 0 163 1179 578 219 188 0 0
70 2109 1158 144 275 419 189 70 24 0 196 1003 435 370 288 0 0
68 1051 403 73 150 223 85 26 7 0 191 395 184 53 35 0 0
39 337 70 30 50 80 38 8 8 0 62 72 26 31 18 0 0
43 1581 781 52 139 191 196 60 12 0 155 734 326 173 129 0 0
81 1977 894 118 236 354 93 49 58 0 262 851 378 195 138 0 0
44 329 198 19 22 41 25 22 0 0 56 190 73 72 52 0 0
82 2104 955 220 413 633 149 125 98 0 363 836 398 225 159 0 0
74 2601 1116 163 538 701 159 90 84 0 197 810 407 450 302 0 0
22 356 209 7 25 32 50 13 3 0 36 142 61 107 87 0 0
81 1959 582 236 370 606 132 58 23 0 183 572 206 255 170 0 0
77 1597 850 48 133 181 180 68 5 0 100 834 356 195 138 0 0
79 2256 995 112 251 363 289 103 53 0 279 887 382 292 231 0 0
81 2135 1174 92 225 317 152 61 30 0 211 1149 513 181 148 0 0
22 195 83 41 49 90 7 3 9 0 21 74 25 43 33 0 0
34 789 287 52 156 208 30 19 69 0 109 253 113 105 61 0 0
70 1464 599 114 325 439 43 35 144 0 207 507 241 213 117 0 0
36 675 312 62 169 231 13 16 75 0 98 254 128 108 56 0 0
82 2880 1557 101 231 332 328 98 29 0 227 1318 631 376 295 0 0
82 3094 1698 134 323 457 441 176 8 0 264 1504 702 386 294 0 0
2 11 0 0 0 0 0 0 0 0 1 1 0 0 0 0 0
51 1131 572 146 187 333 65 32 19 113 160 544 222 176 128 0 0
26 571 285 53 120 173 34 30 12 58 97 249 117 70 51 0 0
80 1735 871 201 312 513 101 62 31 174 263 804 346 247 179 0 0
31 285 74 49 44 93 22 11 7 30 54 81 23 45 28 0 0
69 1288 532 89 206 295 99 69 54 119 177 473 220 141 92 0 0
82 2518 743 62 189 251 464 91 6 153 207 659 286 219 171 0 0
1 7 2 2 3 5 0 0 0 0 2 1 1 0 0 0 0
4 17 6 1 3 4 0 0 0 0 1 12 3 0 0 0 0
5 24 8 3 6 9 0 0 0 0 3 13 4 0 0 0 0
80 2256 1088 76 136 212 300 79 18 216 247 940 422 296 244 0 0
73 1878 1156 70 105 175 174 74 12 145 179 955 470 310 216 0 0
22 227 56 14 45 59 44 3 4 26 36 50 23 13 10 0 0
7 21 4 1 3 4 2 1 0 2 1 6 2 0 0 0 0
82 2653 1448 112 157 269 311 105 11 303 233 1271 563 377 322 0 0
4 48 26 8 8 16 3 0 0 3 5 22 12 5 2 0 0
65 1149 463 117 171 288 71 25 14 95 204 357 185 123 93 0 0
21 363 102 2 17 19 48 9 3 20 23 110 44 22 14 0 0
43 798 303 24 75 99 54 16 6 55 83 304 130 59 43 0 0
80 933 374 42 73 115 123 39 5 89 104 395 159 68 56 0 0
80 1798 396 182 313 495 98 60 48 103 178 390 175 100 46 0 0
82 1876 1118 114 176 290 175 72 30 176 202 947 476 205 166 0 0
82 1481 666 99 158 257 194 69 4 146 150 538 257 208 152 0 0
7 16 9 1 3 4 2 1 0 1 3 10 3 4 3 0 0
13 130 54 3 9 12 20 3 5 12 11 43 18 24 18 0 0
72 1965 1192 61 127 188 240 110 25 164 145 1042 508 196 176 0 0
75 1594 549 137 166 303 105 55 8 116 280 405 192 200 165 0 0
81 1236 491 103 177 280 129 56 24 115 185 436 190 144 111 0 0
82 2072 759 78 169 247 456 188 19 228 287 671 314 203 131 0 0
2 15 2 0 0 0 1 1 0 0 1 2 1 0 0 0 0
76 1525 653 170 312 482 131 62 81 123 259 525 228 248 197 0 0
4 38 6 1 4 5 7 5 2 3 3 13 3 2 0 0 0
80 2765 1557 292 555 847 190 92 103 175 221 1204 628 409 301 0 0
81 2870 1484 218 520 738 267 92 68 270 317 1215 561 446 362 0 0
82 1704 695 89 171 260 120 80 36 107 180 619 292 130 111 0 0
75 2440 1088 164 472 636 252 137 126 194 221 761 440 277 208 0 0
80 1636 434 165 405 570 92 26 127 128 281 359 169 153 96 0 0
82 2476 873 215 426 641 109 77 39 165 265 777 346 233 181 0 0
12 66 26 5 9 14 2 1 1 7 16 20 11 10 4 0 0
79 1711 536 106 228 334 116 70 43 137 255 514 226 119 84 0 0
73 1213 561 35 84 119 177 126 19 106 94 538 215 167 131 0 0
22 171 50 2 9 11 32 12 1 14 10 56 19 16 12 0 0
51 1042 511 33 75 108 145 114 18 92 84 482 196 151 119 0 0
4 30 6 0 5 5 5 1 0 4 6 6 2 2 2 0 0
82 2119 833 249 510 759 233 89 129 225 293 602 304 289 225 0 0
81 2869 1672 245 528 773 268 115 24 279 209 1426 698 323 276 0 0
79 3092 1909 265 486 751 193 122 36 311 302 1665 798 462 313 0 0
53 2155 1215 126 257 383 161 82 13 167 137 926 457 372 301 0 0
80 1169 507 121 200 321 38 50 28 97 211 465 222 97 63 0 0
3 14 2 1 5 6 0 1 0 2 2 4 1 0 0 0 0
78 1215 377 19 95 114 252 58 1 97 143 319 145 105 87 0 0
80 2152 829 262 431 693 97 44 90 141 315 842 368 135 93 0 0
67 1759 1066 162 298 460 71 28 42 184 196 768 393 402 280 0 0
49 626 195 27 64 91 50 10 3 24 54 197 84 33 27 0 0
77 2131 664 155 487 642 300 120 108 186 264 590 265 187 134 0 0
77 868 306 75 139 214 47 17 17 101 146 237 96 150 114 0 0
76 1075 311 125 199 324 38 27 50 62 169 336 142 48 27 0 0
62 926 345 110 191 301 41 21 6 69 78 251 127 157 91 0 0
63 2311 1542 197 518 715 216 82 93 225 185 1159 622 386 298 0 0
10 57 24 6 4 10 3 3 1 4 10 31 10 4 4 0 0
41 498 182 0 32 32 108 21 4 59 51 168 85 13 12 0 0
73 1322 571 62 164 226 81 41 33 103 210 551 230 175 111 0 0
82 2319 1219 204 376 580 195 109 112 228 350 988 508 276 203 0 0
64 698 275 67 64 131 43 14 3 46 72 262 119 56 37 0 0
18 590 224 32 96 128 58 14 9 46 58 151 75 99 74 0 0
80 2760 1182 157 525 682 180 90 52 232 200 773 391 508 400 0 0
62 2170 958 125 429 554 122 76 43 186 142 622 316 409 326 0 0
82 2238 876 196 482 678 134 68 40 186 300 752 342 247 192 0 0
37 311 146 4 19 23 38 11 1 30 29 97 43 73 60 0 0
82 2172 477 289 377 666 145 65 16 152 182 464 184 186 109 0 0
32 584 177 26 49 75 72 43 4 48 42 230 73 40 31 0 0
64 1323 517 53 104 157 159 75 7 126 90 576 216 104 85 0 0
32 739 340 27 55 82 87 32 3 78 48 346 143 64 54 0 0
12 95 30 5 8 13 20 3 0 19 16 26 10 15 10 0 0
77 1551 606 67 157 224 146 65 20 161 242 488 222 203 162 0 0
8 277 121 14 38 52 33 13 5 29 34 101 41 44 39 0 0
69 1274 485 53 119 172 113 52 15 132 208 387 181 159 123 0 0
82 1581 846 65 142 207 91 38 21 81 155 840 369 135 108 0 0
2 24 8 6 9 15 3 1 1 3 4 13 3 3 2 0 0
16 158 63 19 31 50 10 3 3 14 29 60 23 23 17 0 0
14 134 55 13 22 35 7 2 2 11 25 47 20 20 15 0 0
81 1996 1009 178 500 678 57 50 176 141 241 809 402 309 205 0 0
82 2940 1612 100 200 300 393 108 27 266 219 1373 648 389 316 0 0
82 3314 2021 110 200 310 458 172 11 286 224 1697 789 554 443 0 0
45 378 121 6 30 36 39 18 3 20 52 97 50 24 21 0 0
1 7 0 0 0 0 1 0 0 0 1 0 0 0 0 0 0
58 660 280 9 40 49 56 23 19 48 74 252 112 64 56 0 0
79 3019 1436 92 235 327 584 170 23 352 308 1221 553 400 330 0 0
55 1006 466 26 80 106 111 28 3 69 60 484 206 71 54 0 0
65 1132 520 34 79 113 87 59 5 66 138 447 210 122 100 0 0
25 663 351 23 67 90 70 37 10 53 85 314 153 59 45 0 0
65 795 297 90 190 280 21 7 44 52 118 293 128 61 41 0 0
59 532 175 52 95 147 49 10 14 53 67 118 63 63 49 0 0
68 2517 1127 152 500 652 242 76 51 174 263 1010 488 187 151 0 0
31 360 146 18 45 63 11 13 5 44 68 123 53 92 40 0 0
54 879 285 19 41 60 138 41 3 79 70 289 109 86 67 0 0
20 88 26 6 17 23 5 0 3 12 19 26 10 12 6 0 0
70 760 275 15 48 63 124 35 8 39 42 251 123 39 29 0 0
78 2629 1589 109 338 447 365 71 57 222 259 1260 629 401 331 0 0
60 1775 1040 131 211 342 138 63 12 155 162 733 374 342 292 0 0
5 65 19 0 1 1 9 2 0 6 10 11 8 4 3 0 0
22 233 59 1 15 16 43 14 2 11 22 44 23 19 13 0 0
27 298 78 1 16 17 52 16 2 17 32 55 31 23 16 0 0
40 394 162 27 39 66 16 13 8 23 66 153 66 43 30 0 0
79 2971 1444 70 121 191 453 95 22 214 177 1240 565 396 314 0 0
79 2437 1868 111 262 373 339 147 26 293 250 1362 764 409 340 0 0
78 2035 1018 123 508 631 128 32 143 197 295 831 430 235 158 0 0
76 1487 497 88 227 315 198 72 38 92 206 400 209 99 79 0 0
20 108 56 12 11 23 2 1 2 8 25 43 24 16 8 0 0
78 2215 892 248 416 664 74 39 55 190 319 698 342 328 208 0 0
79 2410 1795 225 297 522 119 128 16 211 332 1375 650 677 495 0 0
43 684 118 25 61 86 116 32 1 64 82 125 45 42 28 0 0
74 1486 589 28 100 128 324 56 5 130 168 425 215 184 159 0 0
80 1828 614 145 199 344 103 86 23 93 166 549 246 158 122 0 0
82 2546 1366 179 514 693 92 60 109 162 363 1065 534 441 298 0 0
14 282 123 16 40 56 22 6 4 26 34 73 41 56 41 0 0
42 269 113 17 45 62 10 10 13 22 45 92 42 36 29 0 0
80 1264 334 115 287 402 75 62 79 73 183 342 139 78 56 0 0
81 2696 1299 253 402 655 271 70 78 196 214 1102 563 230 173 0 0
13 72 26 0 5 5 2 1 0 2 7 23 10 8 6 0 0
78 2802 1803 198 366 564 357 133 100 315 207 1455 715 501 373 0 0
33 782 379 22 45 67 126 30 0 58 58 321 146 113 87 0 0
17 398 114 21 34 55 73 38 2 49 44 124 45 37 24 0 0
60 1346 534 63 105 168 205 107 6 165 182 507 218 141 98 0 0
43 948 420 42 71 113 132 69 4 116 138 383 173 104 74 0 0
5 31 0 1 2 3 0 1 0 8 6 2 0 0 0 0 0
72 496 111 49 47 96 32 10 8 51 92 122 42 47 27 0 0
67 465 111 48 45 93 32 9 8 43 86 120 42 47 27 0 0
82 2498 1319 127 139 266 121 102 19 137 224 1240 581 190 157 0 0
82 3095 1324 65 182 247 762 152 9 255 229 1146 530 321 264 0 0
69 2462 1406 192 524 716 215 66 81 233 254 1208 568 345 270 0 0
82 3390 2031 587 857 1444 147 79 119 326 223 1325 716 811 599 0 0
49 1824 1105 33 88 121 243 60 18 200 104 1035 436 277 233 0 0
80 2969 1518 272 519 791 228 98 74 273 266 808 472 716 574 0 0
37 403 148 14 50 64 39 22 1 51 51 136 59 40 30 0 0
20 637 411 36 105 141 40 12 20 64 55 334 167 115 77 0 0
60 2231 1487 130 390 520 168 74 67 217 189 1127 596 450 295 0 0
40 1594 1076 94 285 379 128 62 47 153 134 793 429 335 218 0 0
36 465 166 25 44 69 60 19 0 54 51 132 62 46 42 0 0
79 2698 1337 61 154 215 453 148 49 237 183 1097 539 340 259 0 0
76 2552 1715 256 608 864 283 129 52 346 321 1273 603 765 509 0 0
78 1242 609 20 65 85 253 58 3 124 121 477 240 162 129 0 0
23 278 83 16 23 39 33 10 3 16 18 74 33 21 17 0 0
82 1392 570 131 201 332 69 15 32 87 211 498 232 119 106 0 0
11 46 29 3 7 10 3 0 0 4 7 20 9 12 11 0 0
75 1705 826 25 93 118 187 46 4 120 148 689 338 182 150 0 0
36 640 219 62 122 184 31 17 41 45 105 187 84 78 51 0 0
77 1693 610 143 266 409 79 40 94 130 283 500 242 187 126 0 0
41 1053 391 81 144 225 48 23 53 85 178 313 158 109 75 0 0
80 1576 855 127 202 329 60 51 29 102 215 706 362 178 131 0 0
74 1269 691 109 184 293 121 57 16 100 112 493 265 201 161 0 0
74 2451 1643 53 143 196 255 89 12 233 215 1367 635 437 373 0 0
81 1299 670 68 139 207 61 55 5 93 169 567 284 117 102 0 0
81 2370 1401 104 187 291 504 128 19 285 274 1257 575 313 251 0 0
61 589 186 20 56 76 72 30 8 41 66 197 81 44 24 0 0
79 2575 1561 48 129 177 383 83 40 257 243 1343 662 277 237 0 0
73 1658 677 48 92 140 298 69 13 119 166 589 276 168 125 0 0
82 3143 2034 190 696 886 371 81 280 297 216 1383 835 476 364 1 0
67 1222 362 62 129 191 87 35 12 39 118 318 153 82 56 1 0
75 2168 1118 158 451 609 322 108 55 218 237 875 465 236 188 2 0
80 2864 1131 59 138 197 671 106 10 242 218 794 383 435 361 18 4
26 560 86 29 86 115 40 12 15 27 66 60 27 50 32 0 0
20 180 38 6 22 28 26 7 4 11 18 35 16 13 5 1 1
67 726 312 71 126 197 28 21 54 79 116 271 122 101 68 0 0
82 2438 1277 240 398 638 159 90 36 133 197 1101 545 227 171 47 16
77 2330 908 192 264 456 279 85 49 189 268 760 384 209 139 3 1
20 287 64 34 43 77 18 5 12 18 52 60 24 32 16 0 0
72 1816 866 53 183 236 268 80 28 152 182 771 325 153 143 221 73
5 72 10 4 11 15 10 3 0 5 13 12 4 3 2 0 0
7 92 24 7 11 18 4 5 0 4 14 22 8 12 8 0 0
12 164 34 11 22 33 14 8 0 9 27 34 12 15 10 0 0
16 235 180 13 16 29 31 14 2 20 26 146 72 39 28 19 8
6 64 23 6 8 14 7 0 4 4 14 23 9 6 5 0 0
56 1389 492 96 237 333 127 54 74 106 178 431 213 97 66 1 0
17 502 206 30 90 120 51 19 18 51 68 187 86 44 33 4 1
73 1891 698 126 327 453 178 73 92 157 246 618 299 141 99 5 1
68 869 244 16 47 63 139 58 5 104 105 250 88 87 58 26 10
82 2035 739 65 143 208 307 62 6 147 161 626 251 286 226 52 11
82 2955 1745 216 636 852 370 143 53 263 279 1463 693 360 301 143 58
82 2885 1858 170 161 331 202 136 22 179 226 1546 781 412 286 36 10
6 106 34 7 4 11 7 5 0 13 13 40 14 7 6 0 0
49 708 198 59 121 180 47 21 24 59 128 179 82 68 34 0 0
38 197 106 4 13 17 22 15 1 13 24 104 44 16 15 15 3
20 413 199 5 15 20 50 30 1 60 35 213 82 53 34 10 1
47 1209 528 29 60 89 162 76 10 128 103 526 212 140 101 20 3
27 796 329 24 45 69 112 46 9 68 68 313 130 87 67 10 2
64 1189 585 114 206 320 70 48 10 120 202 451 210 220 165 2 0
70 1208 219 125 201 326 74 66 77 50 184 202 102 41 15 0 0
71 923 219 14 44 58 159 39 5 73 83 241 94 38 28 17 3
82 2938 1951 236 483 719 198 88 54 163 190 1416 715 667 517 12 4
16 194 65 12 12 24 12 5 4 9 35 46 29 10 7 2 0
77 1286 737 114 156 270 95 40 40 117 155 565 288 204 161 6 0
79 1541 472 145 249 394 115 48 121 78 211 396 199 117 74 0 0
81 2937 1540 173 241 414 332 144 82 227 267 1361 574 487 380 58 12
79 2622 1465 95 105 200 370 120 24 189 216 1212 590 338 280 13 5
81 2119 585 192 410 602 173 53 258 199 312 543 248 126 89 1 0
75 1938 768 190 394 584 157 84 67 148 260 649 309 189 148 9 2
81 2533 915 163 263 426 424 76 35 247 213 772 377 201 161 0 0
9 53 27 0 14 14 2 1 0 4 11 30 12 5 3 0 0
77 2795 1387 166 430 596 563 187 41 305 218 949 503 462 374 31 7
77 2686 1671 217 349 566 273 100 70 185 173 1267 689 368 291 9 2
82 2647 1566 258 423 681 344 153 112 286 291 1271 588 482 385 32 5
79 1535 607 50 113 163 161 59 24 96 165 527 262 93 82 11 1
38 325 121 19 36 55 54 19 4 42 40 115 45 39 31 1 0
81 2125 1053 152 298 450 146 102 118 146 223 748 398 329 257 3 0
80 2771 588 219 731 950 164 43 162 218 298 532 232 178 124 2 0
21 278 127 31 41 72 11 4 5 20 48 119 50 36 27 0 0
74 1448 660 114 254 368 101 28 42 122 207 506 257 201 146 0 0
53 1170 533 83 213 296 90 24 37 102 159 387 207 165 119 0 0
82 1545 438 147 234 381 67 50 67 112 186 392 188 108 61 3 1
82 2657 1087 62 208 270 557 223 27 258 238 1017 437 258 201 48 12
78 1512 881 75 110 185 102 34 7 119 158 733 350 203 177 9 4
28 541 327 26 44 70 32 15 4 49 52 260 126 83 73 4 2
50 971 554 49 66 115 70 19 3 70 106 473 224 120 104 5 2
50 577 228 26 19 45 94 25 4 51 52 179 91 46 37 36 9
82 2349 731 124 436 560 131 45 162 103 283 566 296 167 139 2 0
70 1494 512 25 57 82 457 59 11 164 180 438 201 137 110 4 0
81 1683 490 122 344 466 183 51 32 155 266 383 203 149 84 2 0
24 298 142 18 34 52 19 4 9 19 27 138 59 34 24 9 0
76 2304 991 140 301 441 244 132 57 164 281 861 419 208 153 3 0
82 1966 874 142 244 386 189 54 12 129 186 727 369 161 131 29 5
52 988 347 55 68 123 107 24 15 64 97 348 159 45 28 3 1
82 3060 1254 151 388 539 832 265 35 359 260 1063 502 338 223 110 27
23 486 177 54 55 109 20 13 3 28 52 181 69 60 39 1 0
82 1918 942 209 321 530 92 53 15 151 244 727 379 269 184 1 0
81 1917 925 184 342 526 62 106 23 148 311 723 362 274 200 2 1
70 1661 951 174 332 506 98 61 34 137 178 833 391 242 168 4 1
7 51 27 3 2 5 0 3 3 2 8 17 9 11 9 1 0
82 2710 1415 213 557 770 142 58 59 251 262 1064 545 487 325 0 0
82 2670 1255 225 433 658 192 53 53 138 211 940 489 329 277 3 0
82 2286 932 24 91 115 405 82 12 159 139 741 354 202 175 129 49
82 2123 731 283 491 774 76 54 244 99 322 514 287 220 157 0 0
81 2588 1334 293 544 837 184 101 139 233 317 1007 502 465 330 4 0
41 1331 747 76 149 225 173 72 20 148 113 630 284 239 178 9 1
79 1303 350 89 139 228 98 47 53 92 101 301 127 122 95 3 1
69 1860 639 51 115 166 250 47 23 163 197 688 276 118 85 11 2
76 2243 1035 199 383 582 145 92 79 169 292 802 425 241 184 5 1
62 1636 1056 119 197 316 123 63 9 122 186 916 461 165 134 6 0
9 228 87 18 52 70 9 9 5 14 16 65 35 25 17 0 0
65 1337 579 108 255 363 84 40 45 91 126 392 207 216 165 1 0
29 332 101 25 54 79 23 8 9 27 39 64 34 44 33 0 0
80 2623 1292 48 175 223 362 101 28 186 208 1116 535 214 184 102 38
76 1286 558 40 82 122 222 49 18 108 144 500 229 108 96 16 4
8 59 14 3 11 14 1 4 3 9 13 21 6 2 2 0 0
80 2976 2095 197 624 821 272 59 228 249 244 1457 836 552 423 1 0
10 39 4 1 7 8 1 1 0 2 5 3 1 3 2 0 0
29 259 59 19 21 40 18 6 3 6 29 56 24 19 11 1 0
39 298 63 20 28 48 19 7 3 8 34 59 25 22 13 1 0
75 2054 1115 157 389 546 344 106 69 226 226 870 458 259 199 0 0
22 276 59 19 46 65 25 5 8 23 51 67 23 22 13 1 0
80 2820 1106 36 140 176 618 75 18 265 201 766 382 419 342 9 0
47 607 102 33 75 108 54 12 8 33 85 93 44 20 14 0 0
82 2539 1145 192 415 607 98 74 143 219 332 889 444 361 256 2 1
82 2610 1271 167 413 580 195 118 39 117 194 1186 549 196 166 32 7
76 2375 1061 150 277 427 240 80 85 197 284 882 431 281 199 6 0
77 1560 1062 71 86 157 196 82 6 149 120 902 439 199 170 54 14
28 313 105 33 60 93 15 3 11 31 56 60 26 81 53 2 0
59 1956 924 124 276 400 172 72 67 190 184 770 364 254 196 4 0
73 1112 335 25 49 74 200 47 2 76 85 306 118 98 67 95 32
82 3239 1741 191 704 895 451 161 63 289 239 1503 719 328 283 74 20
71 2593 1747 119 139 258 233 93 18 173 172 1306 710 455 317 35 10
3 28 8 0 2 2 2 1 0 1 2 10 3 8 2 0 0
52 1146 406 17 67 84 161 33 8 111 126 371 160 94 75 39 11
44 757 287 24 51 75 37 23 16 69 79 313 121 55 45 0 0
82 1867 657 70 123 193 188 186 37 122 236 559 265 178 125 16 2
80 2595 802 66 132 198 452 136 17 162 194 817 319 132 107 169 57
78 1107 217 127 154 281 55 43 58 48 158 197 101 40 15 2 0
29 548 217 13 20 33 55 34 9 38 42 246 95 34 26 3 1
46 904 425 21 32 53 93 27 25 54 53 385 180 80 65 4 0
75 1452 642 34 52 86 148 61 34 92 95 631 275 114 91 7 1
77 2215 1290 78 211 289 234 88 28 150 182 1102 537 241 213 21 3
74 1609 777 28 90 118 268 64 2 137 165 632 310 186 156 16 1
82 1427 371 133 168 301 81 66 29 56 141 354 146 121 79 2 0
40 458 71 8 27 35 54 18 2 37 54 101 33 9 5 1 0
81 2375 1266 191 380 571 212 32 128 164 304 1004 511 347 244 3 0
73 1320 550 104 157 261 129 34 16 119 175 419 214 202 121 2 1
72 925 206 68 140 208 69 37 52 44 178 212 76 75 54 0 0
81 3093 1929 273 373 646 290 106 100 241 255 1555 768 459 390 5 3
82 2874 2014 244 413 657 364 173 147 266 233 1524 794 536 422 18 4
71 911 320 22 65 87 167 34 4 72 114 291 134 64 50 14 2
45 279 96 29 33 62 10 6 7 20 29 79 38 30 20 0 0
82 2723 728 72 91 163 295 100 23 127 212 707 314 87 64 109 36
64 996 222 74 90 164 84 15 12 49 100 224 100 24 22 3 0
66 2287 1153 26 102 128 580 99 6 241 190 887 424 354 294 36 11
65 2370 1565 48 111 159 361 85 11 195 183 1157 516 649 528 31 5
15 248 60 13 29 42 28 10 1 23 25 66 24 16 12 1 0
77 1112 371 16 83 99 169 94 7 77 117 309 157 68 55 7 2
42 476 179 9 38 47 70 39 5 38 61 145 71 42 36 4 1
35 636 192 7 45 52 99 55 2 39 56 164 86 26 19 3 1
70 1638 427 85 179 264 132 50 10 90 167 415 188 62 50 3 1
27 252 109 30 37 67 15 10 9 15 41 111 41 40 27 4 0
11 129 52 17 21 38 9 7 3 8 17 60 22 11 8 1 0
16 123 57 13 16 29 6 3 6 7 24 51 19 29 19 3 0
82 2765 2221 126 293 419 260 94 56 251 212 1729 850 620 512 35 9
82 2832 1469 220 608 828 172 47 198 236 295 816 547 532 375 0 0
82 1506 672 27 61 88 108 72 5 62 126 511 285 110 98 11 4
56 1579 737 137 282 419 72 54 100 128 127 688 291 202 155 1 0
73 1077 422 136 171 307 83 91 20 69 185 329 155 137 112 2 0
82 2710 1179 243 481 724 218 77 124 192 282 989 481 290 217 2 0
47 1307 422 30 86 116 235 75 1 83 123 366 176 97 70 1 0
75 2616 1289 67 152 219 300 68 17 144 161 1103 500 290 244 136 45
68 2162 999 153 422 575 173 57 59 176 260 835 404 254 191 2 0
3 16 3 0 1 1 1 1 0 0 3 6 1 2 1 0 0
65 1682 638 92 138 230 163 56 7 70 117 606 279 125 80 9 0
62 1666 635 92 137 229 162 55 7 70 114 600 278 123 79 9 0
82 1469 663 44 88 132 160 76 5 95 120 532 272 119 107 51 12
52 696 249 67 148 215 25 21 44 38 134 219 111 40 27 0 0
80 3245 2222 474 706 1180 141 83 150 308 223 1545 806 804 609 3 1
34 1105 425 16 56 72 212 61 7 112 122 330 161 123 103 6 0
79 2266 977 46 93 139 411 107 17 261 242 779 385 252 202 21 5
45 1161 552 30 37 67 199 46 10 149 120 449 224 129 99 15 5
81 2730 1234 222 303 525 219 79 68 180 256 750 441 450 352 1 0
7 54 17 7 2 9 1 0 1 3 8 18 8 2 1 0 0
63 815 443 62 93 155 63 35 7 71 83 338 165 149 113 0 0
6 168 72 9 32 41 20 8 7 18 16 82 30 20 12 0 0
16 321 165 17 50 67 30 17 13 32 38 157 68 41 29 1 0
10 153 93 8 18 26 10 9 6 14 22 75 38 21 17 1 0
43 448 122 16 23 39 73 14 0 24 36 135 51 24 18 8 2
2 9 4 1 1 2 1 0 0 2 0 4 2 0 0 0 0
54 680 205 10 38 48 84 20 9 79 62 202 78 59 48 8 1
69 1845 903 164 364 528 210 99 28 221 242 768 348 385 207 7 0
82 1645 818 155 204 359 55 27 151 110 260 666 355 159 108 2 0
49 1134 525 24 86 110 203 61 7 88 124 412 203 140 118 10 1
84 2166 818 36 148 184 360 99 11 158 231 645 327 188 162 12 2
35 1032 293 12 62 74 157 38 4 70 107 233 124 48 44 2 1
79 1564 587 96 199 295 72 23 25 81 165 519 253 108 80 6 1
2 11 0 0 0 0 2 0 0 0 0 4 0 0 0 0 0
74 1514 560 126 267 393 77 27 80 125 219 415 206 213 148 0 0
5 34 4 1 3 4 4 3 0 4 2 6 2 0 0 1 0
8 53 8 2 5 7 5 4 0 8 5 9 4 0 0 1 0
3 19 4 1 2 3 1 1 0 4 3 3 2 0 0 0 0
67 1976 885 159 257 416 180 116 18 141 199 708 349 268 185 8 2
55 1145 349 74 153 227 64 18 31 74 102 287 150 64 49 3 0
69 1771 799 32 108 140 229 70 10 136 185 697 331 137 119 51 18
81 949 380 33 64 97 75 36 12 54 95 373 165 64 49 5 1
64 945 235 22 93 115 115 57 6 91 115 192 95 60 45 4 0
45 997 335 26 62 88 153 42 7 74 114 303 140 66 53 7 2
76 2677 1818 172 487 659 225 63 207 230 224 1301 753 442 312 3 0
79 2393 1196 138 448 586 356 114 78 196 269 1027 507 233 182 1 0
51 1468 955 89 160 249 164 37 22 135 152 820 381 247 168 71 25
53 564 219 25 31 56 87 37 3 53 86 221 79 65 56 17 5
68 2167 858 25 91 116 541 52 3 178 131 652 308 316 236 16 6
10 121 15 7 7 14 8 1 2 6 28 15 5 9 5 0 0
1 7 2 0 0 0 0 0 0 2 2 1 1 0 0 0 0
10 180 66 17 31 48 13 3 7 19 42 65 31 11 4 0 0
67 1288 593 110 233 343 52 39 76 120 228 440 230 213 133 0 0
77 1468 659 127 264 391 65 42 83 139 270 505 261 224 137 0 0
79 2946 1486 136 497 633 250 137 22 119 204 1307 621 283 235 22 9
80 1700 767 157 254 411 147 55 17 106 199 652 311 212 145 8 0
43 979 380 87 139 226 46 25 37 64 133 306 156 114 67 3 1
39 1037 458 87 127 214 68 38 24 85 139 406 178 153 101 3 1
82 2016 838 174 266 440 114 63 61 149 272 712 334 267 168 6 2
75 1229 832 53 55 108 111 41 5 93 100 692 327 211 166 41 12
3 23 5 1 2 3 0 1 0 4 2 4 2 6 1 0 0
75 2467 940 219 434 653 159 66 98 160 214 802 405 158 127 11 3
77 2923 1761 200 637 837 447 143 66 254 244 1414 711 380 328 52 11
37 1025 524 30 67 97 124 30 5 64 74 480 225 127 74 10 0
82 1979 1091 97 157 254 105 46 30 113 122 855 439 276 212 4 1
49 546 226 14 27 41 68 23 2 54 57 222 102 28 18 18 4
39 331 137 31 34 65 11 12 5 28 37 103 54 48 29 1 0
51 339 152 12 26 38 22 14 6 37 61 122 55 62 42 1 0
77 1372 527 119 276 395 65 26 19 111 230 414 204 199 116 13 3
52 1104 520 101 171 272 67 38 16 99 176 410 207 163 106 3 0
83 1839 843 187 286 473 91 65 19 161 292 665 326 280 191 4 0
31 735 323 86 115 201 24 27 3 62 116 255 119 117 85 1 0
78 2409 806 53 97 150 590 70 11 171 169 672 325 200 153 10 3
81 2472 1852 174 434 608 179 67 55 169 245 1236 651 655 546 6 4
11 66 26 7 5 12 5 3 0 6 5 26 10 10 6 0 0
49 478 196 35 28 63 27 14 3 24 48 172 79 49 38 0 0
38 412 170 28 23 51 22 11 3 18 43 146 69 39 32 0 0
79 1979 747 184 387 571 127 60 110 138 241 641 312 189 123 0 0
7 65 25 8 4 12 7 3 3 7 13 20 11 6 3 0 0
80 2937 1561 142 268 410 369 105 55 233 253 1228 577 495 399 42 8
68 2314 1211 63 128 191 358 102 16 186 188 1011 455 385 294 30 7
74 1517 690 128 194 322 109 50 14 97 210 643 295 149 99 11 1
79 2027 842 34 113 147 380 76 7 160 196 812 336 204 153 79 17
75 1578 225 152 302 454 79 20 234 92 259 195 91 64 43 0 0
59 720 300 72 145 217 40 36 27 68 147 291 120 80 60 2 0
14 187 59 3 15 18 29 4 3 17 20 45 22 20 15 0 0
78 2991 1447 252 499 751 743 208 34 286 223 1036 556 433 329 29 6
60 1900 990 153 211 364 213 59 35 145 142 760 404 260 182 4 0
76 1934 978 133 321 454 215 72 45 191 240 757 372 291 233 7 1
26 150 61 7 15 22 10 13 3 13 28 54 27 7 6 3 1
75 1904 820 140 311 451 73 33 60 100 257 662 351 156 118 1 0
21 504 220 43 94 137 20 7 16 26 67 194 94 40 32 0 0
23 617 223 43 82 125 22 6 17 24 73 175 94 44 35 0 0
31 783 377 54 135 189 31 20 27 50 117 293 163 72 51 1 0
78 1741 1002 152 307 459 91 39 89 197 372 644 395 330 212 0 0
7 104 27 7 8 15 11 6 2 5 8 22 9 12 9 1 0
74 1295 544 82 77 159 171 56 25 96 101 444 217 142 107 12 3
67 1191 517 75 69 144 160 50 23 91 93 422 208 130 98 11 3
82 2756 1552 75 146 221 276 129 12 144 159 1259 662 287 220 35 8
69 1037 289 90 139 229 28 29 47 57 164 251 114 79 61 1 0
81 1183 556 61 93 154 114 36 8 66 152 507 233 109 85 31 5
27 566 248 28 43 71 53 16 2 33 61 214 104 45 36 13 4
54 617 308 33 50 83 61 20 6 33 91 293 129 64 49 18 1
82 1698 540 117 294 411 94 51 65 69 235 428 220 120 97 10 3
43 369 145 13 16 29 57 16 2 42 65 100 54 69 35 3 2
49 637 192 37 43 80 40 18 2 25 74 177 77 64 38 2 0
64 1131 295 116 232 348 56 60 76 77 167 228 118 117 59 1 0
78 2418 1253 39 147 186 555 97 4 229 169 1094 504 318 242 38 3
40 262 124 0 65 65 26 10 16 37 59 116 51 36 21 1 1
77 2913 1035 175 336 511 314 115 48 157 297 958 437 214 160 10 1
13 145 21 8 27 35 7 1 4 6 16 28 9 4 3 1 0
47 483 74 39 73 112 22 11 11 20 56 88 32 16 10 2 0
34 338 53 31 46 77 15 10 7 14 40 60 23 12 7 1 0
77 1040 351 55 63 118 109 36 9 79 109 310 140 88 69 2 2
82 3044 1469 177 388 565 572 213 41 291 317 1343 619 303 212 101 19
80 1186 454 114 181 295 68 27 14 92 183 375 185 157 84 2 0
56 651 323 56 88 144 49 37 5 83 156 294 131 75 61 0 0
68 2175 1258 174 435 609 120 88 103 149 222 1143 518 313 222 4 0
38 1229 769 83 239 322 71 46 60 86 120 708 322 180 125 3 0
30 946 489 91 196 287 49 42 43 63 102 435 196 133 97 1 0
3 29 10 3 0 3 0 0 0 1 1 9 3 4 4 0 0
74 2745 1414 202 519 721 179 42 28 202 215 1128 579 371 255 1 1
12 257 144 14 49 63 32 3 4 13 29 106 48 55 48 0 0
39 501 187 4 19 23 89 15 2 29 40 150 68 38 28 52 23
79 2018 483 168 443 611 59 35 224 79 285 346 202 129 79 0 0
79 1259 488 12 86 98 226 60 13 89 103 403 203 96 79 15 3
61 2217 1134 227 494 721 162 64 93 183 210 910 424 375 285 5 1
82 2214 1183 253 509 762 134 44 58 237 319 749 420 455 342 3 1
41 643 194 19 35 54 115 44 2 25 60 182 72 46 41 35 9
80 1436 391 75 116 191 179 41 6 73 149 374 157 95 71 26 6
82 2331 981 182 407 589 116 62 42 185 306 717 362 366 255 6 2
77 883 333 51 86 137 71 48 10 79 140 315 135 81 60 19 3
79 2988 1907 220 468 688 169 108 155 285 260 1529 785 469 337 3 0
81 1716 849 62 88 150 194 78 13 118 207 706 354 154 124 51 17
82 2468 1290 185 405 590 136 41 127 204 315 804 455 511 380 0 0
74 1554 242 132 276 408 77 26 148 83 224 197 90 92 62 0 0
79 2665 1391 218 301 519 192 79 57 234 333 1099 519 488 353 8 0
79 2465 990 53 156 209 543 184 31 179 182 745 404 240 181 6 1
65 1575 765 116 94 210 132 87 30 146 166 635 332 136 101 6 0
75 1416 369 69 152 221 253 116 7 99 141 303 145 113 79 4 0
82 2625 1080 73 167 240 448 194 48 238 213 986 443 242 186 38 8
45 551 163 44 85 129 58 12 13 56 89 142 61 54 41 2 0
30 782 212 75 131 206 44 27 18 49 92 162 87 50 38 1 0
75 1333 375 119 216 335 102 39 31 105 181 304 148 104 79 3 0
2 11 2 2 0 2 0 1 1 3 3 4 1 0 0 0 0
5 47 15 4 9 13 2 0 0 6 7 9 5 9 5 0 0
13 275 73 36 35 71 15 8 19 23 39 59 31 20 11 0 0
20 333 90 42 44 86 17 9 20 32 49 72 37 29 16 0 0
82 2148 639 82 192 274 315 115 50 128 208 497 266 130 102 21 5
80 2099 775 214 397 611 116 27 136 162 318 723 320 197 135 5 0
82 2496 1146 243 474 717 154 47 109 228 242 920 457 322 232 2 0
40 1014 324 73 201 274 82 30 15 44 137 306 136 63 52 2 0
7 78 29 7 3 10 6 0 1 9 16 37 13 6 3 2 0
66 922 412 14 65 79 127 27 0 44 44 375 169 76 68 31 6
14 148 31 18 30 48 7 3 5 5 25 34 14 5 3 0 0
81 2317 1014 225 443 668 144 57 35 162 296 878 433 196 148 1 0
70 2531 1660 303 441 744 177 129 62 204 294 1309 684 412 292 1 0
73 987 249 84 185 269 43 37 24 76 144 258 108 67 33 0 0
7 54 7 4 12 16 1 1 1 4 9 10 2 5 3 0 0
16 137 24 11 19 30 10 2 6 11 24 20 9 15 6 0 0
79 2907 1326 214 469 683 829 176 47 301 200 933 511 380 304 21 0
80 2853 1714 196 366 562 363 100 56 196 211 1420 723 359 264 20 4
6 153 67 9 16 25 11 1 2 12 22 66 30 9 7 2 0
78 2053 1097 163 331 494 255 82 46 238 288 921 391 380 312 36 3
42 1001 564 66 158 224 144 56 21 121 135 496 199 201 164 17 2
30 899 466 88 157 245 100 25 23 105 131 359 162 170 141 17 1
29 549 160 32 58 90 23 8 17 35 82 154 69 30 22 0 0
79 1541 590 107 184 291 71 26 43 104 232 509 247 130 95 4 1
50 992 430 75 126 201 48 18 26 69 150 355 178 100 73 4 1
79 1544 928 140 258 398 95 40 83 180 323 595 371 324 186 0 0
82 2511 1296 167 186 353 301 93 49 152 263 1013 520 315 245 40 11
74 1749 665 102 242 344 142 85 91 109 199 460 250 208 165 1 0
82 2440 776 222 446 668 138 46 131 171 278 677 307 206 162 2 0
32 491 156 28 86 114 22 13 9 35 82 132 62 48 32 1 0
81 1164 375 84 225 309 62 31 23 101 172 325 148 123 79 1 0
49 673 219 56 139 195 40 18 14 66 90 193 86 75 47 0 0
28 622 268 56 121 177 20 14 31 43 107 185 92 114 84 3 0
77 1658 677 136 312 448 89 42 108 146 267 479 237 286 201 9 2
49 1036 409 80 191 271 69 28 77 103 160 294 145 172 117 6 2
60 878 340 114 149 263 39 22 22 83 104 311 142 102 56 2 0
9 85 40 10 7 17 4 3 0 6 14 37 17 6 6 0 0
35 333 94 8 18 26 80 31 1 54 52 132 40 17 11 16 3
34 309 105 18 25 43 17 15 2 17 39 88 39 30 25 8 2
32 780 229 70 162 232 79 33 21 65 106 152 71 105 87 0 0
70 1345 402 131 273 404 138 54 39 118 221 293 130 175 142 0 0
38 565 173 61 111 172 59 21 18 53 115 141 59 70 55 0 0
81 2761 1625 340 520 860 223 141 43 217 298 1420 680 352 261 18 4
80 1507 667 158 245 403 97 52 35 149 243 450 247 257 173 3 0
76 1607 840 44 103 147 280 58 4 129 109 746 343 199 152 16 2
45 433 173 0 126 126 39 24 19 50 83 153 70 51 33 1 0
77 1755 589 98 149 247 168 71 18 99 164 559 259 111 71 6 0
64 2076 806 113 182 295 432 182 24 244 240 815 346 163 106 51 8
31 1002 395 68 82 150 187 81 15 107 116 388 170 76 51 20 4
33 1074 411 45 100 145 245 101 9 137 124 427 176 87 55 31 4
59 855 245 79 140 219 65 13 8 72 131 214 100 78 45 0 0
77 2601 1387 190 666 856 145 61 58 224 272 1230 587 301 213 5 0
35 147 101 6 11 17 21 4 2 13 18 97 35 45 30 11 1
81 2426 770 199 458 657 145 57 24 190 241 706 326 201 118 0 0
61 711 284 34 117 151 53 10 9 45 61 251 96 118 92 1 0
80 2472 620 210 533 743 75 49 343 95 294 512 261 135 98 1 0
82 2130 620 23 115 138 455 98 5 141 142 572 266 105 78 33 10
77 2811 1464 259 621 880 225 60 115 245 239 1193 561 450 337 27 5
79 2862 1536 293 578 871 234 74 77 297 312 1051 580 544 375 3 1
68 757 183 19 54 73 131 16 1 92 71 184 67 58 47 18 2
26 393 183 31 63 94 19 18 6 28 57 157 76 43 31 2 0
82 2284 912 200 435 635 205 54 98 253 325 749 342 295 228 1 0
32 646 293 63 123 186 40 15 30 58 109 235 111 100 71 0 0
50 1638 619 137 312 449 165 39 68 195 216 514 231 195 157 1 0
77 1222 476 96 159 255 59 25 23 81 192 435 207 83 61 4 1
31 520 243 44 57 101 27 12 14 35 74 228 101 55 40 3 1
46 702 233 52 102 154 32 13 9 46 118 207 106 28 21 1 0
81 1139 329 60 164 224 97 48 31 64 133 259 124 110 81 2 0
82 2572 1016 158 337 495 237 75 72 172 310 915 437 187 141 6 1
64 1624 395 43 106 149 311 96 14 104 112 421 171 80 52 13 1
67 2397 1437 145 209 354 228 94 14 194 242 1209 589 308 255 15 4
78 2435 727 33 122 155 433 104 2 138 185 661 316 107 92 18 3
75 2564 1368 213 645 858 233 87 65 190 263 1043 484 478 400 8 0
63 515 225 34 34 68 52 36 7 42 93 238 89 59 38 41 9
75 2494 950 44 161 205 478 171 20 182 196 702 386 232 170 20 8
31 127 54 7 10 17 17 8 1 12 13 52 19 18 16 2 0
61 957 440 62 67 129 67 43 14 80 119 387 187 89 65 5 1
48 446 218 19 37 56 38 23 18 46 49 163 81 91 56 3 0
82 2573 907 132 173 305 401 162 12 143 176 730 360 259 186 6 1
82 1870 714 51 105 156 356 164 36 142 184 687 304 126 95 46 11
81 1950 471 174 310 484 123 68 47 91 282 387 188 130 94 2 1
82 2387 739 53 209 262 482 113 67 148 267 549 273 185 155 121 38
81 1662 793 176 300 476 76 26 106 110 247 663 304 230 185 7 0
82 2674 1004 169 406 575 202 58 120 175 227 824 385 275 231 9 3
9 108 23 3 8 11 21 3 0 6 4 22 9 5 5 0 0
6 107 30 2 7 9 17 5 0 4 7 30 11 11 7 6 1
15 215 53 5 15 20 38 8 0 10 11 52 20 16 12 6 1
7 23 5 6 3 9 1 1 1 4 4 8 1 6 3 0 0
45 354 166 35 47 82 22 12 7 19 58 112 64 91 38 0 0
80 2492 1045 151 507 658 158 64 23 146 282 915 452 190 141 2 0
81 2907 1854 323 454 777 139 92 57 218 298 1491 737 528 380 3 0
73 907 193 86 201 287 36 24 31 55 143 177 81 59 31 1 0
82 2449 1491 61 174 235 254 109 11 220 218 1229 583 396 321 32 4
79 2984 2418 179 269 448 310 61 4 263 201 1438 802 946 813 4 1
81 2665 896 41 146 187 561 94 13 166 218 651 345 238 199 38 7
46 467 231 34 69 103 30 14 10 36 58 218 103 39 24 9 1
75 2079 925 53 86 139 326 62 6 134 146 800 354 256 217 8 0
78 2546 1557 38 164 202 429 107 12 213 202 1274 652 270 233 87 20
81 2417 1357 159 382 541 123 60 136 231 386 855 507 464 341 5 2
75 1174 455 90 98 188 176 38 12 96 154 408 180 133 95 6 0
43 413 90 37 64 101 45 23 8 29 83 99 36 24 15 10 3
82 2525 969 165 484 649 90 40 139 171 214 604 360 327 249 0 0
81 1797 1430 146 192 338 135 88 2 192 208 1067 511 517 402 22 6
73 2363 1194 33 113 146 558 121 10 194 170 1026 474 313 243 10 3
3 40 3 1 5 6 2 1 1 5 7 8 1 2 1 0 0
15 119 28 7 16 23 8 1 1 15 18 37 10 12 8 0 0
7 28 11 3 5 8 4 0 0 2 3 12 4 6 3 0 0
5 51 14 3 6 9 2 0 0 8 8 17 5 4 4 0 0
34 324 104 35 52 87 7 4 6 22 46 108 41 34 22 0 0
82 2864 1422 329 674 1003 149 49 84 151 273 1044 553 365 316 11 0
64 660 318 23 40 63 51 22 4 52 67 261 128 67 60 13 2
35 335 53 42 77 119 10 6 3 21 32 51 19 26 15 0 0
72 2007 978 141 314 455 186 58 51 163 228 685 392 274 194 3 0
82 2009 947 31 86 117 459 107 12 184 199 731 349 286 238 71 11
43 687 232 20 26 46 168 30 6 72 59 188 78 87 75 5 1
81 2010 788 96 122 218 372 135 31 125 178 701 313 214 159 15 3
80 1746 583 234 311 545 109 44 78 77 281 436 229 186 125 3 0
3 14 2 3 1 4 1 0 0 1 6 1 1 2 0 0 0
82 1955 626 156 447 603 110 41 140 153 327 512 256 182 114 0 0
82 2578 1458 128 167 295 321 102 44 245 211 1182 610 298 235 13 3
2 14 4 0 3 3 0 0 0 2 5 2 2 0 0 0 0
1 4 0 0 0 0 0 0 0 0 1 0 0 0 0 0 0
11 137 48 7 11 18 14 3 5 11 16 43 19 13 9 3 1
10 133 48 7 11 18 14 3 5 11 15 43 19 13 9 3 1
82 2514 1334 139 150 289 205 93 18 143 199 1155 545 275 243 5 1
78 1238 324 30 92 122 269 93 5 106 112 259 107 139 108 18 2
63 1807 689 23 157 180 673 92 5 147 123 595 275 157 120 69 19
75 2309 1195 208 517 725 203 55 39 177 235 908 451 383 293 5 0
8 65 35 5 6 11 3 1 0 6 17 30 12 13 11 0 0
82 2402 832 49 137 186 353 123 6 116 181 713 357 114 95 70 23
82 2701 739 169 569 738 131 62 123 142 358 605 307 192 125 0 0
81 1976 982 57 98 155 151 23 13 110 162 918 408 172 142 74 24
71 2613 1609 352 598 950 96 71 110 250 188 1101 532 727 545 4 0
57 469 121 23 36 59 47 25 2 23 63 126 50 23 18 13 3
32 254 63 5 17 22 43 9 3 20 37 66 27 16 8 3 1
76 1290 290 146 220 366 53 34 100 85 187 239 112 117 66 0 0
68 916 327 41 98 139 67 27 7 43 107 333 148 35 29 13 2
8 38 8 4 7 11 0 0 2 2 5 9 2 4 4 0 0
34 202 37 19 27 46 13 1 15 12 55 42 15 22 7 0 0
59 865 412 8 35 43 148 41 6 77 69 313 144 142 117 26 7
80 2159 668 63 134 197 662 119 17 268 223 556 261 200 146 2 0
70 921 376 94 151 245 19 17 12 59 159 294 144 107 88 0 0
6 19 8 2 2 4 0 0 0 1 3 9 4 0 0 0 0
36 372 186 37 37 74 15 15 3 24 31 170 80 47 26 0 0
8 45 16 5 3 8 1 2 1 5 3 17 7 5 2 0 0
22 308 162 30 32 62 14 13 2 18 25 144 69 42 24 0 0
82 2123 1018 138 190 328 187 106 11 139 278 890 399 287 213 29 7
75 2507 1294 130 210 340 214 72 41 137 205 1055 542 280 208 8 2
81 2961 1750 254 328 582 126 117 87 215 197 1429 684 496 382 11 0
81 1734 632 109 346 455 73 27 42 109 205 520 249 182 134 3 0
81 3003 1274 355 645 1000 130 81 125 237 298 926 495 498 284 4 0
80 2818 1497 67 137 204 675 189 25 232 151 1306 598 396 297 25 4
69 2279 1029 154 400 554 215 60 108 207 193 860 411 295 207 4 0
19 200 75 4 9 13 43 8 4 22 42 58 25 32 25 1 0
76 2230 1124 67 200 267 449 162 26 219 274 939 418 318 263 81 25
79 1924 804 54 140 194 464 84 5 169 268 671 309 209 171 47 15
7 59 28 4 9 13 2 6 3 3 6 26 11 7 6 0 0
70 1375 472 117 209 326 60 62 103 96 203 405 193 133 86 1 0
77 1434 500 121 218 339 62 68 106 99 209 431 204 140 92 1 0
13 258 105 19 31 50 16 14 1 18 33 114 34 46 36 9 1
67 936 303 75 118 193 56 23 24 53 106 258 124 63 55 7 0
6 26 1 1 0 1 3 0 0 3 5 2 0 2 1 1 0
78 1071 350 14 57 71 71 17 0 32 82 318 160 46 28 5 2
81 2236 1160 94 181 275 166 64 32 126 207 945 467 271 223 21 3
1 3 0 1 0 1 0 0 1 0 0 2 0 0 0 0 0
3 3 2 1 1 2 0 0 0 1 1 2 1 0 0 0 0
7 76 19 10 17 27 0 2 4 1 4 16 7 9 5 0 0
81 2924 2262 203 255 458 344 101 46 251 259 1812 939 462 383 5 1
78 2535 1561 172 242 414 233 135 109 208 199 1236 610 442 338 14 3
81 1437 816 26 93 119 231 65 12 130 174 661 323 131 113 157 57
51 535 195 41 43 84 38 9 10 32 84 191 84 36 27 0 0
80 2486 1126 148 175 323 247 99 8 197 232 922 433 339 260 4 0
82 2873 1598 62 140 202 406 134 41 251 226 1372 610 415 336 143 42
25 290 44 3 24 27 61 6 1 17 33 47 14 18 16 4 0
79 1318 696 27 53 80 186 61 0 117 171 636 286 110 83 126 41
71 2249 1597 61 150 211 320 75 16 139 163 1328 609 411 308 193 71
65 1123 418 98 188 286 67 28 15 92 196 310 149 174 120 2 0
72 2091 1524 79 155 234 178 66 48 198 208 1182 600 384 324 10 0
81 2756 1548 231 615 846 131 40 173 241 306 854 532 646 484 2 0
60 1126 518 20 61 81 122 27 0 55 74 388 228 76 62 2 0
81 2418 1036 229 404 633 158 38 92 136 135 818 380 328 276 1 0
63 682 259 26 35 61 88 33 6 69 61 287 110 49 37 9 2
9 92 16 1 5 6 12 2 0 12 13 17 6 8 4 1 0
4 11 5 0 2 2 1 1 0 1 4 6 2 5 1 1 0
52 391 102 29 94 123 15 9 14 51 82 92 35 47 32 0 0
61 1523 371 108 280 388 78 34 21 63 190 332 152 94 67 1 0
77 2431 1000 37 152 189 597 132 3 177 131 798 381 267 232 20 6
48 740 295 72 174 246 29 11 11 68 102 250 108 98 79 4 0
78 1182 476 27 76 103 94 30 2 55 85 424 190 107 88 33 8
78 2776 1764 124 220 344 243 133 30 247 178 1593 728 298 216 257 92
69 1061 455 41 110 151 105 50 7 40 129 384 188 104 77 8 2
54 646 261 20 50 70 75 25 1 49 88 225 110 72 40 7 1
80 1673 621 88 119 207 210 84 26 115 291 522 220 238 180 15 1
82 2218 790 47 152 199 360 144 37 123 194 633 329 154 111 61 21
22 129 41 9 9 18 5 3 3 7 30 53 17 13 7 1 0
79 1656 532 148 325 473 79 47 58 70 220 457 210 137 109 17 3
80 2876 1284 149 280 429 543 129 56 247 258 928 480 418 317 20 7
82 1617 430 164 364 528 69 82 47 97 211 327 181 103 68 0 0
81 1689 724 40 90 130 355 87 7 113 134 654 300 142 122 11 2
4 12 0 1 1 2 3 0 0 1 3 2 0 0 0 0 0
82 1763 713 81 192 273 171 48 22 101 196 648 312 126 88 16 1
74 1531 443 60 95 155 157 37 15 78 143 404 183 89 76 3 1
82 3127 1649 156 301 457 669 243 22 249 277 1470 690 313 240 115 29
69 2126 974 66 148 214 410 163 53 176 250 701 334 378 291 36 15
79 1685 726 116 149 265 275 127 24 167 217 600 299 169 124 11 4
22 305 117 10 25 35 22 10 12 21 45 98 44 38 29 0 0
74 1178 567 78 108 186 87 28 22 89 141 418 208 182 150 1 1
52 873 450 68 83 151 65 18 10 68 96 320 164 144 121 1 1
4 48 5 3 5 8 5 2 0 8 7 9 2 2 1 0 0
60 1870 1003 141 405 546 149 51 47 161 187 896 422 213 158 2 1
2 35 4 6 3 9 3 2 3 5 3 5 2 2 0 0 0
70 1750 439 113 329 442 52 35 167 80 213 339 186 93 67 0 0
4 16 2 0 0 0 2 0 0 0 2 8 1 0 0 1 0
9 51 11 0 0 0 12 4 0 5 7 16 3 5 5 3 0
5 35 9 0 0 0 10 4 0 5 5 8 2 5 5 2 0
56 1492 611 175 278 453 102 26 54 123 147 505 236 178 139 2 0
37 1436 700 127 283 410 162 31 27 179 128 439 250 292 200 2 0
3 24 6 0 5 5 3 0 0 5 3 7 2 3 2 1 0
21 377 83 8 32 40 66 17 4 40 37 63 34 17 14 1 1
82 3086 1809 227 626 853 224 81 168 326 306 1499 753 448 303 6 0
21 418 215 38 51 89 29 23 4 34 59 175 85 59 45 0 0
33 298 96 28 47 75 7 7 4 21 50 87 41 34 14 0 0
56 542 199 48 96 144 38 20 25 44 98 129 60 97 79 0 0
39 268 52 18 58 76 11 8 11 15 48 51 21 20 10 0 0
66 1820 973 81 109 190 130 71 14 98 139 885 431 123 106 15 5
6 31 4 0 1 1 8 0 0 2 5 7 2 0 0 0 0
21 190 28 4 12 16 50 11 0 13 28 27 10 8 8 1 0
15 159 24 4 11 15 42 11 0 11 23 20 8 8 8 1 0
47 1158 536 21 64 85 318 62 2 102 78 446 206 129 103 66 21
63 1670 842 138 419 557 145 39 17 151 183 727 346 200 150 4 0
65 2018 714 33 146 179 380 85 3 111 128 582 282 140 127 85 23
77 2072 483 150 458 608 121 59 104 133 308 413 206 104 71 0 0
76 2613 1436 60 146 206 184 52 9 107 176 1213 605 250 211 72 15
79 2957 1941 385 646 1031 130 67 123 286 216 1284 602 904 737 2 0
34 190 70 12 11 23 27 16 3 18 17 63 27 23 16 1 0
78 1523 443 16 51 67 354 73 12 124 133 386 191 85 59 16 2
57 1495 633 98 144 242 102 36 15 98 140 377 201 278 231 2 0
66 1254 690 79 216 295 67 18 53 95 170 546 284 162 122 1 0
78 1584 726 146 252 398 78 18 33 114 207 483 269 263 188 1 0
82 3001 1183 201 338 539 355 90 75 178 215 890 476 313 231 6 0
6 93 15 6 11 17 7 1 3 10 13 10 6 4 3 0 0
34 132 47 7 15 22 9 3 5 8 22 42 20 10 7 1 0
76 1170 774 97 68 165 71 39 7 81 147 612 329 160 94 61 22
79 2653 1565 229 483 712 141 28 120 157 234 1062 605 467 355 6 0
29 535 165 20 29 49 58 30 7 32 63 134 61 43 38 13 5
69 1547 616 64 146 210 52 8 17 44 163 534 252 135 112 5 0
45 273 112 31 43 74 6 7 8 19 27 76 40 62 32 0 0
12 63 33 7 10 17 0 2 1 6 5 18 12 18 9 0 0
33 210 79 24 33 57 6 5 7 13 22 58 28 44 23 0 0
76 1061 339 94 169 263 27 17 28 50 181 243 121 124 96 2 1
57 565 211 62 81 143 30 20 21 36 75 157 91 43 29 3 0
18 171 46 18 26 44 13 8 7 8 26 35 17 17 12 0 0
39 394 165 44 55 99 17 12 14 28 49 122 74 26 17 3 0
82 2853 1824 145 272 417 151 61 27 144 219 1558 775 346 269 23 5
82 1957 769 60 59 119 390 66 11 158 200 597 287 238 190 16 5
82 2401 412 143 234 377 171 155 16 51 228 379 172 88 68 1 0
4 51 17 2 6 8 5 3 0 4 10 21 8 4 1 0 0
80 2551 676 172 503 675 101 33 369 157 282 589 277 202 122 0 0
73 1491 657 24 62 86 259 89 4 137 87 577 262 151 132 9 1
52 1314 848 79 222 301 74 23 29 128 200 587 318 302 212 0 0
36 199 98 17 29 46 29 11 4 15 22 84 36 29 23 9 3
72 1086 508 86 82 168 37 40 9 38 78 470 193 82 59 173 63
81 3024 2414 192 213 405 320 73 29 249 235 1888 951 593 511 5 1
74 2474 1340 169 201 370 248 113 82 214 196 1085 521 368 289 32 9
81 1389 773 30 71 101 177 61 1 124 159 715 304 149 126 176 39
50 1771 998 124 327 451 102 54 103 172 191 814 386 306 226 5 0
78 1120 499 59 144 203 79 51 15 77 170 398 204 132 91 4 0
80 2870 1136 102 284 386 505 131 5 208 230 862 436 353 263 6 1
82 2764 1410 76 221 297 746 157 16 290 199 1007 510 441 351 119 39
48 704 202 9 49 58 121 22 1 61 77 218 85 32 23 32 9
75 2535 1754 72 146 218 314 91 19 172 186 1433 652 486 379 169 71
80 1197 340 106 169 275 95 39 22 91 174 239 112 162 116 2 0
82 2065 1325 78 137 215 144 49 23 161 210 1100 519 322 283 19 4
32 161 48 15 25 40 5 8 4 6 35 51 20 11 8 0 0
71 2395 1184 166 434 600 102 39 108 186 239 684 423 482 338 1 0
38 573 235 4 53 57 39 9 3 18 42 190 94 49 47 0 0
49 772 239 31 132 163 32 26 25 76 124 209 84 122 70 1 1
81 2525 1333 206 462 668 133 56 71 140 163 949 491 393 351 1 0
60 704 312 24 44 68 60 33 10 62 91 345 130 56 45 28 7
67 423 155 45 73 118 15 8 11 32 94 108 54 74 47 0 0
82 1542 521 160 221 381 54 49 49 99 229 388 209 167 102 6 1
68 1910 538 151 380 531 90 37 52 113 207 388 198 184 142 1 0
21 232 92 10 25 35 6 1 2 18 27 91 39 23 14 0 0
41 453 201 27 46 73 9 5 9 35 53 192 83 49 35 1 0
9 110 69 4 8 12 7 7 1 13 10 67 25 17 12 14 7
77 2284 1036 52 114 166 453 96 15 160 113 1013 434 188 138 116 30
5 25 7 0 6 6 0 1 2 0 7 5 2 6 3 0 0
78 2770 1549 172 538 710 174 50 184 210 244 1275 627 403 294 12 1
82 2300 1010 243 461 704 45 66 44 177 294 811 419 263 172 6 0
53 573 151 47 99 146 14 19 23 19 68 111 67 40 17 0 0
5 63 32 3 1 4 9 5 0 9 12 32 10 14 12 2 0
47 827 355 35 51 86 187 61 4 101 124 306 117 126 115 19 6
19 367 159 19 26 45 67 28 1 41 48 143 57 48 41 11 4
23 397 164 13 24 37 111 28 3 51 64 131 50 64 62 6 2
6 54 17 7 8 15 2 1 1 7 15 21 5 12 7 4 0
4 17 6 1 2 3 0 1 0 2 1 13 3 0 0 1 0
81 2760 1043 51 119 170 306 81 14 114 118 881 467 135 104 16 5
78 1749 902 80 164 244 114 57 19 107 171 817 355 239 187 37 5
29 455 154 9 18 27 75 14 0 7 24 136 57 34 27 29 13
68 1198 532 25 65 90 182 34 0 74 70 466 184 155 123 114 41
39 743 378 16 47 63 107 20 0 67 46 330 127 121 96 85 28
81 2417 1264 94 132 226 197 92 37 145 215 1073 510 289 242 13 2
70 2248 1448 150 200 350 213 49 47 174 186 1090 540 462 364 23 4
75 2454 1500 136 251 387 201 82 77 149 195 1086 629 314 242 13 0
82 1901 568 29 91 120 303 110 9 92 113 449 227 106 90 74 24
2 2 0 0 0 0 0 0 0 0 0 2 0 0 0 0 0
78 2441 1366 152 371 523 203 49 97 186 245 993 560 343 245 3 1
68 1690 756 91 247 338 223 62 37 139 207 618 311 170 134 1 0
63 1303 453 38 85 123 244 85 6 81 88 393 160 124 105 102 28
62 711 359 41 65 106 45 27 7 54 75 331 146 64 51 50 16
80 2663 2056 181 246 427 254 84 30 217 243 1590 787 557 429 150 53
71 2499 1053 49 193 242 400 101 14 141 189 844 410 165 148 192 85
64 1110 503 73 141 214 74 22 28 56 138 443 217 101 67 9 2
51 312 144 24 55 79 33 7 3 19 37 139 59 29 22 16 4
60 469 182 16 34 50 64 21 2 32 60 176 75 44 31 10 1
79 2505 1540 117 149 266 144 64 24 120 222 1077 575 440 387 28 3
80 2250 837 179 401 580 116 86 54 135 196 497 290 348 257 2 0
1 6 2 0 0 0 0 1 0 1 3 4 1 0 0 3 0
58 604 164 30 71 101 35 9 34 21 77 122 62 50 40 4 0
21 167 51 10 14 24 7 3 12 4 26 40 21 11 9 1 0
37 437 113 20 57 77 28 6 22 17 51 82 41 39 31 3 0
80 2714 1045 70 267 337 715 159 9 255 192 770 376 334 280 60 13
67 913 310 68 108 176 120 40 21 63 96 317 134 48 35 28 7
61 2057 846 98 198 296 441 110 47 186 213 616 294 328 242 55 16
67 1217 464 33 84 117 202 43 4 105 75 424 173 114 95 70 23
78 1514 446 159 294 453 63 74 41 104 201 313 163 157 120 0 0
74 1421 705 183 282 465 60 24 58 79 224 570 268 231 169 0 0
75 2594 1029 47 242 289 323 75 21 104 232 1006 420 177 136 162 53
58 963 404 72 101 173 106 50 30 82 91 356 140 184 118 18 6
78 1396 501 51 92 143 241 49 7 85 106 467 218 74 59 17 6
82 2590 1053 83 216 299 823 171 30 217 287 758 342 441 365 21 4
81 2697 1435 186 238 424 421 260 35 243 264 1264 589 324 244 48 13
73 1079 402 54 136 190 62 22 20 89 129 270 139 153 124 3 0
55 1586 815 86 221 307 89 86 30 123 150 729 338 184 139 4 0
77 1155 500 163 169 332 56 38 48 93 166 391 213 126 74 1 0
45 468 189 30 47 77 26 9 8 20 66 185 90 15 9 5 0
75 1764 405 155 333 488 22 43 140 61 240 313 171 87 63 0 0
36 669 238 64 106 170 39 11 16 49 77 220 90 72 57 5 1
7 16 12 1 0 1 1 4 0 3 1 9 4 4 3 1 1
5 116 47 12 16 28 10 0 4 10 13 28 19 12 9 0 0
48 511 157 18 37 55 129 20 5 60 62 165 64 37 27 16 2
82 1463 431 108 188 296 54 44 125 74 256 290 163 171 105 1 0
43 1326 672 88 284 372 120 40 58 126 169 566 277 189 118 3 0
82 1655 859 101 170 271 126 61 23 105 210 722 357 183 143 17 2
55 403 110 27 70 97 16 8 10 14 67 82 40 27 25 12 5
22 351 126 11 24 35 34 12 5 40 41 116 47 47 32 1 0
6 69 14 1 9 10 13 2 0 8 14 14 5 2 2 4 2
75 1505 595 27 80 107 231 69 5 133 187 453 194 170 138 163 69
69 1436 581 26 71 97 218 67 5 125 173 439 189 168 136 159 67
5 20 9 3 1 4 2 0 0 2 2 5 2 12 5 0 0
17 190 57 9 12 21 23 8 0 17 26 53 21 26 15 1 0
12 170 48 6 11 17 21 8 0 15 24 48 19 14 10 1 0
14 145 32 5 14 19 29 4 1 14 11 41 13 7 4 6 2
39 433 183 13 36 49 67 12 5 39 37 150 62 47 39 45 20
10 81 34 2 8 10 12 1 1 9 11 28 11 10 9 8 3
15 207 117 6 14 20 26 7 3 16 15 81 38 30 26 31 15
68 2188 1054 94 199 293 188 70 31 111 188 725 381 322 273 39 19
29 845 335 53 116 169 27 24 68 63 90 272 123 124 89 1 0
77 2592 1178 159 358 517 99 69 140 169 275 930 453 351 272 2 0
48 1747 843 106 242 348 72 45 72 106 185 658 330 227 183 1 0
23 462 232 7 25 32 44 16 2 28 38 178 87 32 27 57 31
66 1445 629 19 59 78 153 46 2 77 118 523 242 71 59 175 86
43 983 397 12 34 46 109 30 0 49 80 345 155 39 32 118 55
82 1279 436 50 99 149 211 41 10 86 154 353 163 129 107 15 3
39 642 222 58 116 174 32 13 6 37 87 183 84 62 54 1 0
3 35 11 4 3 7 2 0 0 2 3 11 4 3 3 0 0
36 607 211 54 113 167 30 13 6 35 84 172 80 59 51 1 0
61 1365 587 63 80 143 118 57 25 119 145 549 222 177 131 45 12
82 2243 781 71 191 262 540 107 10 156 151 605 306 185 152 58 17
78 1631 656 117 164 281 81 50 7 118 167 485 237 243 182 5 0
11 42 17 3 1 4 8 0 0 6 5 13 5 6 6 6 1
18 252 49 5 18 23 41 20 1 19 23 54 20 14 9 2 0
68 1809 683 49 125 174 395 81 5 127 177 538 284 153 112 18 3
50 1557 634 44 107 151 354 61 4 108 154 484 264 139 103 16 3
6 47 21 1 0 1 6 6 0 4 6 11 7 11 6 1 1
24 420 125 2 25 27 69 23 3 25 40 110 43 40 29 26 10
18 373 104 1 25 26 63 17 3 21 34 99 36 29 23 25 9
61 1419 545 44 57 101 119 47 22 104 125 545 218 132 99 40 10
7 45 7 3 4 7 2 1 0 4 9 13 3 2 1 1 0
82 2412 823 39 131 170 302 50 18 82 117 787 376 89 71 0 0
42 1137 320 51 136 187 98 38 16 76 139 334 136 54 45 15 3
52 909 400 17 40 57 174 26 1 39 50 312 136 99 76 127 52
14 79 48 1 5 6 19 4 0 5 6 30 16 8 7 19 9
38 830 352 16 35 51 155 22 1 34 44 282 120 91 69 108 43
80 2534 1438 64 126 190 273 109 26 186 210 1263 562 341 296 78 18
19 622 312 31 60 91 71 13 20 48 73 247 110 130 92 2 0
75 2655 1478 129 245 374 289 72 55 155 175 1161 617 304 242 16 2
2 7 2 0 1 1 0 0 0 2 3 5 1 0 0 0 0
77 949 243 18 57 75 218 52 2 37 69 218 89 53 43 77 22
8 58 30 4 9 13 3 3 1 4 12 27 15 2 0 0 0
74 1695 748 103 231 334 74 38 85 95 196 659 313 165 122 3 0
62 632 137 59 87 146 19 19 6 23 94 114 55 48 26 1 1
77 2787 1424 71 212 283 490 166 11 180 149 1082 468 393 322 466 166
36 1068 558 56 95 151 89 16 7 140 101 441 213 149 110 75 22
44 1529 953 90 145 235 189 29 29 68 128 829 373 244 178 99 29
80 2597 1511 146 240 386 278 45 36 208 229 1270 586 393 288 174 51
28 1028 567 34 67 101 187 41 7 82 78 462 209 112 91 150 58
45 1349 714 37 117 154 215 52 1 63 108 589 271 128 114 155 58
73 2377 1281 71 184 255 402 93 8 145 186 1051 480 240 205 305 116
74 1141 498 103 152 255 63 25 22 62 160 431 206 87 73 38 13
9 38 7 0 3 3 9 1 0 1 3 11 3 2 1 2 0
57 868 359 10 59 69 83 44 3 44 54 313 145 59 49 53 20
66 906 366 10 62 72 92 45 3 45 57 324 148 61 50 55 20
7 43 17 3 4 7 0 1 1 2 7 19 8 2 1 1 0
2 11 6 0 0 0 1 0 0 1 2 4 3 0 0 0 0
82 3093 2176 152 331 483 415 176 39 296 178 1630 830 553 493 100 23
4 40 14 3 7 10 2 3 0 4 3 12 6 4 2 0 0
33 270 95 15 18 33 48 20 2 23 44 73 31 48 33 2 0
29 230 81 12 11 23 46 17 2 19 41 61 25 44 31 2 0
73 2526 1259 156 425 581 159 57 206 117 186 920 496 334 267 4 0
14 168 66 12 34 46 7 6 1 11 13 50 22 31 22 1 0
24 353 151 28 50 78 18 8 3 30 32 116 47 79 57 1 0
10 185 85 16 16 32 11 2 2 19 19 66 25 48 35 0 0
21 159 25 3 8 11 32 9 0 14 24 35 11 2 1 9 2
53 500 114 7 22 29 118 24 4 54 70 123 45 23 14 34 10
32 341 89 4 14 18 86 15 4 40 46 88 34 21 13 25 8
13 94 11 4 19 23 6 3 1 1 23 7 5 2 1 0 0
43 258 30 22 56 78 14 7 1 7 45 36 13 9 4 2 0
30 164 19 18 37 55 8 4 0 6 22 29 8 7 3 2 0
43 228 65 17 47 64 3 5 29 22 51 62 27 16 11 0 0
81 2336 1293 93 113 206 162 111 23 153 259 957 455 351 286 287 97
53 1318 362 13 65 78 339 46 0 118 69 370 153 65 48 29 8
80 3020 1450 245 422 667 277 106 66 206 223 1271 638 270 170 21 4
82 2604 1061 343 518 861 187 104 14 248 270 835 426 255 197 48 12
82 3024 2034 338 767 1105 149 213 282 275 329 1556 790 652 454 10 0
51 327 141 30 28 58 11 8 7 36 40 125 55 52 31 1 0
80 2840 1486 342 654 996 175 79 116 200 209 1045 596 409 294 0 0
57 1138 492 18 56 74 107 38 8 57 96 445 202 103 84 24 4
78 1738 567 13 81 94 308 53 6 71 162 513 246 36 31 133 44
30 190 66 18 27 45 11 4 6 15 38 72 29 14 8 0 0
78 2860 1171 235 453 688 127 76 92 141 224 959 445 329 274 38 7
62 614 257 61 71 132 18 19 32 37 47 201 108 65 40 4 1
80 3012 1728 144 372 516 289 83 18 308 280 1453 711 307 243 205 63
66 1633 671 121 292 413 81 47 68 147 236 606 278 154 115 8 0
69 1635 1207 46 133 179 155 59 9 102 160 1033 497 227 207 46 6
81 2865 1162 48 199 247 601 121 9 214 159 950 465 244 210 66 22
76 1858 739 39 159 198 250 64 10 111 182 643 297 155 135 32 10
33 362 115 13 27 40 75 19 2 37 30 109 44 30 26 9 1
82 1611 701 167 345 512 75 79 114 110 240 549 274 216 153 5 0
73 2265 665 155 475 630 57 22 47 119 129 479 258 213 149 0 0
81 2470 1155 70 136 206 619 145 10 246 187 938 463 326 224 31 5
9 92 22 7 8 15 3 6 2 7 10 27 9 8 4 1 0
49 307 65 21 66 87 8 4 14 19 69 53 20 34 25 0 0
80 1333 418 12 86 98 217 47 4 95 92 383 170 60 46 81 32
73 2683 1703 208 299 507 432 145 51 191 222 1357 670 430 333 106 30
82 2462 1327 184 325 509 91 36 34 171 271 1146 548 312 231 0 0
64 1356 350 174 249 423 39 41 72 84 164 355 146 182 58 0 0
27 672 166 86 134 220 19 22 31 36 81 152 67 105 32 0 0
37 684 184 88 115 203 20 19 41 48 83 203 79 77 26 0 0
75 2578 1335 60 152 212 368 63 2 145 129 1058 508 330 297 55 22
5 43 17 0 2 2 10 1 0 8 7 14 4 8 7 9 2
65 657 114 56 82 138 43 41 4 19 67 97 44 39 26 2 0
78 1696 1055 74 101 175 182 50 4 143 157 940 413 280 210 59 19
82 2281 395 171 430 601 39 33 201 75 238 300 158 118 79 0 0
82 1889 727 69 182 251 145 76 36 152 280 564 286 203 146 30 9
82 2283 1189 112 233 345 63 23 37 133 295 928 462 354 265 3 0
4 26 7 1 1 2 4 1 0 1 4 7 3 3 1 2 0
78 2211 938 77 205 282 252 125 33 180 149 959 395 183 139 30 9
81 2894 1102 147 292 439 371 126 23 161 226 940 436 185 126 248 104
81 2032 810 127 170 297 154 45 14 112 172 647 311 216 187 9 1
55 2033 1293 90 148 238 110 59 7 119 124 1011 502 236 193 256 96
34 866 271 64 132 196 65 16 57 62 132 251 111 78 49 2 0
80 2211 1433 119 167 286 225 51 23 93 130 1293 635 183 161 5 2
82 3165 2347 235 658 893 182 78 327 278 325 1673 922 648 502 4 1
14 51 10 4 9 13 1 1 2 2 10 14 4 6 2 0 0
82 2213 1072 101 147 248 145 66 20 119 202 950 432 237 198 35 10
3 18 0 0 0 0 2 1 1 2 2 4 0 0 0 1 0
1 27 3 0 0 0 2 0 0 0 1 6 0 4 3 0 0
35 496 121 3 16 19 94 16 2 22 40 125 50 22 18 12 3
34 469 118 3 16 19 92 16 2 22 39 119 50 18 15 12 3
71 2250 986 109 383 492 229 76 48 139 244 827 344 260 230 199 68
70 1460 536 23 136 159 334 36 4 90 126 464 190 119 104 132 52
78 2732 1645 177 347 524 114 86 119 162 294 1145 595 572 454 12 1
60 519 171 14 55 69 103 35 3 36 75 133 59 76 53 7 0
75 1405 668 62 110 172 109 35 20 85 198 514 261 186 130 36 16
33 674 255 7 30 37 142 22 1 47 45 204 98 65 55 24 4
79 2421 943 18 139 157 445 79 8 169 143 811 378 196 161 83 26
46 1747 688 11 109 120 303 57 7 122 98 607 280 131 106 59 22
74 1300 222 180 272 452 69 56 28 70 203 213 101 55 20 2 0
65 620 327 40 60 100 79 9 1 54 51 286 136 64 53 28 2
65 1644 875 117 183 300 147 76 57 102 174 708 348 222 169 40 10
82 2404 1271 135 377 512 142 45 169 143 328 967 515 297 241 1 0
13 107 21 11 23 34 1 4 11 9 18 24 10 6 1 0 0
82 1756 487 37 101 138 298 49 4 99 140 510 210 77 59 40 8
78 2915 1345 57 149 206 1134 207 18 272 233 918 472 432 354 113 47
11 34 4 2 3 5 0 0 0 3 8 9 1 2 2 0 0
51 1019 429 43 83 126 219 70 8 85 71 386 170 130 83 21 6
82 2140 868 90 169 259 468 127 14 170 160 756 343 278 174 30 8
31 1121 439 47 86 133 249 57 6 85 89 370 173 148 91 9 2
63 867 384 15 56 71 102 25 0 52 69 363 148 52 44 100 44
45 1648 758 189 400 589 67 79 70 117 160 696 314 172 130 6 0
17 114 51 5 6 11 5 5 3 10 9 52 21 9 6 13 3
10 37 11 4 8 12 1 0 0 5 4 6 0 16 11 1 0
82 2376 1323 114 253 367 155 91 15 144 231 1122 538 294 244 14 3
36 811 229 33 63 96 90 20 5 34 72 256 96 36 18 69 19
82 3215 1881 87 245 332 793 214 12 270 228 1551 739 381 306 252 97
77 2879 1519 59 174 233 548 147 14 177 222 1226 572 391 286 246 89
39 1383 763 58 130 188 209 66 35 129 111 729 285 217 145 148 48
6 41 10 0 1 1 0 1 0 3 5 16 4 4 2 2 0
27 113 48 14 14 28 7 0 0 7 23 28 16 13 13 4 3
80 3110 1767 48 262 310 299 178 39 213 182 1251 590 550 479 270 108
23 392 123 8 29 37 62 12 2 28 43 117 50 21 16 21 7
68 690 214 14 37 51 131 32 0 43 83 189 79 42 38 54 18
7 61 16 4 1 5 2 0 2 4 16 10 6 7 4 0 0
82 2024 776 109 245 354 113 52 37 65 198 559 259 226 185 220 73
50 464 225 18 45 63 35 8 1 49 53 212 97 33 28 19 3
74 1192 390 157 226 383 19 33 30 72 264 299 147 152 96 0 0
9 91 41 6 13 19 4 0 3 6 14 39 20 3 1 0 0
73 843 362 10 32 42 97 34 2 35 74 344 146 27 26 115 44
11 43 20 4 5 9 0 1 0 1 11 12 6 12 8 1 0
30 155 64 18 21 39 3 3 1 13 29 44 24 22 16 2 0
19 112 44 14 16 30 3 2 1 12 18 32 18 10 8 1 0
61 728 264 49 60 109 65 25 14 59 79 244 104 83 55 5 1
80 2733 1350 74 247 321 409 111 16 130 185 1051 544 224 201 146 61
80 2726 1215 57 163 220 538 129 7 151 237 960 482 239 191 161 60
33 316 171 24 21 45 24 15 2 16 32 129 60 61 50 5 1
72 1595 630 62 135 197 452 60 9 135 81 508 250 160 117 51 13
37 202 113 9 21 30 27 6 1 20 24 113 43 27 22 19 5
37 505 300 26 53 79 32 15 5 37 59 254 112 72 52 60 24
21 105 28 17 20 37 1 1 3 3 16 36 11 9 6 1 0
21 217 79 9 12 21 77 14 2 27 22 68 29 32 21 4 0
68 959 320 22 55 77 230 47 4 74 62 277 130 87 59 9 1
47 742 241 13 43 56 153 33 2 47 40 209 101 55 38 5 1
73 2279 991 108 222 330 142 81 47 122 240 873 416 216 157 15 2
4 20 5 1 5 6 0 0 0 2 3 3 2 1 1 0 0
3 8 6 1 1 2 0 1 0 0 2 3 2 2 2 1 0
6 39 12 1 2 3 8 1 0 4 1 12 3 8 6 1 0
75 897 283 22 53 75 141 50 7 50 49 271 103 45 41 104 36
71 934 432 81 179 260 30 25 16 66 132 361 178 101 76 0 0
81 1538 837 22 92 114 192 44 4 117 130 845 356 108 94 94 31
68 926 208 97 155 252 22 25 15 33 140 151 78 67 51 3 1
78 2795 1408 58 252 310 594 145 9 212 162 1233 485 360 313 386 125
76 1175 444 65 100 165 68 28 28 46 109 432 187 76 56 49 14
75 1582 851 67 169 236 126 51 11 105 171 787 339 230 158 71 15
81 1595 784 40 108 148 202 73 13 70 148 676 299 131 108 230 78
80 1350 589 106 230 336 32 45 62 91 176 459 243 149 103 1 0
82 2793 945 337 604 941 78 88 65 201 263 854 389 268 167 4 0
64 1086 450 38 89 127 203 67 9 97 68 480 187 98 73 13 3
60 2203 1196 98 286 384 163 97 33 126 132 1042 482 303 202 85 30
82 2432 1123 96 182 278 135 86 11 109 128 1008 469 163 143 127 42
57 1889 744 62 238 300 302 54 51 140 151 685 312 138 107 56 13
2 13 6 0 2 2 0 0 0 0 1 7 3 0 0 0 0
8 32 15 2 2 4 2 0 0 3 6 11 5 6 5 0 0
10 45 21 2 4 6 2 0 0 3 7 18 8 6 5 0 0
82 1510 447 33 103 136 314 59 9 98 170 435 161 158 117 55 8
82 1875 809 19 126 145 266 46 5 94 88 697 335 129 104 87 35
80 1496 498 89 144 233 188 47 23 84 128 379 193 160 111 10 1
59 843 219 65 77 142 38 40 15 47 109 205 84 37 26 73 25
82 2505 1094 191 229 420 201 124 27 181 161 899 440 320 213 6 1
31 112 61 11 24 35 5 2 2 8 20 46 21 30 19 0 0
9 35 18 2 9 11 6 1 0 5 0 13 6 8 6 0 0
73 1742 524 38 123 161 480 57 4 148 123 506 223 95 68 42 10
13 327 122 23 55 78 19 5 15 21 31 101 39 55 44 1 0
71 1777 829 99 308 407 59 30 102 87 129 735 329 215 171 1 0
3 40 9 0 1 1 3 2 1 3 9 5 2 6 4 2 1
24 255 99 3 13 16 35 16 2 31 41 99 30 36 24 41 15
21 215 90 3 12 15 32 14 1 28 32 94 28 30 20 39 14
2 32 17 1 1 2 1 0 0 3 4 14 6 2 2 6 3
26 129 30 12 18 30 6 6 4 7 23 33 13 13 4 1 0
51 892 338 45 87 132 116 26 11 62 95 313 128 64 50 94 32
22 108 42 14 20 34 9 2 0 8 18 33 14 21 14 0 0
75 2106 677 149 319 468 219 48 30 115 180 622 271 153 110 85 25
82 2344 1125 176 284 460 149 57 24 147 241 1021 488 192 137 39 12
56 1398 780 119 211 330 82 11 59 82 112 634 323 163 134 13 0
52 1757 777 95 173 268 120 61 47 114 142 604 285 222 188 50 19
2 9 4 0 1 1 0 0 0 0 1 9 2 0 0 0 0
72 1652 435 92 160 252 359 129 29 112 218 405 177 84 54 98 27
82 3120 1695 82 236 318 314 105 26 157 210 1121 562 515 442 341 129
82 1714 742 187 266 453 84 48 41 82 200 670 310 152 114 23 8
82 2151 825 158 315 473 94 53 39 97 230 725 307 266 209 11 2
38 313 131 12 21 33 27 12 2 23 19 144 53 23 19 27 6
42 782 355 31 51 82 48 32 4 44 97 325 130 78 65 84 30
77 2394 879 199 295 494 197 129 81 171 211 726 346 231 165 110 22
4 54 14 3 4 7 5 1 0 4 3 12 3 9 8 1 0
25 270 106 6 20 26 32 13 1 28 23 93 36 38 32 16 2
21 216 92 3 16 19 27 12 1 24 20 81 33 29 24 15 2
81 3346 2074 127 323 450 286 173 62 202 171 1584 830 420 350 175 64
50 478 203 21 33 54 92 30 7 50 52 183 76 61 46 26 5
47 429 98 36 74 110 11 9 8 18 40 80 39 34 19 2 1
52 545 233 45 100 145 45 21 16 51 59 193 92 71 49 0 0
71 2716 1177 316 554 870 156 43 210 252 273 869 428 500 321 0 0
81 2880 1375 213 457 670 232 80 243 87 200 1032 556 320 263 6 0
52 505 160 25 86 111 37 16 2 17 45 121 62 24 16 50 20
4 9 2 0 1 1 1 0 0 3 2 3 1 0 0 0 0
23 332 142 24 27 51 53 22 5 50 53 106 45 66 50 12 2
76 2759 1572 247 605 852 276 92 126 243 210 1226 564 521 421 99 23
81 2232 855 58 108 166 373 80 11 108 199 686 318 220 177 137 42
46 467 219 48 75 123 37 13 5 28 43 171 81 81 57 4 0
31 422 74 16 33 49 65 34 4 21 39 62 28 19 18 0 0
65 645 156 13 37 50 150 18 2 69 66 158 62 35 25 30 7
82 2555 950 194 325 519 173 108 32 108 252 766 385 218 180 5 0
1 3 2 0 0 0 0 0 0 0 1 1 1 0 0 0 0
9 102 42 1 6 7 16 6 0 8 17 23 13 21 16 3 0
10 105 44 1 6 7 16 6 0 8 18 24 14 21 16 3 0
5 34 11 2 0 2 1 2 1 3 9 9 4 4 3 0 0
7 70 22 2 15 17 2 3 4 3 8 23 9 5 4 0 0
12 104 33 4 15 19 3 5 5 6 17 32 13 9 7 0 0
40 243 102 4 13 17 55 11 0 30 29 72 37 38 26 14 2
8 76 27 6 13 19 4 1 1 2 17 29 11 10 5 0 0
20 166 58 17 32 49 12 7 2 8 30 41 16 36 26 0 0
80 2094 1227 51 235 286 180 87 23 129 150 1102 498 157 136 237 95
77 1573 701 86 130 216 148 38 30 102 144 644 285 99 72 177 59
71 2691 1432 164 562 726 312 53 56 150 174 911 520 492 391 2 1
82 2264 727 291 432 723 69 63 148 79 274 535 304 225 119 0 0
50 815 269 13 43 56 83 22 4 45 71 251 110 54 43 19 6
75 2462 955 259 442 701 68 36 28 160 199 863 393 281 167 8 2
74 1598 655 33 103 136 339 80 4 121 91 590 258 142 113 84 26
71 1931 983 144 147 291 117 75 48 118 222 828 358 297 213 184 54
21 240 96 24 32 56 5 14 17 25 48 78 40 20 16 1 0
73 1526 543 19 144 163 291 44 1 92 146 430 218 117 101 24 6
82 2525 1050 220 509 729 232 128 140 214 311 819 397 341 235 75 21
6 94 21 6 23 29 1 1 7 4 13 14 8 9 5 0 0
79 1932 618 65 97 162 508 49 10 161 166 530 264 150 84 29 6
43 239 46 26 40 66 8 5 8 9 60 58 19 15 8 4 0
53 1189 454 52 118 170 75 39 30 57 150 396 197 78 59 4 1
70 1124 322 72 177 249 78 36 36 65 148 263 105 137 112 3 0
29 166 66 15 21 36 5 6 1 5 37 48 25 24 16 0 0
5 35 7 2 6 8 2 2 2 0 4 7 2 3 3 0 0
82 3098 1567 210 570 780 493 79 27 243 305 1085 517 653 525 52 8
58 1677 792 27 107 134 157 55 13 70 98 659 296 184 156 135 44
54 1759 858 38 148 186 136 57 18 104 131 763 329 117 92 268 108
58 672 330 60 52 112 47 36 7 58 74 319 136 74 51 31 7
72 2456 1232 259 587 846 100 38 83 203 260 868 417 540 397 8 1
54 533 135 27 56 83 46 6 11 27 40 130 49 39 37 1 0
48 568 191 65 140 205 26 13 25 36 92 164 80 49 31 2 0
68 1603 498 70 187 257 235 48 19 96 163 501 197 78 61 130 43
69 2502 1235 156 339 495 312 95 38 196 197 1055 468 364 298 11 1
78 3086 1201 52 238 290 735 86 2 267 244 891 416 324 289 235 80
81 2172 1003 170 262 432 142 48 96 155 254 764 358 367 287 2 0
80 1266 347 32 64 96 196 48 16 68 96 289 125 120 95 14 2
61 1524 634 96 232 328 104 48 52 115 280 666 289 74 56 4 0
82 2422 1065 28 132 160 446 80 7 163 110 744 387 222 195 219 96
66 833 85 103 165 268 28 23 16 39 133 87 38 22 9 0 0
69 1546 639 26 80 106 186 58 9 103 178 570 261 127 109 23 8
23 68 23 15 6 21 1 4 1 4 16 27 10 14 3 1 0
48 1610 766 56 141 197 267 50 16 129 148 619 279 197 155 132 53
55 752 330 46 41 87 63 50 7 40 72 275 133 82 62 11 2
81 2072 1155 126 306 432 121 27 75 147 285 1017 494 228 167 0 0
3 15 0 0 1 1 0 2 0 2 3 3 0 0 0 0 0
20 422 187 38 43 81 24 17 10 26 64 163 73 54 41 2 0
17 407 187 38 42 80 24 15 10 24 61 160 73 54 41 2 0
44 280 104 17 45 62 8 8 18 26 54 82 44 32 16 0 0
71 1296 293 134 190 324 17 23 66 70 243 226 105 127 83 0 0
77 2741 1182 79 192 271 295 126 52 203 166 968 449 283 211 198 73
53 382 157 27 62 89 24 18 8 30 62 146 59 29 22 61 17
67 1096 455 76 115 191 62 33 13 63 103 363 191 118 71 12 2
82 2825 1204 275 478 753 137 70 38 100 142 926 465 362 266 35 8
29 126 73 6 6 12 9 6 1 13 16 57 22 37 28 4 1
1 2 0 0 0 0 0 0 0 0 0 1 0 0 0 0 0
36 334 149 10 24 34 16 18 6 27 21 183 63 18 13 41 10
35 332 149 10 24 34 16 18 6 27 21 182 63 18 13 41 10
78 2795 1333 189 539 728 276 172 51 247 174 1159 540 311 213 148 40
5 33 15 10 6 16 2 0 1 6 6 20 6 6 3 0 0
32 131 47 15 18 33 3 4 5 16 23 32 16 21 15 0 0
28 94 59 6 18 24 1 0 0 10 18 48 21 21 17 0 0
1 3 2 1 0 1 1 0 0 0 1 3 1 0 0 0 0
74 877 301 62 137 199 34 20 12 41 91 230 115 104 71 0 0
82 3015 1313 192 247 439 544 190 51 292 205 1092 509 330 245 187 50
28 893 325 10 45 55 98 45 4 54 46 342 130 50 28 105 37
82 2204 791 20 121 141 334 125 8 135 163 744 303 163 112 203 73
54 1311 466 10 76 86 236 80 4 81 117 402 173 113 84 98 36
75 2856 1508 129 331 460 344 144 54 242 167 1335 569 418 299 236 71
77 1165 418 45 112 157 106 49 10 78 117 385 162 119 87 33 7
5 88 44 3 7 10 8 4 0 6 8 31 9 25 23 9 3
27 247 70 26 33 59 5 8 19 17 39 79 29 26 12 0 0
27 186 55 17 38 55 6 2 15 13 33 45 21 19 13 0 0
82 2648 1180 89 288 377 216 135 22 158 167 859 395 362 312 235 78
4 15 4 0 2 2 4 0 0 1 1 5 1 4 2 2 0
3 17 3 0 1 1 5 0 0 1 3 2 1 0 0 1 1
75 1292 353 101 184 285 37 32 26 69 159 310 142 97 69 0 0
36 547 195 25 57 82 36 25 14 21 53 163 71 42 31 50 22
57 1447 603 184 315 499 46 53 35 78 193 398 216 256 171 2 0
50 428 136 46 49 95 32 15 13 30 66 101 46 52 44 0 0
3 28 0 1 2 3 0 1 3 1 3 2 0 0 0 0 0
76 1371 542 117 236 353 70 43 29 75 214 482 235 88 72 2 0
11 37 18 6 6 12 0 0 2 4 7 10 6 10 6 0 0
60 542 183 10 34 44 123 38 4 52 47 174 64 53 44 47 11
72 2182 1056 61 170 231 172 65 24 137 236 891 434 231 187 8 1
82 1236 382 112 183 295 33 31 109 74 214 286 162 116 58 0 0
82 1004 292 22 77 99 181 59 2 78 93 236 120 66 52 6 0
18 320 115 30 53 83 11 10 10 18 46 112 45 33 19 20 6
40 339 72 5 24 29 53 11 1 37 53 82 25 15 12 30 10
4 34 7 0 4 4 7 2 0 6 4 8 3 0 0 4 1
16 158 21 0 10 10 23 15 0 17 21 29 9 0 0 10 3
12 124 14 0 6 6 16 13 0 11 17 21 6 0 0 6 2
74 2635 1923 182 299 481 169 92 30 172 126 1588 698 522 442 295 85
25 948 727 63 113 176 55 29 8 52 39 592 268 200 167 97 24
49 1687 1196 119 186 305 114 63 22 120 87 996 430 322 275 198 61
82 2768 1170 106 197 303 255 105 38 131 186 975 446 250 194 212 84
6 12 4 1 2 3 1 0 0 1 4 8 2 1 0 0 0
81 2636 783 315 528 843 80 58 47 111 239 524 291 296 201 1 0
4 46 11 1 5 6 6 2 0 2 6 13 5 1 1 1 0
70 774 233 56 126 182 28 18 43 39 108 233 103 42 27 1 0
76 2660 1040 207 368 575 193 78 130 139 219 825 394 346 252 0 0
70 877 322 109 154 263 26 17 36 35 140 293 125 119 72 0 0
34 725 191 37 90 127 97 25 10 35 85 188 81 36 24 20 5
80 2867 1531 335 628 963 150 79 38 188 250 1257 627 376 268 24 9
68 982 427 93 112 205 52 24 49 45 99 391 191 64 45 4 0
1 19 0 0 4 4 0 1 2 1 2 1 0 0 0 0 0
38 716 110 95 122 217 25 18 46 22 92 110 49 28 12 1 0
3 19 2 3 1 4 2 2 3 0 3 6 1 0 0 1 0
34 678 108 92 117 209 23 15 41 21 87 103 48 28 12 0 0
71 2206 971 67 154 221 512 118 24 203 193 687 314 397 333 45 10
82 2654 1065 98 294 392 300 117 66 163 288 1014 418 225 165 230 64
82 2340 794 154 309 463 72 45 144 108 271 677 320 188 152 3 2
12 53 11 3 1 4 1 0 2 5 11 10 4 4 3 0 0
57 623 225 47 127 174 14 15 15 39 122 165 87 72 51 2 0
22 75 43 0 5 5 5 6 3 5 18 25 9 21 18 18 7
24 371 176 12 28 40 27 12 1 20 33 115 60 34 30 50 26
24 188 50 6 20 26 44 4 0 21 28 38 11 27 23 23 5
57 469 129 49 75 124 27 13 19 21 91 130 55 45 19 1 0
60 776 167 67 169 236 12 16 57 38 146 134 66 70 35 1 0
61 730 267 28 74 102 43 20 25 29 85 230 97 15 10 154 63
81 2641 939 191 415 606 131 109 34 155 243 716 342 325 244 31 11
2 62 16 1 10 11 4 2 0 4 11 12 5 10 6 0 0
79 2579 923 190 405 595 127 107 34 151 232 704 337 315 238 31 11
55 1001 358 82 181 263 73 24 45 86 177 302 135 107 88 2 0
37 672 272 24 47 71 101 28 1 57 42 223 106 88 57 14 3
56 952 341 75 109 184 62 51 10 73 86 295 138 86 62 21 3
39 1053 430 46 119 165 51 15 3 44 97 361 158 136 104 40 10
55 721 276 29 47 76 63 67 1 41 97 265 101 68 54 62 20
7 28 8 0 0 0 1 2 0 3 2 6 2 4 3 2 1
58 630 198 45 117 162 26 11 11 34 93 151 79 49 39 3 1
82 3091 1281 104 271 375 340 96 38 105 155 1031 438 282 206 548 199
19 660 350 11 44 55 29 15 0 29 35 284 144 59 51 28 11
82 3126 2187 156 714 870 285 129 85 236 269 1548 830 695 516 41 11
17 149 49 20 26 46 6 2 2 11 15 35 13 32 22 2 1
46 1510 822 97 179 276 154 41 57 121 176 622 340 202 136 21 6
66 1194 612 17 51 68 110 72 3 98 126 457 216 198 145 87 35
32 1050 475 73 136 209 48 20 38 57 94 453 187 100 64 137 37
40 1036 431 64 132 196 57 25 50 58 63 423 158 122 83 106 32
72 2086 906 137 268 405 105 45 88 115 157 876 345 222 147 243 69
1 14 2 2 0 2 1 0 1 0 2 5 1 0 0 0 0
34 803 254 14 50 64 133 34 0 62 88 233 95 65 57 38 7
79 2329 944 221 417 638 63 49 288 179 286 873 387 246 169 4 1
53 369 131 38 41 79 8 17 8 26 71 120 54 41 23 0 0
75 2570 1449 47 201 248 487 132 33 142 146 1096 510 381 338 235 91
54 570 161 22 38 60 24 11 8 30 42 161 59 45 28 46 15
63 986 339 26 125 151 58 26 8 78 185 252 123 86 61 79 32
69 716 352 11 30 41 100 42 3 43 53 293 134 69 59 62 25
82 2019 705 134 307 441 89 47 38 94 163 555 300 150 104 8 1
65 1591 695 36 100 136 146 80 12 74 119 617 246 158 135 220 68
9 162 26 14 23 37 3 3 2 6 24 16 9 17 8 0 0
81 2942 915 215 345 560 165 79 100 133 249 798 354 265 204 15 3
68 671 185 17 49 66 73 57 12 31 88 192 78 46 28 11 1
71 1587 611 131 220 351 52 31 19 85 234 446 242 177 127 2 0
74 740 278 45 66 111 56 34 7 39 70 242 112 22 14 90 40
46 460 174 18 42 60 18 17 11 24 50 162 66 20 16 72 26
20 693 263 26 72 98 47 27 13 43 76 206 92 56 42 98 37
61 495 189 45 64 109 15 15 10 40 74 170 64 93 61 0 0
61 858 237 29 89 118 67 41 12 67 104 229 88 83 48 60 13
57 545 182 51 60 111 24 12 7 48 91 162 71 68 40 1 0
82 2631 490 288 441 729 53 87 79 54 215 396 220 92 50 1 0
51 327 110 42 68 110 6 9 5 35 73 83 46 36 18 0 0
82 2699 1143 162 461 623 181 88 212 137 300 888 447 349 249 5 0
80 1532 580 71 129 200 74 28 65 78 254 510 233 144 114 3 0
60 590 240 27 75 102 43 10 5 40 77 217 90 60 49 42 11
61 1682 886 51 137 188 278 53 4 157 166 658 289 285 235 210 73
73 1044 250 86 162 248 20 27 78 53 173 216 90 96 70 1 0
78 2628 1656 215 321 536 119 94 22 167 144 1203 638 409 329 184 51
56 1865 786 22 123 145 166 45 10 79 117 679 289 113 83 337 125
70 2324 1055 67 172 239 154 67 18 129 205 905 426 214 151 154 52
74 651 200 51 105 156 26 19 14 22 65 179 73 26 17 98 37
78 2408 1002 51 194 245 548 111 8 230 246 778 324 304 259 259 95
34 611 182 51 77 128 22 13 23 49 82 131 72 83 37 2 1
61 1432 442 119 233 352 43 19 29 83 181 346 196 133 50 0 0
8 190 91 10 12 22 6 2 0 8 16 76 30 19 18 30 13
66 1424 691 100 129 229 77 63 20 71 140 606 265 127 98 197 63
44 573 291 36 25 61 50 29 8 44 54 247 112 75 49 55 18
70 2671 1623 218 509 727 159 70 189 262 245 1076 563 712 488 30 9
55 1617 734 44 115 159 194 75 32 122 127 539 269 160 137 150 59
33 151 37 11 17 28 3 2 5 3 29 41 16 8 5 0 0
9 33 6 1 2 3 1 1 1 0 6 9 3 0 0 0 0
24 118 31 10 15 25 2 1 4 3 23 32 13 8 5 0 0
9 193 62 5 9 14 35 6 0 12 16 66 24 12 8 23 6
73 1673 647 26 143 169 327 135 9 132 140 587 244 143 114 145 45
64 1480 585 21 134 155 292 129 9 120 124 521 220 131 106 122 39
76 2242 1104 248 480 728 56 52 172 143 297 798 466 278 172 1 0
77 1816 650 89 157 246 84 61 25 108 151 575 257 132 99 116 37
82 2458 1325 114 238 352 131 87 40 132 208 1092 496 219 182 358 151
74 2713 814 249 622 871 108 38 332 150 258 569 284 354 246 1 0
32 453 92 14 53 67 48 20 6 25 57 87 29 46 31 16 3
71 1092 276 35 105 140 145 34 17 81 132 247 91 122 80 58 14
39 639 184 21 52 73 97 14 11 56 75 160 62 76 49 42 11
5 15 13 0 0 0 2 3 0 8 2 9 5 4 3 1 0
82 2690 889 66 134 200 154 90 15 108 257 649 321 232 186 162 61
34 770 304 40 92 132 63 15 16 46 68 273 127 48 17 84 33
53 1775 604 162 298 460 137 58 14 104 195 448 211 210 175 26 7
64 1253 399 65 103 168 63 44 11 62 95 400 156 108 77 56 10
72 2797 1936 176 608 784 257 113 207 247 242 1494 768 548 397 14 3
54 1946 1434 182 414 596 155 34 115 155 193 1033 592 511 249 2 1
57 661 208 57 118 175 5 5 62 25 91 182 86 54 36 0 0
5 139 33 13 19 32 2 2 4 5 13 35 13 8 7 1 0
80 985 286 87 113 200 50 44 91 45 127 186 107 162 72 3 0
1 1 0 0 0 0 0 0 1 0 0 0 0 0 0 0 0
22 154 55 7 8 15 13 10 4 16 17 63 21 22 11 16 2
33 1060 482 103 183 286 32 17 88 70 115 449 207 106 68 3 0
40 1228 479 118 207 325 20 23 160 64 122 456 199 122 81 5 0
73 2288 961 221 390 611 52 40 248 134 237 905 406 228 149 8 0
36 251 59 26 42 68 7 5 5 9 34 58 25 13 9 0 0
78 2868 1519 48 253 301 490 138 30 178 177 1313 575 297 268 271 101
17 255 81 6 28 34 15 5 4 19 42 73 32 14 10 20 7
38 251 57 6 12 18 29 21 0 17 35 39 19 15 14 12 5
10 83 34 3 13 16 4 0 2 4 14 26 13 11 8 0 0
60 674 170 38 94 132 24 9 20 15 86 128 65 59 39 6 1
70 757 204 41 107 148 28 9 22 19 100 154 78 70 47 6 1
21 522 160 8 40 48 67 31 7 24 45 166 61 22 18 65 20
21 184 82 4 11 15 20 8 2 13 26 70 28 19 13 32 13
6 83 16 9 16 25 5 1 2 2 9 12 5 10 6 0 0
80 2592 761 239 431 670 92 85 98 113 283 656 300 220 161 2 0
72 1057 341 34 77 111 133 81 17 58 116 333 140 84 57 22 4
71 1103 539 47 85 132 91 49 23 112 102 422 176 166 136 136 51
41 1018 380 67 145 212 47 22 5 46 136 275 152 108 76 0 0
76 703 139 45 81 126 60 23 21 27 50 158 58 14 5 54 18
71 1025 320 13 104 117 67 21 18 38 68 284 114 34 25 183 67
29 457 143 25 54 79 35 14 8 28 60 140 53 23 15 61 22
28 482 151 24 55 79 39 14 11 25 60 131 45 53 42 55 19
57 939 294 49 109 158 74 28 19 53 120 271 98 76 57 116 41
24 380 148 11 30 41 11 8 3 26 55 116 39 68 57 46 13
49 465 148 19 34 53 30 13 2 27 55 125 52 50 32 39 12
75 1405 549 135 166 301 89 25 9 97 149 385 205 211 139 1 0
82 1247 151 112 208 320 43 48 42 17 118 141 66 41 19 0 0
18 204 29 20 36 56 5 8 1 12 27 35 10 17 9 2 0
27 365 72 38 73 111 7 8 7 16 60 57 30 33 12 0 0
3 13 0 1 0 1 1 0 0 1 1 7 0 0 0 2 0
82 1820 893 26 87 113 339 57 2 127 165 718 292 250 218 234 91
69 2164 822 69 225 294 204 78 12 114 186 743 286 228 160 277 90
37 975 394 28 87 115 93 35 5 57 69 376 140 111 72 131 42
32 1189 428 41 138 179 111 43 7 57 117 367 146 117 88 146 48
73 3143 1186 186 643 829 414 76 33 165 202 825 433 428 319 3 1
79 1954 568 222 295 517 23 38 50 91 217 452 219 206 130 1 0
72 2068 929 27 132 159 153 87 19 121 168 906 340 180 134 372 115
80 1952 410 29 105 134 329 60 8 90 159 370 149 46 29 221 83
35 192 64 8 15 23 13 7 9 15 38 68 26 14 8 14 4
17 109 28 4 18 22 7 3 5 11 7 32 10 12 8 2 0
64 1493 658 36 143 179 109 61 8 61 126 578 238 101 83 254 99
23 286 95 7 29 36 17 9 0 9 20 96 34 9 6 49 21
41 1207 563 29 114 143 92 52 8 52 106 482 204 92 77 205 78
62 1170 346 124 193 317 65 36 17 70 144 355 138 89 65 25 5
74 2565 1352 155 382 537 106 62 126 199 276 1157 536 387 274 35 6
82 1477 314 132 198 330 23 39 164 62 247 276 130 107 53 7 1
13 117 65 2 4 6 18 2 1 13 16 49 23 10 7 26 12
50 1449 400 80 161 241 135 47 30 83 141 379 148 123 89 58 15
42 850 263 27 101 128 77 43 7 42 69 209 97 61 51 48 18
83 1625 433 40 181 221 161 77 22 90 130 365 150 110 92 103 41
41 775 170 13 80 93 84 34 15 48 61 156 53 49 41 55 23
37 798 169 15 103 118 140 58 6 32 78 149 61 29 19 84 28
54 708 266 53 92 145 19 11 15 62 125 244 108 64 46 7 4
19 259 78 14 35 49 7 6 3 27 52 78 34 12 9 2 1
35 449 188 39 57 96 12 5 12 35 73 166 74 52 37 5 3
1 14 0 2 5 7 0 0 0 0 2 5 0 0 0 0 0
19 316 114 23 50 73 29 13 13 20 48 84 47 26 20 1 0
61 1152 294 105 201 306 87 47 63 90 181 238 123 79 48 2 0
42 836 180 82 151 233 58 34 50 70 133 154 76 53 28 1 0
45 1472 567 36 98 134 245 61 1 114 99 527 204 145 112 133 47
61 1858 746 39 134 173 345 87 1 143 135 674 268 194 153 160 57
58 1701 890 98 199 297 119 72 23 85 98 754 343 199 127 214 77
82 1602 681 86 141 227 89 66 18 92 145 500 269 185 136 32 7
41 680 240 53 104 157 35 31 27 41 95 231 92 74 53 16 3
80 1021 419 18 93 111 205 64 3 91 97 348 150 80 53 159 66
4 59 17 4 3 7 6 4 0 7 6 19 6 7 5 1 0
62 772 244 12 57 69 144 25 0 35 68 194 99 43 37 34 9
66 831 261 16 60 76 150 29 0 42 74 213 105 50 42 35 9
48 1236 442 65 94 159 236 58 5 112 96 380 156 123 105 68 25
30 443 66 21 47 68 38 19 5 35 39 54 19 39 28 2 0
46 681 111 28 73 101 29 27 12 26 107 122 39 19 12 74 21
71 1445 403 104 131 235 88 57 32 81 144 372 154 156 94 7 1
26 895 396 80 147 227 88 18 22 89 69 339 154 135 88 5 0
52 1371 659 119 211 330 87 43 34 117 162 532 252 228 155 3 0
78 2266 1055 199 358 557 175 61 56 206 231 871 406 363 243 8 0
82 2944 1574 286 370 656 151 91 87 174 279 1164 631 526 311 7 1
68 2243 1036 241 553 794 217 71 28 147 187 744 361 397 296 84 18
80 1686 784 28 125 153 286 83 6 107 124 609 281 144 122 246 100
17 259 70 2 26 28 21 14 4 9 30 62 23 12 12 34 12
41 1341 561 27 116 143 132 50 23 95 88 444 190 122 103 195 78
58 1600 631 29 142 171 153 64 27 104 118 506 213 134 115 229 90
27 256 56 5 30 35 49 10 1 30 28 38 18 13 11 21 9
49 374 121 8 29 37 51 24 3 22 33 104 38 29 27 61 18
65 1506 544 138 213 351 60 54 69 98 199 525 234 104 73 14 3
59 738 191 27 63 90 98 33 7 70 100 159 73 59 43 4 2
14 197 63 18 35 53 3 4 4 12 26 41 22 30 19 0 0
45 354 177 60 66 126 18 19 11 21 61 135 80 44 16 2 1
24 324 138 18 44 62 8 9 4 13 37 139 50 30 24 51 14
53 799 282 42 99 141 17 26 16 39 120 269 102 44 37 119 41
82 2299 841 19 145 164 328 82 10 154 198 730 275 217 184 293 107
48 1729 723 72 164 236 132 43 14 108 137 577 251 231 184 122 37
81 3148 1039 177 649 826 342 68 18 146 182 764 389 402 261 4 0
61 889 396 80 154 234 21 25 24 60 123 310 148 137 100 0 0
42 636 291 14 43 57 52 16 4 40 71 258 103 60 48 112 37
11 169 81 5 8 13 12 2 1 12 20 78 26 26 23 26 6
31 467 210 9 35 44 40 14 3 28 51 180 77 34 25 86 31
79 1835 363 19 95 114 349 65 9 113 164 349 131 51 38 180 63
1 5 0 0 1 1 0 0 0 0 1 1 0 0 0 0 0
82 2340 788 141 223 364 177 110 44 141 274 730 295 194 144 175 54
63 1213 456 45 173 218 84 54 16 63 132 427 173 51 39 208 71
20 180 25 12 19 31 9 3 2 8 23 30 10 8 5 0 0
1 4 0 1 0 1 0 0 0 2 1 0 0 0 0 0 0
81 2441 1225 206 407 613 106 100 132 142 292 927 497 329 231 2 0
64 1179 451 105 164 269 98 49 61 66 86 398 179 111 79 41 14
78 1211 247 96 163 259 19 24 135 54 240 224 101 81 45 3 0
57 1316 359 74 137 211 88 57 30 79 156 327 150 77 55 17 4
24 472 109 24 44 68 38 23 1 24 47 104 43 23 20 17 3
81 1813 332 58 173 231 175 101 13 76 164 381 139 55 42 63 12
57 1341 223 34 129 163 137 78 12 52 117 277 96 32 22 46 9
18 279 62 13 27 40 55 14 4 12 41 67 23 1 1 34 15
80 2662 1221 109 171 280 176 125 17 132 213 1145 515 224 188 28 3
33 163 92 10 15 25 12 10 0 21 17 64 39 17 11 6 3
37 228 79 30 40 70 3 15 3 14 41 52 29 39 21 0 0
64 1628 401 146 254 400 196 58 72 131 184 369 170 101 61 4 0
81 2795 1578 46 186 232 171 78 11 128 148 1081 516 440 382 382 164
80 2183 776 120 288 408 133 45 30 106 218 675 292 189 152 137 40
50 782 212 34 118 152 39 19 9 45 129 206 81 33 25 81 25
69 1126 345 55 95 150 86 53 11 43 100 321 140 86 59 31 6
81 2239 1000 118 267 385 107 64 22 66 200 800 371 292 243 43 15
50 1719 856 57 155 212 178 53 7 122 117 673 303 195 176 208 74
2 5 2 1 1 2 0 1 1 2 4 2 1 0 0 0 0
38 978 409 20 89 109 145 48 4 82 73 314 125 165 138 69 21
34 1010 412 24 79 103 193 33 2 71 78 357 161 101 84 24 6
47 1581 701 51 226 277 91 64 15 83 72 640 253 162 99 277 96
50 1072 427 49 83 132 56 39 10 66 89 363 162 125 89 41 14
41 470 134 35 62 97 27 18 13 26 98 139 50 48 34 7 0
50 806 319 14 49 63 100 66 3 55 75 251 104 89 62 125 49
22 180 48 1 22 23 34 9 0 15 15 45 19 11 9 7 1
10 178 57 1 15 16 27 3 0 10 16 43 21 10 9 8 6
32 358 105 2 37 39 61 12 0 25 31 88 40 21 18 15 7
50 1502 690 53 127 180 335 108 4 158 90 522 230 178 161 189 69
33 415 53 10 34 44 10 17 3 13 58 62 20 8 5 29 8
48 874 208 47 78 125 58 57 18 30 81 174 78 76 52 2 0
49 1259 477 83 154 237 89 47 35 114 125 453 185 157 105 7 2
5 44 9 8 4 12 1 2 0 7 6 13 4 2 1 0 0
43 543 181 36 58 94 26 9 28 27 78 175 78 34 25 2 0
27 249 78 24 30 54 13 9 2 11 24 86 34 13 9 5 1
1 2 0 0 0 0 0 0 0 1 0 1 0 0 0 0 0
34 1162 468 86 125 211 56 32 34 76 121 437 198 160 72 3 0
42 1526 676 167 349 516 192 43 13 100 89 502 240 267 192 25 4
50 1156 464 16 89 105 208 52 5 88 64 371 168 73 64 160 64
37 1181 412 39 105 144 116 42 11 72 98 356 141 101 78 172 52
17 183 37 3 17 20 29 7 1 12 24 32 10 13 9 24 8
43 736 213 25 71 96 112 53 5 47 61 138 59 84 71 79 24
50 1121 335 96 204 300 53 29 71 45 159 283 147 61 41 3 0
8 30 10 3 2 5 0 2 0 2 5 8 4 2 2 0 0
16 150 35 3 20 23 20 7 2 11 21 31 14 13 6 1 1
24 180 45 6 22 28 20 9 2 13 26 39 18 15 8 1 1
6 33 4 3 5 8 1 0 0 3 6 7 2 0 0 0 0
48 1624 337 21 187 208 150 38 7 55 100 298 118 46 33 203 68
49 1832 1164 107 356 463 201 62 28 162 134 797 393 480 378 1 0
15 186 21 2 8 10 21 4 0 14 7 28 5 11 10 15 1
50 1184 453 62 157 219 113 36 38 69 129 386 187 112 78 9 1
49 1895 1044 37 105 142 437 59 8 164 125 883 378 278 222 197 66
18 661 319 17 45 62 167 29 5 55 44 304 124 87 63 39 8
31 1234 725 20 60 80 270 30 3 109 81 579 254 191 159 158 58
8 28 11 0 1 1 0 1 0 3 3 8 5 2 1 0 0
48 1250 530 115 227 342 66 47 37 80 123 494 208 121 88 72 26
37 941 296 5 43 48 144 43 4 67 82 278 102 76 61 106 31
24 855 356 24 122 146 75 20 3 60 58 297 134 104 75 30 13
43 1143 481 83 174 257 23 26 39 64 108 388 189 155 103 2 0
46 1007 492 13 72 85 76 30 3 67 111 421 164 114 84 231 80
9 126 20 0 3 3 23 7 0 11 13 19 7 5 4 10 2
2 4 4 2 1 3 0 0 0 2 0 3 2 0 0 0 0
32 659 181 36 79 115 40 24 13 40 88 177 64 57 40 50 13
48 1245 428 34 128 162 79 45 14 49 127 324 142 87 75 166 69
26 331 133 27 52 79 4 11 20 10 42 76 56 42 21 0 0
50 1937 1061 168 369 537 82 73 115 138 175 882 415 338 230 9 1
49 1106 458 120 158 278 113 52 66 80 94 385 168 157 114 35 8
22 269 48 31 23 54 2 9 32 13 59 51 22 6 4 0 0
35 427 130 9 12 21 73 19 1 30 36 134 50 28 21 35 9
13 244 60 18 23 41 13 12 4 12 24 52 23 17 14 1 0
50 959 240 27 113 140 100 63 3 57 90 237 95 62 44 31 6
34 348 162 12 38 50 14 2 1 23 24 163 62 45 37 10 1
41 1551 698 37 118 155 104 67 12 89 81 707 305 105 83 30 5
14 70 16 4 12 16 1 0 3 4 22 28 7 2 1 5 1
11 53 16 3 2 5 2 3 1 6 7 20 8 0 0 1 0
29 249 70 26 41 67 7 7 5 9 34 60 28 22 14 1 0
38 469 238 35 82 117 22 9 18 32 65 138 78 102 81 2 1
82 1691 733 16 126 142 272 76 5 107 204 561 271 190 156 93 35
82 3155 1190 73 233 306 665 132 15 247 171 1031 459 250 195 212 77
13 305 112 8 26 34 39 10 2 24 27 101 34 44 37 41 7
73 2459 822 55 215 270 489 146 22 143 122 837 327 95 67 301 101
38 446 107 52 61 113 10 15 7 28 78 89 44 33 19 2 0
80 1731 410 25 110 135 299 65 4 59 119 358 157 87 79 51 17
2 5 3 1 0 1 0 0 0 2 1 0 0 4 3 0 0
11 113 26 12 18 30 5 2 6 8 24 13 7 20 12 0 0
13 118 29 13 18 31 5 2 6 10 25 13 7 24 15 0 0
11 143 42 15 17 32 7 3 14 6 23 46 16 14 10 0 0
17 167 62 14 26 40 10 6 3 6 9 63 28 11 6 3 0
46 423 122 22 63 85 14 14 9 21 46 115 49 38 24 1 0
42 311 59 14 22 36 16 9 5 5 37 73 26 12 6 2 1
27 567 137 13 47 60 18 14 10 14 81 121 46 31 19 56 26
69 878 196 27 69 96 34 23 15 19 118 194 72 43 25 58 27
52 589 131 75 39 114 20 39 13 14 95 117 46 53 38 9 1
11 20 5 0 2 2 1 1 0 1 0 2 2 2 1 0 0
1 8 6 1 0 1 3 0 0 0 0 4 3 0 0 0 0
25 253 132 11 14 25 45 12 1 17 23 112 53 23 18 20 8
26 261 138 12 14 26 48 12 1 17 23 116 56 23 18 20 8
77 1901 647 160 337 497 60 71 190 74 260 555 266 149 114 5 1
8 61 8 12 10 22 0 1 0 3 13 21 4 0 0 0 0
81 2999 1627 348 462 810 155 66 132 228 259 1306 630 536 367 2 0
71 2587 1212 44 194 238 629 134 30 184 158 1042 486 208 187 132 53
30 602 190 11 66 77 41 8 10 28 53 176 82 31 25 3 1
33 494 144 24 66 90 25 12 8 17 61 152 66 21 11 7 1
63 1096 334 35 132 167 66 20 18 45 114 328 148 52 36 10 2
38 673 264 9 45 54 86 24 5 39 62 258 93 16 11 187 67
6 45 10 3 4 7 3 0 0 3 8 14 4 2 2 7 0
80 2302 764 216 384 600 145 65 61 100 264 671 322 159 120 1 0
44 860 318 41 97 138 52 16 5 59 84 332 131 70 54 13 2
68 2377 1148 64 186 250 158 75 23 151 151 1080 460 270 213 48 15
37 1408 678 29 123 152 104 33 15 87 75 612 272 151 119 39 15
31 969 470 35 63 98 54 42 8 64 76 468 188 119 94 9 0
35 476 130 49 115 164 16 11 10 19 68 97 52 51 26 0 0
82 2093 914 85 195 280 476 84 17 166 194 755 339 292 226 49 10
55 961 423 113 180 293 45 23 35 48 111 293 135 195 153 2 0
51 1088 323 87 174 261 68 42 80 74 132 233 137 73 49 0 0
81 2987 1470 50 189 239 187 85 25 129 126 1041 466 406 373 404 165
20 649 322 46 77 123 47 18 4 25 60 292 123 84 68 30 8
82 1842 548 50 340 390 85 38 24 46 242 488 214 34 25 242 95
1 3 0 0 0 0 1 0 0 0 2 1 0 0 0 1 0
66 1227 427 28 110 138 111 27 14 44 116 376 168 92 81 23 10
81 2496 1277 59 229 288 208 87 32 186 171 1016 437 353 299 292 104
28 190 54 16 34 50 2 4 12 18 29 54 21 22 12 0 0
51 332 40 18 54 72 7 6 9 22 81 55 17 12 6 0 0
29 488 228 44 68 112 17 9 31 23 104 140 87 68 54 0 0
79 2748 1718 215 538 753 123 40 294 217 308 1184 652 582 414 4 0
47 582 242 14 62 76 37 28 9 28 60 187 80 41 37 110 45
40 693 225 15 62 77 108 47 5 58 67 205 79 80 51 42 16
30 267 105 24 44 68 9 0 12 16 52 90 41 38 23 0 0
74 2365 1175 127 296 423 132 105 36 184 208 1019 460 268 204 139 51
80 1831 813 63 208 271 72 45 24 84 185 670 290 141 120 263 113
82 2984 942 304 853 1157 105 27 269 174 248 573 322 421 298 0 0
56 1532 481 34 87 121 272 37 3 102 122 363 173 85 75 149 60
73 2317 973 82 193 275 121 75 31 102 205 915 364 191 151 281 94
82 1723 471 135 244 379 93 21 85 71 262 433 206 103 59 2 0
82 1763 820 39 115 154 65 53 11 89 207 623 278 229 192 190 72
30 502 207 16 52 68 94 23 1 30 32 159 69 73 57 29 12
82 2938 1435 102 430 532 203 63 68 141 256 1118 515 348 289 306 116
27 393 186 27 53 80 13 10 4 23 42 158 73 33 29 33 11
40 559 261 34 72 106 20 16 7 32 61 229 101 43 37 73 22
9 153 21 5 15 20 9 4 2 5 14 30 10 2 1 0 0
51 1309 245 14 124 138 236 37 7 98 160 222 93 46 39 64 20
26 550 117 10 54 64 119 22 8 58 82 113 42 25 21 42 12
77 1859 362 24 178 202 355 59 15 156 242 335 135 71 60 106 32
81 2939 996 95 260 355 289 183 45 154 224 788 311 312 280 250 94
35 752 227 58 128 186 34 16 44 48 101 199 82 105 63 0 0
46 968 413 78 170 248 38 16 110 42 143 320 167 135 79 1 0
81 1720 640 136 298 434 72 32 154 90 244 519 249 240 142 1 0
78 1268 422 26 106 132 207 49 1 139 153 400 160 137 97 17 5
6 32 2 3 2 5 2 1 0 2 4 8 1 0 0 0 0
34 683 277 46 138 184 39 10 21 42 53 255 97 92 63 51 20
47 804 232 9 39 48 138 27 6 59 87 239 91 56 48 16 2
23 222 71 12 25 37 6 2 3 11 27 71 27 24 17 1 0
3 14 0 0 3 3 3 0 0 2 0 5 0 0 0 1 0
10 30 15 2 1 3 7 1 0 0 6 19 6 4 2 4 1
13 44 15 2 4 6 10 1 0 2 6 24 6 4 2 5 1
15 117 20 3 10 13 4 2 0 3 18 38 9 4 2 5 0
47 901 318 28 82 110 37 21 16 62 117 270 122 83 68 22 6
61 1050 282 9 80 89 141 43 14 85 68 304 107 34 27 117 41
81 1874 822 123 264 387 92 36 50 136 180 701 276 231 200 207 70
31 264 65 13 15 28 34 6 0 19 32 65 22 19 17 7 4
66 1495 483 47 90 137 227 67 14 91 160 517 178 116 79 143 48
5 15 3 0 0 0 0 1 1 2 4 4 1 4 1 1 0
15 177 60 21 16 37 3 6 8 14 41 43 24 15 11 1 1
20 192 63 21 16 37 3 7 9 16 45 47 25 19 12 2 1
71 956 429 16 69 85 75 27 8 39 66 382 162 51 43 145 62
68 1485 356 21 100 121 132 27 3 61 173 319 145 73 62 9 4
43 1038 319 97 153 250 59 17 58 82 123 314 126 126 67 2 0
26 875 304 119 203 322 22 9 66 52 65 202 100 137 104 0 0
42 469 164 29 63 92 24 9 5 27 60 136 66 43 32 1 0
40 431 131 41 54 95 27 13 8 17 48 111 58 33 14 3 1
70 2387 1092 46 177 223 509 72 5 205 158 792 386 258 231 219 89
3 10 4 1 1 2 0 0 0 0 3 4 1 2 2 0 0
14 333 108 16 26 42 11 10 4 10 28 123 40 23 18 46 10
62 1556 512 51 122 173 76 51 20 65 155 530 189 106 85 180 49
48 1223 404 35 96 131 65 41 16 55 127 407 149 83 67 134 39
73 1233 328 99 187 286 45 25 63 55 189 319 147 65 34 1 0
27 184 54 13 22 35 6 2 4 7 18 55 21 16 8 9 4
82 2049 895 34 142 176 115 63 10 106 229 695 291 297 254 176 59
82 1654 544 44 154 198 283 69 2 107 84 413 184 194 151 89 25
82 3125 1784 119 635 754 173 79 101 156 245 1247 591 538 451 390 151
78 2767 748 142 599 741 264 76 48 139 258 786 305 152 127 49 11
76 2836 1304 110 482 592 392 74 122 264 236 1046 481 386 262 253 80
58 1545 689 124 307 431 72 70 88 81 141 568 283 198 123 1 0
19 161 22 3 20 23 25 5 0 9 14 27 5 19 12 0 0
70 925 216 16 79 95 146 30 1 49 84 192 76 89 63 3 1
51 764 194 13 59 72 121 25 1 40 70 165 71 70 51 3 1
82 2127 701 168 357 525 46 30 108 169 250 708 308 156 85 0 0
81 2641 1041 249 545 794 98 49 228 161 280 868 404 388 233 5 0
74 2924 2125 291 649 940 277 47 204 218 256 1422 813 972 499 2 0
81 1491 363 164 251 415 22 22 142 63 215 281 139 151 84 2 1
80 2534 582 211 408 619 225 105 137 141 241 368 226 225 129 2 1
21 475 125 4 35 39 72 8 0 31 37 139 52 16 10 36 11
2 15 4 0 0 0 0 1 0 3 2 2 2 0 0 0 0
7 144 38 3 12 15 19 4 0 13 15 44 15 11 7 4 1
12 316 83 1 23 24 53 3 0 15 20 93 35 5 3 32 10
45 793 198 84 121 205 55 32 12 39 93 230 88 40 19 20 3
30 221 45 24 43 67 2 7 10 11 40 37 18 12 9 0 0
69 1573 285 18 136 154 351 56 5 123 177 296 97 71 58 120 33
81 2795 972 74 300 374 340 160 25 164 209 735 338 242 206 256 90
81 2187 915 182 421 603 88 58 122 140 258 775 380 230 155 5 0
67 1528 480 1 0 1 198 95 6 95 145 452 181 136 114 33 4
32 154 70 1 7 8 25 7 0 27 9 68 30 9 8 8 2
58 2082 875 167 342 509 98 42 51 119 158 735 331 227 185 83 28
47 691 149 12 43 55 107 13 4 31 59 146 56 37 33 20 4
25 365 106 31 51 82 9 6 4 13 40 95 41 32 24 1 0
77 1409 350 132 169 301 81 29 47 72 172 278 117 164 115 2 1
70 1442 450 138 158 296 58 29 22 56 234 343 158 181 134 1 0
7 131 53 9 16 25 5 2 5 10 21 45 21 15 11 1 0
23 481 214 5 29 34 55 18 5 32 18 187 89 13 10 58 26
21 155 79 2 9 11 26 5 0 10 10 68 26 13 12 39 15
76 1284 516 74 221 295 77 26 29 67 106 448 185 114 97 145 49
41 804 284 16 59 75 141 19 1 51 77 208 98 66 57 69 31
58 499 192 0 0 0 60 18 5 36 53 187 78 32 24 46 12
56 885 360 23 58 81 61 22 6 41 50 347 141 37 33 131 45
72 1152 483 111 161 272 25 16 53 69 173 377 189 160 105 0 0
82 1911 329 15 153 168 127 47 10 60 207 276 125 91 72 26 7
34 177 51 22 41 63 5 6 13 14 30 50 22 18 7 0 0
73 1737 554 167 220 387 87 17 167 156 235 480 209 211 136 0 0
82 2173 753 23 153 176 228 48 12 70 104 612 269 210 158 196 57
77 2980 1113 254 486 740 155 54 83 159 225 963 410 358 293 1 0
82 3321 1484 93 256 349 698 172 47 246 241 1341 559 338 196 478 170
78 2449 742 262 426 688 96 62 83 62 193 580 296 212 150 0 0
28 773 185 19 55 74 68 27 5 52 68 198 70 18 16 85 29
51 1229 365 7 70 77 107 28 3 44 58 326 146 21 16 126 57
82 1952 959 63 180 243 178 69 23 148 145 781 376 248 196 35 11
61 634 162 74 89 163 22 23 23 34 130 149 67 50 28 0 0
63 1449 597 58 145 203 132 53 10 59 98 588 226 97 78 214 67
66 2343 1366 70 335 405 168 97 41 174 173 1147 536 282 236 178 58
2 10 3 0 2 2 0 0 0 0 1 4 1 0 0 2 1
22 167 59 7 31 38 3 5 6 5 17 43 24 19 10 6 1
77 1879 917 129 219 348 112 66 29 108 226 756 356 149 117 235 88
61 726 183 32 92 124 25 12 21 20 114 194 81 29 21 0 0
83 3154 1696 43 330 373 355 78 45 201 251 1458 663 335 281 246 89
82 1722 772 172 320 492 61 70 42 140 208 633 293 257 185 12 1
15 170 16 23 28 51 5 5 8 11 23 26 7 8 2 0 0
66 2000 636 79 216 295 136 64 19 110 205 584 222 140 115 226 77
3 24 8 0 7 7 2 0 1 2 4 8 4 0 0 0 0
7 36 10 3 4 7 2 3 0 2 3 14 3 5 4 0 0
36 562 189 17 35 52 108 31 1 53 43 199 73 46 36 27 7
28 291 60 12 39 51 21 9 2 24 39 67 23 15 11 10 3
21 252 82 44 59 103 8 3 6 15 49 75 37 20 8 0 0
9 142 58 7 13 20 8 3 2 2 18 44 22 20 14 0 0
58 632 169 19 93 112 89 25 3 32 43 173 61 26 18 88 29
30 342 112 25 27 52 17 13 5 14 31 95 43 30 22 14 4
1 3 0 0 0 0 1 0 0 0 0 0 0 0 0 0 0
65 1105 224 93 188 281 17 24 61 42 130 162 88 79 48 0 0
8 47 21 5 4 9 1 1 1 1 3 15 7 10 7 0 0
60 1140 441 2 131 133 80 52 44 59 114 428 182 65 42 131 35
23 182 73 6 19 25 11 6 6 5 31 63 26 32 21 3 0
72 1922 767 152 301 453 82 39 59 86 250 581 297 206 171 3 2
14 99 31 10 21 31 3 5 1 3 12 26 10 17 11 0 0
77 2210 895 45 148 193 151 54 15 108 158 682 310 181 159 246 116
61 2227 738 33 182 215 400 95 9 138 167 624 276 227 183 27 3
62 874 321 2 66 68 92 35 7 62 76 331 113 73 49 162 46
32 250 29 12 38 50 3 7 8 12 73 26 6 33 17 0 0
81 3329 1575 59 239 298 313 94 14 223 161 1419 573 346 284 403 145
76 2683 1629 77 238 315 403 77 37 266 163 1319 524 577 495 300 86
82 2003 418 44 206 250 277 80 15 157 250 467 169 112 73 28 7
77 1973 795 63 169 232 155 53 8 71 95 721 298 189 152 136 47
74 1850 573 165 311 476 62 12 23 90 231 443 225 150 123 0 0
4 32 4 1 5 6 0 1 4 3 7 5 2 0 0 0 0
77 1613 611 125 284 409 100 48 27 123 203 551 246 176 118 7 1
82 1999 342 37 218 255 151 45 61 83 197 392 144 55 41 40 13
12 57 6 0 7 7 3 0 5 7 10 17 2 4 2 3 0
58 685 134 16 62 78 47 29 6 29 57 148 57 20 10 24 10
81 1930 501 192 212 404 29 32 119 65 225 339 173 245 155 0 0
82 1494 394 156 242 398 41 33 32 61 168 327 153 138 88 2 0
80 2258 839 208 283 491 149 127 65 181 294 619 321 341 197 3 0
29 843 421 40 166 206 122 28 13 84 46 307 151 144 118 4 1
24 496 109 56 68 124 9 15 7 16 68 109 44 35 21 0 0
56 1351 312 126 265 391 41 46 26 68 172 306 129 80 54 0 0
32 855 203 70 197 267 32 31 19 52 104 197 85 45 33 0 0
63 784 144 11 126 137 70 40 5 25 59 126 49 50 41 21 5
80 2343 522 181 333 514 233 96 61 112 247 476 184 134 103 177 51
55 1025 411 17 84 101 87 44 1 46 73 444 172 36 31 120 36
82 3108 1845 26 205 231 220 54 7 178 191 1465 652 395 363 450 178
77 2730 1418 181 404 585 234 77 27 189 239 1261 567 351 282 4 2
79 2600 1123 42 141 183 452 60 7 182 160 956 409 231 208 266 97
7 76 23 9 14 23 5 1 3 3 13 25 9 8 5 0 0
67 2137 857 67 241 308 205 86 24 136 149 741 346 186 136 79 29
48 444 93 34 65 99 11 9 18 23 75 120 35 39 23 0 0
13 122 29 4 26 30 4 5 2 2 18 35 12 11 5 0 0
35 322 64 30 39 69 7 4 16 21 57 85 23 28 18 0 0
29 673 280 15 44 59 71 35 5 57 50 302 106 47 34 107 34
33 447 130 38 55 93 6 9 36 15 56 103 56 44 18 0 0
81 2432 1390 240 371 611 127 56 152 210 274 1122 495 512 400 5 0
82 3485 2262 68 276 344 454 225 13 286 149 1940 804 736 570 303 84
37 234 61 12 16 28 27 8 2 19 32 75 19 29 22 4 1
73 2710 1217 38 137 175 251 109 9 132 173 1037 449 237 185 316 134
16 230 67 37 36 73 2 1 12 9 33 53 25 25 17 0 0
72 1563 650 43 170 213 121 45 32 156 134 638 260 125 98 134 32
22 290 78 2 19 21 21 12 1 16 15 88 30 12 11 36 7
51 1052 355 3 64 67 145 29 2 71 92 349 124 69 57 164 50
29 762 277 1 45 46 124 17 1 55 77 261 94 57 46 128 43
46 479 171 32 72 104 21 7 12 26 65 140 73 50 25 0 0
46 688 147 20 51 71 92 27 4 28 69 148 50 47 37 35 10
31 324 62 11 19 30 50 11 3 12 31 67 21 18 16 18 4
15 364 85 9 32 41 42 16 1 16 38 81 29 29 21 17 6
81 1597 500 137 194 331 88 27 57 85 206 439 199 130 102 1 0
78 2638 1027 55 190 245 416 111 21 128 170 905 396 239 187 146 48
6 19 2 2 0 2 0 2 0 3 4 7 1 0 0 1 0
82 2061 987 147 211 358 104 44 27 126 238 826 374 300 237 11 2
82 2350 746 143 239 382 140 86 19 97 234 575 254 268 201 110 37
21 167 28 3 15 18 34 7 2 17 20 33 9 6 4 16 6
76 2407 919 25 187 212 631 91 10 168 130 859 333 131 110 404 143
75 1961 714 27 168 195 350 86 17 171 179 685 273 161 103 202 65
71 2346 691 231 419 650 95 116 26 98 197 535 267 281 156 6 1
71 840 297 83 143 226 24 20 20 60 120 257 123 83 51 2 0
21 276 92 12 33 45 26 12 5 17 33 80 34 32 24 2 0
69 872 273 72 121 193 22 27 21 32 159 292 120 42 33 2 0
78 1881 627 24 147 171 266 77 6 114 140 579 228 102 78 261 93
27 712 255 12 49 61 138 16 3 53 56 241 94 45 30 102 37
51 1169 372 12 98 110 128 61 3 61 84 338 134 57 48 159 56
66 1161 363 53 154 207 59 42 26 35 141 341 134 50 31 171 64
7 24 5 0 1 1 1 0 0 1 3 4 2 4 1 1 0
38 353 80 27 68 95 19 10 13 23 37 76 29 27 21 3 1
53 334 128 15 38 53 12 15 1 23 36 118 59 20 7 9 3
67 1589 575 149 219 368 97 69 54 67 168 532 229 138 97 66 20
81 2877 1376 171 399 570 158 54 22 178 284 1169 529 393 318 1 0
29 503 218 4 31 35 70 7 0 34 32 207 80 33 27 77 31
61 2060 1148 96 230 326 148 95 26 152 147 1009 401 335 267 232 79
2 11 2 2 1 3 1 1 0 2 3 4 1 0 0 1 0
36 406 125 50 68 118 19 13 1 22 40 116 53 43 19 3 0
33 661 117 13 54 67 85 39 6 34 45 143 49 8 5 50 14
59 789 187 54 116 170 12 5 73 29 101 155 82 69 23 0 0
81 2539 1237 279 374 653 109 39 201 163 277 965 466 406 303 7 2
48 2040 1266 34 144 178 324 115 5 209 87 1125 435 455 339 199 57
50 1185 689 55 119 174 105 49 8 63 106 592 263 109 82 219 81
80 3119 1033 52 435 487 226 86 23 175 227 900 382 127 107 405 162
42 577 103 10 60 70 119 17 1 53 41 100 34 39 28 41 7
22 598 206 45 81 126 18 12 6 24 45 171 71 81 64 1 0
80 2939 1450 97 273 370 244 142 20 223 216 1261 536 297 233 427 145
78 1828 466 42 159 201 98 48 9 68 144 360 150 111 91 180 75
65 990 324 78 152 230 32 20 60 82 180 259 129 100 66 0 0
79 3122 1654 99 333 432 465 130 58 273 149 1492 622 460 347 217 63
26 512 165 8 50 58 95 26 1 41 43 147 59 32 27 55 20
81 2195 753 28 206 234 339 96 3 124 156 657 272 127 103 281 106
55 1683 588 20 156 176 244 70 2 83 113 510 213 95 76 226 86
82 2376 1212 233 287 520 70 83 30 81 174 913 488 294 220 40 16
58 1760 495 44 131 175 281 93 20 115 132 477 185 101 74 150 51
21 195 84 5 24 29 7 4 7 19 36 72 27 20 13 42 17
2 8 8 0 1 1 1 0 0 1 0 6 3 1 1 3 1
19 187 76 5 23 28 6 4 7 18 36 66 24 19 12 39 16
82 3133 1515 109 355 464 315 92 28 198 224 1115 555 468 357 132 48
82 1913 464 180 244 424 93 48 28 107 212 469 177 171 105 30 5
73 1598 450 28 102 130 202 64 8 75 138 411 167 94 75 122 41
46 637 212 3 30 33 111 26 3 51 34 199 80 78 52 3 0
71 941 362 106 156 262 43 39 37 62 161 287 145 128 70 5 2
68 1025 379 83 133 216 49 12 17 54 129 328 155 91 69 6 0
11 96 25 6 9 15 4 3 0 6 7 38 10 6 3 4 2
4 10 0 0 1 1 0 0 1 2 1 2 0 0 0 0 0
7 15 1 0 1 1 0 1 1 2 3 4 0 2 1 0 0
3 5 1 0 0 0 0 1 0 0 2 2 0 2 1 0 0
40 533 170 37 91 128 18 9 22 23 79 133 67 61 36 0 0
39 307 106 24 39 63 10 6 8 17 50 122 40 29 23 11 3
80 2073 739 52 306 358 154 80 32 94 165 645 262 161 114 241 101
4 28 8 1 4 5 2 2 1 3 3 9 3 4 2 1 0
39 1255 490 16 88 104 206 20 2 78 57 479 187 99 70 150 46
25 766 393 51 107 158 37 16 15 50 64 290 137 91 86 72 33
72 2338 1162 149 352 501 120 68 33 169 215 903 410 290 249 233 93
47 1572 769 98 245 343 83 52 18 119 151 613 273 199 163 161 60
71 1271 270 12 104 116 195 44 2 84 126 277 107 68 53 20 3
66 1606 438 123 220 343 57 42 25 77 258 300 152 181 134 0 0
1 3 0 0 0 0 0 0 0 0 1 1 0 0 0 0 0
61 2126 991 85 162 247 275 86 34 196 140 798 371 312 233 53 16
44 708 287 9 49 58 51 26 7 41 89 306 112 47 32 86 31
82 2840 1151 198 486 684 369 65 65 202 212 1129 483 186 103 305 82
33 418 105 42 70 112 6 9 11 15 54 99 38 44 29 2 0
81 3050 773 324 682 1006 138 143 246 123 162 748 315 290 142 8 1
37 337 75 35 39 74 19 14 14 8 37 89 32 24 11 2 0
37 368 158 12 47 59 14 5 8 24 38 145 61 40 31 13 5
1 42 20 1 5 6 2 1 5 3 0 24 8 3 3 6 1
68 2390 1088 102 357 459 156 61 122 119 190 974 425 212 156 248 82
22 673 302 32 123 155 40 24 45 29 59 281 121 54 38 69 22
45 1675 766 69 229 298 114 36 72 87 131 669 296 155 115 173 59
72 730 174 39 88 127 113 28 8 44 70 153 65 44 31 39 13
2 10 4 0 4 4 0 0 1 0 0 1 0 4 4 0 0
73 1020 269 16 96 112 83 59 5 60 105 242 81 81 71 117 36
14 284 85 11 26 37 27 14 4 9 37 80 32 20 18 9 3
74 2193 1186 75 254 329 288 119 27 172 190 780 367 442 355 258 97
81 1660 715 25 157 182 137 46 11 90 155 632 283 137 111 105 38
7 68 25 3 8 11 4 3 3 2 9 22 8 10 8 8 1
9 55 18 1 7 8 0 0 0 1 5 15 4 8 7 9 3
24 482 154 9 42 51 78 15 0 14 27 121 53 23 19 71 29
33 537 172 10 49 59 78 15 0 15 32 136 57 31 26 80 32
82 2524 1184 207 546 753 130 77 76 133 233 943 464 310 251 28 5
82 2002 1235 55 160 215 164 53 10 186 224 1056 434 270 233 331 134
69 1136 263 101 156 257 34 23 23 43 175 209 103 79 57 0 0
57 1065 437 22 111 133 100 34 6 75 121 423 155 125 97 105 30
69 667 151 52 94 146 53 43 4 30 77 161 58 44 33 9 2
70 1492 527 128 325 453 53 23 118 55 120 522 202 78 56 204 67
27 748 213 41 107 148 56 32 13 48 81 204 88 37 29 26 8
20 218 26 15 28 43 12 9 4 9 23 37 11 6 4 0 0
47 966 239 56 135 191 68 41 17 57 104 241 99 43 33 26 8
9 106 32 5 10 15 3 2 2 6 15 38 13 11 6 1 0
47 274 46 19 16 35 5 6 7 8 39 37 17 31 12 0 0
76 2927 1424 74 221 295 372 77 13 217 232 1160 510 429 368 118 36
16 159 51 18 24 42 6 5 2 12 26 32 11 48 29 0 0
21 297 95 23 42 65 13 7 5 18 55 83 43 17 9 1 0
37 894 269 19 70 89 74 28 3 50 79 260 110 46 34 50 15
78 2584 1090 196 284 480 142 70 16 133 250 855 418 315 245 43 9
66 2550 1158 145 316 461 208 85 16 204 249 986 453 351 236 74 16
43 760 264 48 87 135 13 16 55 53 134 184 106 91 52 0 0
76 1173 436 28 74 102 169 77 19 82 139 366 157 103 78 131 44
29 550 163 13 50 63 62 25 5 41 72 178 64 35 29 19 6
73 1128 313 39 82 121 49 27 6 29 68 299 118 69 56 65 21
70 1271 561 106 186 292 56 24 18 84 189 424 217 177 127 0 0
25 695 184 84 134 218 38 26 43 27 73 148 82 53 20 0 0
49 941 233 107 173 280 43 31 49 40 102 205 104 70 25 1 0
8 77 28 6 8 14 3 5 0 8 20 39 13 2 0 12 2
38 433 127 19 33 52 39 23 5 25 50 113 44 48 33 22 6
45 648 166 29 82 111 38 25 14 39 103 148 62 55 41 2 1
74 2265 813 179 362 541 67 43 38 79 222 621 319 228 175 1 0
74 2050 715 147 310 457 127 59 144 135 157 602 274 237 163 23 4
76 1859 782 39 113 152 142 55 11 109 135 748 295 161 111 281 81
13 114 23 2 14 16 14 2 0 3 8 30 9 3 2 15 3
37 635 291 13 36 49 57 12 7 24 74 218 93 77 67 90 38
50 749 314 15 50 65 71 14 7 27 82 248 102 80 69 105 41
33 510 105 39 77 116 28 6 4 27 58 136 44 16 14 12 3
81 1844 322 37 118 155 317 67 16 89 189 327 125 80 59 45 13
68 906 338 50 71 121 36 26 19 58 116 328 122 96 64 85 30
81 1669 608 125 219 344 114 51 18 70 206 488 257 111 94 3 0
27 255 62 18 39 57 2 12 4 10 46 58 23 27 16 0 0
80 2450 1021 65 189 254 179 53 21 127 124 961 398 188 156 211 69
56 1617 833 38 145 183 127 53 10 106 104 662 274 298 253 120 32
55 1089 429 38 64 102 69 16 9 57 73 426 174 101 56 67 25
12 145 25 21 19 40 5 6 5 6 32 21 11 7 3 0 0
66 2533 1329 62 223 285 138 79 12 102 157 1016 451 275 253 433 174
9 32 8 4 1 5 1 0 0 0 3 10 3 2 1 2 1
80 2889 2080 219 494 713 131 77 130 189 278 1336 747 795 583 16 3
81 2762 1277 56 254 310 458 87 2 163 158 1165 457 199 182 490 181
62 1014 301 11 92 103 115 30 1 64 102 304 114 64 52 83 21
16 196 28 3 24 27 39 3 2 16 15 43 9 10 9 2 1
21 73 25 6 7 13 2 2 2 6 16 37 11 2 2 3 1
61 1922 626 79 258 337 317 65 7 147 168 504 215 188 141 155 55
77 1509 650 169 249 418 44 27 28 108 224 446 237 235 176 1 0
16 72 15 1 4 5 2 1 7 4 16 11 5 9 5 0 0
26 934 361 12 73 85 109 35 1 54 65 342 133 76 67 80 28
80 2774 948 38 190 228 265 96 9 113 215 840 334 189 162 315 118
30 552 186 40 89 129 23 12 16 37 62 172 75 50 34 5 2
39 507 175 14 51 65 53 21 8 24 69 155 66 27 19 67 24
17 135 42 11 23 34 1 2 12 11 31 31 14 40 14 0 0
42 531 236 20 54 74 36 30 10 27 51 227 98 34 21 44 19
16 146 57 4 11 15 8 2 1 10 13 62 23 10 6 16 5
58 677 293 24 65 89 44 32 11 37 64 289 121 44 27 60 24
54 1006 426 63 165 228 38 26 24 77 129 329 169 144 88 0 0
29 521 183 29 37 66 26 22 10 16 55 168 73 34 21 59 16
48 277 81 4 21 25 33 14 1 14 26 77 32 16 12 16 5
23 165 36 10 19 29 2 1 3 6 45 36 15 7 6 0 0
19 150 37 7 24 31 6 4 5 11 25 27 14 10 9 0 0
42 315 73 17 43 60 8 5 8 17 70 63 29 17 15 0 0
48 1056 518 73 105 178 43 26 12 60 144 417 194 165 130 2 0
24 470 223 31 50 81 35 12 3 26 74 167 79 79 65 0 0
72 1526 741 104 155 259 78 38 15 86 218 584 273 244 195 2 0
34 583 159 16 61 77 50 22 2 26 67 145 55 53 38 33 11
21 739 265 28 67 95 42 16 2 34 80 185 87 108 74 40 17
55 1322 424 44 128 172 92 38 4 60 147 330 142 161 112 73 28
9 71 6 2 4 6 11 2 3 3 9 20 3 0 0 4 0
71 1952 719 19 103 122 399 75 5 130 91 644 266 101 80 330 107
79 1211 359 115 168 283 41 55 10 65 155 243 122 172 115 5 0
29 344 87 29 47 76 9 8 7 15 53 90 35 23 17 2 0
80 2254 814 50 194 244 484 74 11 196 221 737 323 160 136 99 32
19 152 33 15 15 30 8 4 6 5 30 41 12 11 9 1 0
45 712 176 81 139 220 17 8 39 37 78 164 71 59 34 1 0
3 40 10 2 4 6 0 4 0 2 6 12 5 0 0 0 0
3 27 7 0 1 1 3 4 0 3 2 11 3 1 1 4 0
80 2287 771 177 436 613 87 58 69 100 251 683 320 198 131 3 0
72 2724 1559 125 299 424 281 105 32 169 156 1368 610 309 214 370 125
79 2839 1176 91 388 479 158 96 27 102 197 1045 407 184 136 631 226
82 2572 824 55 149 204 483 94 22 149 185 739 299 180 159 178 67
31 328 93 14 34 48 30 11 4 20 42 81 36 26 18 8 3
29 598 174 23 72 95 30 18 14 25 74 169 61 39 27 66 25
42 1090 359 31 83 114 74 44 39 41 107 354 141 58 35 127 42
71 1688 533 54 155 209 104 62 53 66 181 523 202 97 62 193 67
9 157 90 4 20 24 8 4 3 7 19 77 34 23 20 6 2
28 485 169 33 71 104 26 22 8 20 69 161 63 28 20 76 23
30 882 275 28 114 142 60 19 12 66 103 289 109 42 32 92 25
58 1367 444 61 185 246 86 41 20 86 172 450 172 70 52 168 48
81 2710 1495 44 232 276 209 63 10 180 190 1159 527 390 333 274 108
50 862 317 95 132 227 41 31 9 56 124 267 124 99 69 4 0
26 613 217 34 80 114 18 15 7 46 84 174 74 87 68 6 1
76 1475 534 129 212 341 59 46 16 102 208 441 198 186 137 10 1
78 1659 397 59 151 210 109 51 22 54 165 373 161 110 74 4 1
79 1262 111 157 175 332 64 43 41 44 193 99 41 67 29 1 0
34 878 390 17 62 79 65 18 6 44 67 386 153 46 35 127 49
14 91 12 3 7 10 3 2 1 3 7 20 4 2 2 10 2
48 969 402 20 69 89 68 20 7 47 74 406 157 48 37 137 51
70 1026 307 50 122 172 72 44 11 35 130 252 95 77 61 149 56
58 993 236 12 109 121 114 40 13 51 92 210 85 48 35 91 31
23 329 79 36 86 122 8 4 17 17 53 62 28 39 23 0 0
11 105 22 6 13 19 1 3 4 4 28 21 7 11 8 0 0
54 1167 339 83 161 244 88 34 18 66 111 332 132 69 53 68 22
16 128 49 18 20 38 12 2 3 8 16 42 17 24 13 8 2
19 104 26 6 12 18 2 1 5 12 21 23 10 11 6 0 0
9 30 12 1 1 2 3 0 0 1 3 11 5 4 2 0 0
75 2799 1229 128 318 446 205 106 16 135 227 1017 474 273 231 115 50
24 246 49 23 39 62 5 5 6 13 29 57 22 17 5 1 0
52 649 233 11 58 69 21 13 11 29 81 190 83 64 44 60 23
80 2839 1016 38 367 405 212 86 38 99 251 819 350 216 174 382 142
77 2268 813 34 208 242 196 61 31 114 171 647 275 207 176 229 87
75 1331 371 39 135 174 57 31 28 43 123 318 126 62 53 166 66
76 1831 577 107 291 398 65 44 24 49 165 486 210 75 55 261 102
10 116 23 6 7 13 6 5 2 3 16 31 9 10 5 4 0
63 1632 572 135 288 423 73 26 68 115 182 495 246 121 80 1 0
81 1493 688 32 132 164 61 40 6 46 132 671 269 85 70 194 80
45 356 118 52 76 128 8 8 13 26 86 98 47 43 24 1 0
32 523 135 28 80 108 25 20 18 33 80 124 54 42 23 11 4
66 2436 951 94 394 488 545 123 9 167 110 855 340 192 142 358 129
41 1349 640 89 166 255 132 67 136 90 101 420 207 259 203 77 23
11 243 69 1 31 32 20 8 3 7 12 73 28 10 6 21 7
66 1944 666 21 149 170 591 131 5 147 192 587 248 196 167 20 3
1 3 0 0 0 0 1 0 0 0 0 1 0 0 0 0 0
82 2667 942 40 339 379 182 103 32 106 265 759 317 96 82 558 226
75 1964 747 161 240 401 77 32 63 112 280 570 281 255 185 2 0
53 1099 296 31 129 160 160 39 13 64 70 256 105 61 44 116 42
5 12 0 0 1 1 0 0 0 2 1 1 0 0 0 0 0
49 739 260 36 95 131 41 32 15 29 78 184 107 59 45 7 1
80 2196 884 154 399 553 98 42 99 70 262 688 341 148 120 225 82
21 261 71 15 42 57 10 4 5 7 31 83 32 10 7 1 0
16 119 44 9 23 32 1 1 2 10 20 49 17 12 8 3 2
37 380 115 24 65 89 11 5 7 17 51 132 49 22 15 4 2
3 54 29 0 6 6 6 1 0 2 2 26 10 8 5 12 4
71 2696 1457 110 278 388 94 75 62 123 158 1151 532 283 220 432 173
17 227 64 3 9 12 45 12 2 14 28 52 22 17 15 8 5
30 812 222 22 67 89 151 32 11 75 82 215 89 59 44 2 0
31 518 161 7 32 39 123 22 3 47 78 135 57 33 27 45 20
21 479 125 0 40 40 58 8 0 24 48 122 48 18 14 45 15
