# Supplementary material for: CSQUiD: an index and non-probability framework for constrained skyline query processing over uncertain data
Source: PeerJ Comput Sci. 2024 Sep 16;10:e2225. doi: 10.7717/peerj-cs.2225 (PMC11639172; doi:10.7717/peerj-cs.2225)
Supplement: Supplemental Information 3 [file peerj-cs-10-2225-s003.zip › The Real Dataset_ NBA/nba.player_regular_season_career.txt]

256 3200 1465 283 563 846 85 71 69 247 484 1236 620 321 225 3 0
1560 57446 38387 2975 9394 17440 5660 1160 3189 2527 4657 28307 15837 9304 6712 18 1
586 15633 8553 219 868 1087 2079 487 46 963 1107 7943 3514 1161 1051 1339 474
236 4808 1830 275 501 776 266 184 82 309 485 1726 720 529 372 76 18
672 24862 13338 1498 3976 5474 1847 718 556 1911 1845 10215 4789 4427 3614 477 146
319 5434 1779 374 637 1011 384 185 60 129 525 1472 724 443 331 2 0
1 1 0 0 0 1 1 0 0 0 1 2 0 0 0 0 0
56 0 533 0 0 0 37 0 0 0 171 855 203 185 127 0 0
28 220 43 0 0 15 23 0 0 0 43 63 14 28 15 0 0
375 5982 1343 581 944 1525 180 137 104 235 932 1016 514 463 308 13 7
23 195 77 0 0 47 11 0 0 0 35 74 29 29 19 0 0
988 27203 13910 2015 4922 6937 4012 1289 808 2194 3214 11464 5709 3160 2490 15 2
523 13474 4598 364 1028 2916 1011 334 64 79 1709 4535 1823 1285 952 3 0
215 3903 1652 0 668 873 317 88 59 292 372 1440 716 272 216 17 4
653 20446 9621 416 1484 1900 4209 1081 67 1402 1193 7849 3257 2543 2158 2857 949
379 5697 2186 262 515 777 339 148 83 284 671 2047 920 359 277 245 69
462 10427 3579 41 123 1129 1606 106 9 0 990 3330 1381 1146 817 0 0
923 27730 18458 1704 2874 4578 2871 687 296 2306 2599 14865 7201 4944 3664 1258 392
1042 27755 11964 695 2073 2768 4199 1133 132 1566 2549 9905 4643 1980 1676 2651 1002
45 637 252 0 0 160 18 0 0 37 69 247 100 77 52 2 0
2 25 4 0 0 4 1 0 0 4 0 4 1 3 2 2 0
86 712 304 0 0 177 39 0 0 0 130 367 129 68 46 0 0
325 5500 2432 438 682 1120 363 132 109 309 712 2184 1037 418 324 135 34
78 844 261 0 0 329 24 0 0 0 170 352 103 92 55 0 0
74 1114 377 87 183 270 36 15 15 72 171 337 161 75 55 1 0
305 4842 1677 78 403 481 834 263 37 467 514 1508 587 352 266 669 237
187 4069 1690 89 320 409 227 111 18 203 377 1552 655 417 339 121 41
11 55 19 7 8 15 2 3 0 8 10 14 8 9 3 0 0
286 5756 2542 439 945 1384 257 135 177 378 713 2126 1101 509 322 63 18
169 1641 744 25 119 144 176 85 10 89 113 634 291 146 127 108 35
147 1346 389 95 149 244 168 56 43 45 150 384 156 149 76 1 1
595 11625 5246 1010 1978 2988 488 305 521 1057 1978 4228 2045 1644 1155 13 1
928 24873 11834 1304 3414 4718 1298 435 1086 1444 1843 10056 4753 2863 2324 35 4
73 698 241 50 76 126 43 22 6 35 79 226 92 78 54 15 3
5 40 6 0 14 14 4 0 3 6 11 15 3 2 0 0 0
1 2 0 0 0 0 0 0 0 1 0 1 0 0 0 0 0
5 19 0 1 1 2 1 1 0 1 3 1 0 0 0 0 0
4 0 0 0 0 0 0 0 0 0 0 1 0 0 0 0 0
783 25653 11812 2159 3689 5848 1504 578 793 1747 2548 9660 4685 3769 2403 181 39
802 22073 9953 1434 3424 4858 1733 877 256 1059 1807 8942 4220 1805 1420 275 93
7 26 8 5 6 11 0 0 2 2 5 8 3 2 2 0 0
58 0 138 0 0 0 16 0 0 0 98 263 53 69 32 0 0
468 13074 5305 1009 1709 2718 1335 436 101 835 1289 3961 2134 1418 1035 46 2
162 2530 852 59 200 259 330 151 26 204 317 728 292 294 220 145 48
16 154 41 0 0 49 8 0 0 0 34 34 17 17 7 0 0
253 3867 1501 276 617 893 111 109 80 347 669 1202 586 669 329 4 0
706 19725 8568 1632 2885 4517 1623 630 478 946 2489 7362 3446 2418 1673 15 3
5 5 7 0 0 6 0 0 0 0 4 8 2 6 3 0 0
133 2587 992 55 198 253 291 123 14 207 311 824 378 130 102 349 134
33 299 73 13 47 60 44 12 4 22 45 85 28 23 16 10 1
149 494 557 0 0 181 294 0 0 0 253 637 201 234 155 0 0
98 1830 639 156 364 520 75 43 52 34 299 592 250 201 139 0 0
1073 39330 23757 4260 8286 12546 4215 1648 888 3376 3287 15605 8435 8643 6349 2020 538
27 266 77 4 17 21 40 19 1 17 31 90 32 10 9 15 4
262 7460 2895 0 0 2088 549 0 0 0 941 2747 1016 1307 863 0 0
971 28937 15358 1 3 2812 2729 1 0 0 2514 13227 6034 4324 3290 0 0
22 126 43 0 0 26 5 0 0 0 25 64 18 13 7 0 0
454 9455 3997 0 0 2939 377 0 0 0 1497 3607 1548 1317 901 0 0
732 17410 8536 191 312 2259 2232 131 30 0 1573 7642 3326 2363 1884 0 0
144 5563 3465 0 1927 1927 399 220 271 537 601 2916 1458 779 546 14 3
3 0 2 0 0 2 1 0 0 0 3 4 1 1 0 0 0
597 14316 7106 198 425 3965 805 111 67 0 1733 5987 2592 2470 1922 0 0
93 0 634 0 0 0 70 0 0 0 169 821 209 303 216 0 0
644 9925 2287 975 1715 2690 460 328 264 519 1375 2038 959 624 366 26 3
353 7447 2357 569 1041 1610 302 210 333 496 911 1845 952 627 453 1 0
49 546 226 14 27 41 68 23 2 54 57 222 102 28 18 18 4
2 12 5 0 3 3 0 0 0 0 1 5 2 0 0 2 1
227 2468 1052 0 0 405 488 0 0 0 523 1030 361 539 330 0 0
474 14791 5430 0 0 2234 1645 0 0 0 1565 5574 2245 1256 940 0 0
635 14387 4596 536 1220 5745 2007 110 138 26 1811 4109 1863 1288 870 0 0
147 3578 1212 182 361 543 233 114 18 197 296 1142 445 286 198 360 124
889 25424 6858 534 1784 2318 6726 1369 39 1433 1582 6210 2845 1284 1062 381 106
26 152 37 18 26 44 6 2 10 14 32 21 9 28 19 0 0
20 202 56 0 0 36 11 0 0 0 27 59 24 13 8 0 0
624 11698 1599 596 2051 2647 171 126 2086 451 1457 1635 665 403 226 205 43
3 21 4 0 0 0 0 0 0 0 1 5 2 0 0 0 0
7 21 4 1 3 4 2 1 0 2 1 6 2 0 0 0 0
153 2427 873 80 209 289 177 97 34 146 360 805 329 227 174 137 41
8 48 19 3 3 6 0 2 1 1 3 19 6 8 6 6 1
42 426 245 0 0 57 14 0 0 32 36 210 80 105 85 2 0
76 681 478 0 0 113 30 0 0 0 62 427 167 173 144 0 0
318 7372 2199 708 1018 1726 442 346 84 450 784 1881 881 737 435 16 2
82 1553 589 108 177 285 48 39 19 40 220 463 247 71 56 92 39
3 9 4 0 0 2 0 0 0 0 0 8 2 0 0 0 0
12 221 70 0 0 91 6 0 0 0 23 61 30 18 10 1 0
32 561 166 8 30 38 74 8 3 39 46 155 62 31 27 56 15
662 21596 12153 0 1160 3302 2569 403 71 1773 2245 10101 4695 3179 2640 415 123
379 10795 5284 367 679 1046 1273 420 52 758 1020 4703 2134 1155 986 89 30
250 3587 1035 259 569 828 113 81 300 158 518 897 407 289 221 5 0
45 449 130 27 70 97 39 22 11 42 63 157 51 48 27 11 1
39 350 108 18 34 52 19 5 7 31 44 128 43 27 18 14 4
608 16843 6758 327 1229 1556 2223 792 190 920 1271 5823 2540 1300 1073 1697 605
135 1958 758 83 241 324 132 58 17 100 158 640 270 212 169 136 49
3 21 3 0 6 6 0 0 1 3 4 6 1 4 1 0 0
963 24422 14018 681 1601 2637 3160 1149 166 840 1937 12568 6006 2211 1896 295 110
1 6 1 0 0 1 0 0 0 0 1 2 0 2 1 0 0
33 236 80 5 17 22 31 5 1 22 21 89 33 14 11 10 3
54 0 264 0 0 0 39 0 0 0 122 383 95 117 74 0 0
35 0 50 0 0 0 8 0 0 0 20 50 18 29 14 0 0
486 10108 3614 824 1302 2126 703 250 76 234 1449 2979 1348 1172 918 0 0
143 1934 509 88 259 347 103 85 28 64 170 501 203 89 57 168 46
253 5735 1948 396 984 1380 252 157 173 360 520 1571 715 779 517 6 1
376 11309 4229 0 0 1005 2509 0 0 903 1059 3357 1384 1737 1413 209 48
5 0 0 0 0 0 0 0 0 0 2 3 0 0 0 0 0
2 5 2 1 1 2 0 0 0 1 2 3 0 5 2 0 0
27 229 92 7 15 22 23 8 2 16 34 84 32 21 15 39 13
626 10961 3130 934 1828 2762 424 253 170 643 1372 2476 1126 1271 877 8 1
4 23 9 0 3 3 6 1 0 4 2 6 4 0 0 3 1
924 29775 8718 2471 4971 7442 1513 837 1006 1157 2786 7323 3399 2412 1912 56 8
655 11533 3148 326 847 1173 1420 722 156 725 1263 3055 1275 831 574 120 24
16 56 16 10 5 15 4 0 0 6 11 28 8 2 0 0 0
340 4487 1482 422 778 1200 119 95 114 301 796 1322 614 381 254 3 0
605 21454 10498 0 562 3758 2315 103 81 1033 1929 8227 3860 3116 2466 971 312
162 1860 450 0 427 605 93 31 84 143 312 450 185 131 78 2 2
77 818 135 80 150 230 25 21 46 0 149 131 51 47 33 0 0
34 141 104 0 0 17 10 0 0 0 48 134 41 37 22 0 0
134 1654 527 33 133 166 266 64 4 143 95 526 202 121 93 85 30
360 6006 2163 352 414 766 563 234 40 392 751 1969 860 566 407 139 36
16 128 37 15 11 26 3 6 5 6 24 30 15 18 7 0 0
3 56 25 0 0 13 3 0 0 5 8 11 6 17 13 0 0
515 13541 6520 1479 1835 3314 459 285 99 886 1285 5311 2576 2087 1365 32 3
496 10193 2840 719 2054 2773 240 283 663 424 1285 2110 1080 1060 679 13 1
78 522 242 37 70 107 11 13 0 31 81 218 88 85 65 7 1
541 9409 2648 794 1479 2273 243 220 767 500 1471 2029 1029 952 588 7 2
58 669 84 53 115 168 19 12 44 47 125 89 30 44 24 0 0
609 14712 8693 1252 2006 3258 723 450 182 991 1074 6824 3414 2165 1630 760 235
16 185 37 1 10 11 20 7 0 16 22 45 15 6 5 9 2
202 1151 1591 0 0 261 648 0 0 0 669 1128 405 931 781 0 0
36 433 111 4 27 31 51 13 0 24 30 125 42 24 15 49 12
50 665 262 0 0 118 76 0 0 58 98 282 112 59 36 8 2
28 367 153 33 47 80 37 20 12 0 74 130 57 56 39 0 0
81 1464 736 0 103 293 88 11 3 83 176 674 293 178 148 10 2
238 3691 1931 0 0 739 182 0 0 0 463 1860 822 384 287 0 0
1107 33922 20049 1942 4761 6703 2283 885 627 2549 3742 15749 7378 6274 5066 740 227
1045 47859 31419 0 0 23924 4643 0 0 0 2075 23497 12681 11862 6057 0 0
2 4 0 0 0 0 0 0 0 1 2 3 0 0 0 1 0
261 6190 1980 521 1381 1902 218 151 383 390 754 1365 682 967 616 3 0
48 1475 447 0 234 234 169 66 36 119 170 457 191 82 64 4 1
742 17406 6216 635 773 2913 1593 492 196 159 2078 5738 2513 1532 1189 6 1
16 0 70 0 0 0 20 0 0 0 23 86 25 29 20 0 0
666 19532 9731 379 1266 1645 1798 592 129 1030 1228 8638 3716 1868 1494 2301 805
206 3294 1432 0 0 505 316 0 0 45 513 1436 550 440 304 109 28
79 1403 606 0 0 318 69 0 0 63 158 511 231 193 144 0 0
591 10596 5621 0 0 3113 434 0 0 0 1191 4898 2212 1732 1197 0 0
322 7637 2747 198 442 640 806 407 128 37 806 2458 1083 736 581 0 0
36 273 122 13 26 39 8 2 6 18 37 88 49 36 24 0 0
783 21566 7734 659 1890 2549 1379 646 195 977 2035 7119 3324 1280 882 676 204
1101 34845 12195 713 2375 3088 7392 2310 294 2268 2258 9374 4906 2938 2331 204 52
578 19116 9931 366 1141 2063 1742 682 238 157 1143 9271 4120 2091 1685 15 6
154 2240 1086 160 204 364 110 77 17 187 247 900 399 371 280 33 8
58 357 120 17 27 44 18 8 2 15 36 122 45 24 17 34 13
15 154 84 14 13 27 8 5 1 12 24 80 35 20 14 0 0
149 2239 794 0 0 731 144 0 0 0 423 782 316 221 157 21 5
683 14516 6529 1166 2659 3825 807 360 171 1152 2037 5506 2734 1440 1061 16 0
1183 33898 19460 3183 5447 8630 2190 1255 650 2200 3836 16628 8045 4711 3326 149 44
199 3787 1381 113 260 373 534 176 32 259 387 1359 521 317 230 340 109
116 4438 2684 0 331 1343 680 275 21 508 414 2120 1024 785 621 57 15
654 22406 13626 159 714 6638 2625 115 45 0 2431 11467 5116 4717 3394 0 0
360 3792 1012 1 17 1324 221 2 2 0 502 1004 408 308 196 0 0
23 201 14 17 21 38 2 3 11 5 40 27 7 2 0 0 0
20 166 58 17 32 49 12 7 2 8 30 41 16 36 26 0 0
12 0 10 0 0 0 0 0 0 0 5 15 4 3 2 0 0
674 12420 3620 1189 1983 3172 678 341 361 728 1535 3263 1545 985 530 16 0
147 1614 394 124 166 290 60 61 44 75 345 354 157 105 78 9 2
123 0 602 0 0 0 149 0 0 0 231 403 159 367 284 0 0
1083 23548 12670 579 2038 2617 1909 985 238 1299 1795 11146 5090 1476 1245 3098 1245
289 6685 3414 387 1027 1414 167 79 256 546 859 2521 1334 1111 745 1 1
667 13207 2986 184 864 1048 804 336 66 459 1523 2448 1094 872 719 267 79
14 48 10 4 7 11 3 2 1 3 11 16 5 4 0 1 0
10 49 20 0 0 13 2 0 0 5 12 12 8 9 4 0 0
14 112 35 0 0 22 5 0 0 0 16 38 14 7 7 0 0
528 12170 7470 421 886 1307 1188 500 51 1025 1231 6460 2936 2025 1577 133 21
188 4160 1292 382 854 1236 60 96 323 214 544 1026 542 340 208 1 0
146 0 1408 0 0 0 340 0 0 0 386 1833 519 530 370 0 0
556 14379 4951 1515 2579 4094 525 201 880 963 1706 4048 1858 1941 1234 12 1
728 27770 13726 0 571 2282 4044 236 117 1337 1633 12047 5290 2849 2352 2217 794
232 4431 1553 61 200 261 643 171 36 134 219 1418 692 226 169 0 0
839 29502 15530 908 2337 5715 2846 661 303 630 2940 13317 6445 3382 2638 12 2
563 12408 4382 136 869 1005 1840 378 65 616 609 3482 1562 1266 980 854 278
21 72 13 7 11 18 4 2 0 6 7 18 6 0 0 2 1
82 686 253 42 91 133 63 21 11 35 51 277 103 58 39 42 8
142 3120 656 165 347 512 331 96 55 213 314 607 264 170 113 76 15
164 2899 1165 50 199 249 470 107 6 224 311 1024 413 268 222 336 117
57 458 150 0 54 54 46 14 0 45 45 193 66 21 16 15 2
321 5345 1962 563 1012 1575 346 129 60 40 609 1818 854 341 254 0 0
45 440 127 0 0 81 50 0 0 0 79 136 40 69 47 0 0
23 175 45 3 2 5 19 3 1 0 30 41 15 24 15 0 0
14 73 20 5 6 11 1 2 1 3 8 17 7 4 3 9 3
212 7490 3257 178 431 609 553 213 85 407 551 2824 1219 677 531 717 288
21 100 36 0 0 33 3 0 0 10 11 39 14 13 8 0 0
706 15474 7094 0 0 4757 1053 0 0 0 2075 6880 2867 1951 1360 0 0
362 7046 2225 0 1405 1903 750 238 236 474 1089 2067 940 470 342 15 3
480 9241 2915 517 1352 1869 990 428 284 481 1247 2588 1210 664 492 16 3
312 7859 2997 128 482 610 1594 190 14 93 656 3052 1268 511 461 0 0
3 19 4 0 9 9 2 2 2 5 7 3 1 2 2 0 0
33 221 73 6 9 15 34 8 2 17 40 79 29 23 15 4 0
65 1354 445 0 0 378 31 0 0 64 164 488 187 106 71 3 0
57 0 296 0 0 0 40 0 0 0 92 563 111 111 74 0 0
22 0 36 0 0 0 5 0 0 0 19 55 10 22 16 0 0
45 511 151 13 39 52 94 21 2 50 45 143 58 39 34 9 1
18 89 45 0 0 20 7 0 0 0 10 41 17 20 11 0 0
11 87 19 0 0 23 5 0 0 8 14 19 6 8 7 0 0
220 2760 974 0 0 720 129 0 0 0 381 1095 404 272 166 0 0
193 2089 310 165 336 501 97 68 169 109 336 399 143 60 24 2 0
652 17841 9012 0 0 3646 1151 0 0 0 2055 6836 3457 2768 2098 0 0
7 72 11 0 0 13 4 0 0 0 12 21 2 12 7 0 0
1134 33824 13398 2750 6576 9326 3541 1288 1631 2470 3609 10510 5205 4176 2888 426 100
176 3179 1441 75 264 339 288 151 11 214 263 1355 537 282 235 429 132
8 61 25 1 4 5 5 0 0 5 3 16 8 5 4 7 5
9 0 15 0 0 0 6 0 0 0 13 27 6 5 3 0 0
423 8818 2816 0 0 1950 550 0 0 0 840 2965 1165 597 486 0 0
101 1368 532 134 193 327 79 76 20 91 190 365 144 304 234 53 10
51 0 343 0 0 0 33 0 0 0 97 478 141 106 61 0 0
7 27 6 0 0 6 1 0 0 0 4 10 3 1 0 0 0
221 0 2936 0 0 0 440 0 0 0 592 2977 1077 972 782 0 0
48 487 248 18 56 74 36 11 7 0 46 162 86 99 76 0 0
201 4315 911 515 922 1437 139 117 90 152 439 827 351 313 197 30 12
10 59 30 0 0 6 6 0 0 0 9 28 8 16 14 0 0
17 79 52 0 0 7 19 0 0 0 29 79 18 33 16 0 0
275 3001 1192 241 574 815 125 46 46 234 439 1089 471 333 250 9 0
637 15188 6974 0 0 5652 448 0 0 0 2419 5841 2406 3187 2162 0 0
103 1031 287 0 0 126 94 0 0 0 200 250 86 155 115 0 0
33 0 85 0 0 0 16 0 0 0 59 138 31 45 23 0 0
7 32 13 0 4 4 1 0 0 1 0 12 5 2 0 8 3
218 1643 517 144 228 372 82 52 51 72 174 434 193 194 131 0 0
371 7582 2525 0 0 830 943 0 0 0 1008 2389 878 1012 769 0 0
583 8727 3704 552 580 1132 509 302 105 509 902 2961 1420 1096 822 146 42
12 34 9 4 9 13 1 0 1 6 7 18 1 8 7 0 0
178 0 1037 0 0 271 278 0 0 0 509 1147 381 401 275 0 0
634 12828 5780 0 0 3343 906 0 0 0 1438 5142 2225 2003 1330 0 0
917 18134 6439 635 1915 2550 1185 384 292 811 1965 5615 2505 895 752 1722 677
22 124 54 0 0 30 20 0 0 21 33 48 22 13 8 7 2
184 2692 1140 176 288 464 188 97 38 181 394 977 463 288 211 16 3
19 73 43 0 0 25 7 0 0 0 12 47 18 14 7 0 0
49 338 118 0 0 108 20 0 0 0 97 129 52 30 14 0 0
128 3042 1106 0 217 217 301 78 7 185 326 992 428 269 223 79 27
551 6866 2790 74 173 2151 426 10 10 0 1090 2508 1125 816 540 0 0
735 28886 13974 937 2802 3739 2750 851 267 1383 1431 12103 5440 2662 2149 2557 945
142 3397 1042 0 0 548 566 0 0 0 453 1169 382 464 278 0 0
618 15118 4905 222 1116 1338 1919 634 49 735 1115 4345 1724 1150 900 1511 557
11 0 102 0 0 0 19 0 0 0 28 121 30 55 42 0 0
201 3347 1553 228 284 512 298 130 58 179 361 1583 686 241 155 110 26
593 9617 4496 152 558 710 952 318 43 429 893 3611 1958 669 572 28 8
1 0 2 0 0 0 0 0 0 0 1 1 1 0 0 0 0
49 772 239 31 132 163 32 26 25 76 124 209 84 122 70 1 1
25 119 65 0 0 46 4 0 0 0 26 55 25 32 15 0 0
294 6131 2407 141 756 897 455 233 65 370 487 2222 914 570 431 467 148
938 24058 10953 2082 4398 6480 1203 507 989 1368 1574 9047 4208 3002 2531 49 6
11 22 13 0 2 2 0 1 4 0 5 12 5 4 3 1 0
698 22529 7871 0 0 5617 2962 0 0 0 2688 6883 2964 2556 1943 0 0
2 0 2 0 0 0 0 0 0 0 3 2 0 4 2 0 0
263 4929 1665 72 286 358 735 167 9 263 388 1418 579 380 301 531 206
435 7545 2544 730 1234 1964 605 485 117 453 1101 2069 979 807 584 14 2
91 1080 454 62 84 146 115 38 5 73 127 395 173 147 101 28 7
231 6531 2973 530 1194 1724 302 192 183 409 601 2549 1188 784 569 118 28
1031 33527 19181 453 651 3279 4805 545 72 390 2775 16300 7431 5354 4319 0 0
21 183 24 8 18 26 11 3 3 11 24 28 9 9 5 3 1
79 0 347 0 0 0 22 0 0 0 130 503 134 102 79 0 0
82 2002 1235 55 160 215 164 53 10 186 224 1056 434 270 233 331 134
201 2581 1125 116 143 259 294 128 31 237 266 1208 472 206 158 85 23
4 0 3 0 0 0 3 0 0 0 3 6 0 5 3 0 0
84 0 465 0 0 0 36 0 0 0 107 722 208 76 49 0 0
681 22925 5251 0 1490 7119 2164 139 97 1069 2032 5288 2142 1419 962 24 5
23 258 75 0 0 18 24 0 0 0 44 79 25 37 25 0 0
845 22665 9280 0 0 5999 1502 0 0 0 2591 9763 3433 3447 2414 0 0
3 8 4 0 1 1 1 0 0 0 3 3 2 2 0 0 0
8 52 13 0 0 10 0 0 0 1 12 14 4 8 5 0 0
207 2530 938 59 160 219 201 128 12 179 213 813 331 293 227 169 49
100 889 327 0 0 118 75 0 0 0 150 327 130 102 67 0 0
7 22 8 8 3 11 0 0 0 2 6 10 3 4 2 0 0
688 15831 5768 1232 3040 4272 1288 518 314 821 1886 4836 2337 1367 1080 47 14
117 4998 3295 0 0 1479 504 0 0 355 414 2194 1131 1343 1028 31 5
499 17234 8233 332 876 3971 2052 244 150 0 1459 6453 3013 2811 2207 0 0
983 32038 14468 825 2729 3554 2860 1622 302 1828 2044 10612 4889 3983 3464 3108 1226
58 685 134 16 62 78 47 29 6 29 57 148 57 20 10 24 10
39 0 152 0 0 0 51 0 0 0 87 195 55 61 42 0 0
75 641 132 21 47 68 117 21 2 50 69 130 49 20 16 59 18
103 2005 1313 107 133 240 150 114 47 45 252 1179 534 348 245 0 0
764 18465 6672 0 0 4607 871 0 0 0 2214 6171 2761 2016 1150 0 0
162 1991 882 136 197 333 108 72 42 0 274 803 338 312 206 0 0
1303 50000 27313 2778 6973 16279 2398 864 1771 1358 4193 24272 10976 7999 5356 34 5
124 3604 1226 112 379 491 196 120 20 172 264 1226 484 216 176 255 82
47 494 144 0 0 45 47 0 0 0 73 109 46 67 52 0 0
212 2296 545 203 323 526 85 32 102 99 438 483 233 158 79 1 0
288 6544 1990 620 957 1577 158 137 424 291 755 1375 721 900 548 1 0
84 3808 2519 0 0 1637 190 0 0 0 221 1998 986 705 547 11 0
760 25600 14592 1493 3228 7038 1351 355 629 716 2167 12447 5790 3766 3011 8 1
6 0 18 0 0 0 3 0 0 0 10 17 6 7 6 0 0
724 19202 9087 0 57 2146 3555 26 6 0 2027 8162 3597 2502 1893 0 0
49 308 97 3 19 22 38 4 3 22 22 121 33 10 7 83 24
14 70 28 0 0 4 6 0 0 0 17 24 13 4 2 0 0
787 19571 6828 1324 3329 5876 1220 784 780 349 2134 6877 2846 1736 1136 9 0
5 23 4 0 0 4 2 0 0 0 3 9 2 1 0 0 0
4 14 8 1 1 2 0 0 0 0 0 5 3 3 2 0 0
654 19254 12194 0 0 5749 1318 0 0 0 2454 11787 4773 3353 2648 0 0
138 2384 863 0 0 703 102 0 0 0 240 717 270 483 323 0 0
563 12830 4848 1286 1719 3005 377 344 273 683 1316 4057 1886 1682 1071 26 5
8 16 11 3 5 8 0 0 0 4 2 8 4 3 3 0 0
260 6182 1885 169 586 755 419 228 111 401 578 1797 783 438 313 43 6
22 351 126 11 24 35 34 12 5 40 41 116 47 47 32 1 0
85 772 197 86 103 189 18 20 19 48 113 227 78 76 41 3 0
431 9553 3625 0 0 1420 1455 0 0 0 786 3978 1382 1195 861 0 0
67 630 220 75 112 187 22 17 8 44 82 189 90 82 40 3 0
1 1 0 0 0 0 0 0 0 0 0 0 0 0 0 0 0
444 11773 5693 0 0 3174 741 0 0 612 1533 4904 2182 1850 1297 161 32
24 114 42 0 0 50 11 0 0 0 16 64 18 14 6 0 0
790 21550 7469 400 1495 1895 2272 1033 154 1068 1687 7143 2785 1208 897 2735 1002
221 2796 854 222 365 587 36 23 254 104 369 625 340 370 174 1 0
269 4170 1032 53 230 283 880 120 7 385 360 1023 361 320 246 235 64
46 0 239 0 0 0 34 0 0 0 85 447 100 64 39 0 0
496 12252 4380 201 483 684 2509 331 32 899 844 3805 1836 978 692 63 16
46 0 164 0 0 0 27 0 0 0 82 215 51 89 62 0 0
437 16574 4851 0 0 4186 1298 0 0 0 1246 4962 1931 1470 989 0 0
120 723 302 0 0 187 115 0 0 0 199 338 112 113 78 0 0
77 1359 417 0 0 332 48 0 0 0 187 409 183 71 51 0 0
531 8371 2328 565 1160 1725 514 185 200 639 1255 1959 899 746 530 17 0
82 2686 741 89 375 464 246 138 48 139 204 546 269 210 156 142 47
413 12079 6133 1193 2003 3196 499 236 781 873 1441 4800 2257 2107 1614 30 5
801 17874 5759 0 0 6099 1405 0 0 0 2445 5016 2299 1954 1161 0 0
27 358 113 0 53 53 38 14 1 17 20 93 45 29 22 5 1
48 398 129 10 34 44 37 19 4 0 43 131 50 37 29 0 0
24 267 67 0 0 116 20 0 0 0 44 103 27 28 13 0 0
109 2477 964 0 0 385 156 0 0 124 260 972 418 162 120 48 8
87 849 451 56 67 123 73 44 3 59 77 350 165 158 114 20 7
325 6451 3093 0 381 959 428 60 28 374 842 2462 1274 615 508 135 37
500 19442 12823 0 2480 5426 1103 245 136 988 1482 10193 5007 3559 2799 67 10
718 22342 14659 1686 4021 5707 1804 698 396 1281 2022 10711 5424 4756 3792 75 19
122 3049 1096 58 180 238 522 82 7 221 180 833 381 277 221 280 113
610 25338 16738 554 1920 2474 3643 1453 121 2291 1318 14065 5875 5454 4195 2564 793
28 531 136 0 0 46 80 0 0 55 47 146 50 60 36 2 0
16 156 32 4 28 32 0 1 12 6 20 37 15 6 2 0 0
707 25677 11450 1794 3506 5300 2298 515 258 1435 1893 9086 4401 2979 2281 1104 367
4 38 6 1 4 5 7 5 2 3 3 13 3 2 0 0 0
12 90 17 6 16 22 1 0 5 7 18 25 7 5 3 0 0
43 750 173 59 127 186 27 38 32 38 91 205 72 37 22 34 7
9 53 27 0 14 14 2 1 0 4 11 30 12 5 3 0 0
906 33245 17707 1601 4958 6559 10141 1724 374 3506 2050 11951 6211 5850 4960 1074 325
691 23694 13892 1829 2988 4817 2502 888 525 1627 1766 11065 5733 3265 2412 92 14
904 25005 12748 2201 4264 6465 2677 1025 632 2050 3101 10544 4733 4066 3253 176 29
21 87 46 13 10 23 1 3 8 6 11 48 18 13 9 4 1
178 4154 1835 0 0 1318 415 0 0 198 650 1460 736 509 362 6 1
202 2263 798 0 0 685 217 0 0 0 417 705 300 323 198 0 0
516 18298 10023 0 0 5856 1269 0 0 0 1681 7435 3303 4447 3417 0 0
690 14554 5341 599 1264 2280 1212 455 224 355 1503 4505 2235 1049 868 20 3
305 5979 2564 432 806 1238 262 128 169 393 913 2109 1065 605 433 7 1
39 555 228 0 0 157 19 0 3 0 83 196 96 54 36 0 0
96 1061 449 0 0 260 39 0 0 0 195 437 196 93 57 0 0
14 92 37 0 0 29 2 0 0 0 10 43 13 17 11 0 0
626 13618 7345 1193 2257 3450 777 290 530 1477 2409 4965 2841 2622 1663 4 0
29 234 74 15 28 43 5 9 2 18 55 64 27 38 20 3 0
647 19201 10538 0 1072 4263 984 176 40 780 1598 10854 4586 1393 1097 872 269
984 24308 11825 1451 1658 3109 3212 852 253 1569 2063 10515 4882 2673 1978 327 83
138 1739 388 0 0 586 112 0 0 0 277 449 165 110 58 0 0
23 127 26 0 36 36 3 3 9 11 35 20 8 20 10 0 0
164 1704 594 87 127 214 119 85 38 96 176 595 234 150 111 49 15
11 139 45 6 5 11 16 6 0 9 19 44 15 16 13 12 2
37 307 129 20 27 47 20 17 6 18 38 102 50 43 29 1 0
167 5551 2480 0 1483 1483 634 337 337 466 516 1754 1039 577 402 1 0
774 20177 8911 1288 2968 4256 1888 1050 982 1217 2104 6199 3412 2674 2087 16 0
231 8607 3652 0 3022 3022 453 205 780 513 909 3231 1536 751 575 26 5
41 353 118 7 26 33 45 11 6 30 33 141 52 18 14 0 0
534 12836 6470 760 1502 2262 1171 452 196 1151 1612 5875 2709 1259 996 209 56
874 29417 19655 1704 3356 5060 2863 866 230 2791 2885 15109 7830 5444 3972 134 23
103 2058 693 108 203 311 116 74 34 119 183 640 271 166 105 120 46
12 103 19 0 0 25 3 0 0 0 5 22 7 10 5 0 0
13 79 27 5 11 16 7 6 0 5 11 28 10 8 6 3 1
411 13408 4219 0 0 1606 1958 0 0 0 1044 3971 1517 1847 1185 0 0
126 1829 566 129 264 393 84 50 27 92 238 467 235 129 96 0 0
607 11187 4377 0 0 1500 1412 0 0 0 1218 4067 1700 1249 977 0 0
64 890 285 43 69 112 90 24 13 61 78 261 112 81 56 34 5
84 1255 506 0 0 125 117 0 0 80 188 523 191 127 103 90 21
38 973 226 0 0 106 144 0 0 0 90 249 99 35 28 0 0
438 11345 3898 850 1857 2707 691 365 147 653 1005 2940 1512 1251 874 3 0
72 309 135 30 44 74 21 5 7 28 61 112 44 71 47 2 0
9 126 64 0 19 19 14 5 2 7 14 70 24 17 14 6 2
438 7406 2819 597 863 1460 387 173 210 527 906 2240 1071 952 673 17 4
58 0 295 0 0 0 32 0 0 0 102 410 97 160 101 0 0
118 0 1125 0 0 0 177 0 0 0 475 1116 394 554 337 0 0
281 8605 3767 513 1193 1706 608 451 685 549 616 2626 1219 1496 1176 492 153
2 27 6 0 0 11 1 0 0 0 5 7 3 0 0 0 0
118 396 907 0 0 44 249 0 0 0 329 868 265 525 377 0 0
5 13 8 0 0 1 0 0 0 0 2 6 3 4 2 0 0
6 31 9 4 5 9 1 2 3 0 4 6 3 4 3 1 0
680 10080 1717 903 1704 2607 345 171 414 543 1589 1634 716 584 284 6 1
507 16927 7165 471 1512 1983 1295 811 221 621 893 6337 2779 1171 913 1838 694
965 14712 4666 1268 2723 3991 622 261 285 777 1988 4201 1902 1069 849 48 13
113 0 802 0 0 0 177 0 0 0 301 1008 282 327 238 0 0
11 0 15 0 0 0 7 0 0 0 3 31 7 3 1 0 0
113 0 924 0 0 183 173 0 0 0 254 872 316 406 292 0 0
3 8 0 0 0 5 0 0 0 0 3 4 0 0 0 0 0
55 0 238 0 0 0 73 0 0 0 122 332 100 55 38 0 0
86 0 591 0 0 59 63 0 0 0 163 529 194 238 203 0 0
264 5433 2156 0 0 1634 391 0 0 0 889 2139 821 727 514 0 0
3 19 12 2 2 4 1 1 0 1 6 8 5 4 2 0 0
17 80 26 8 19 27 5 4 4 2 14 15 9 10 8 0 0
264 4429 1826 0 112 353 699 51 11 59 529 1708 765 396 296 0 0
3 65 19 0 4 4 7 0 1 7 4 17 8 3 3 0 0
311 9232 4188 0 0 3077 351 0 0 170 883 3703 1685 1159 818 5 0
135 3375 1114 94 150 921 120 10 39 0 286 1165 456 283 202 0 0
3 14 4 0 0 1 1 0 0 0 3 6 2 0 0 0 0
700 16248 6684 294 870 1164 3339 929 120 1324 1489 5666 2549 1733 1445 603 141
4 32 6 2 2 4 3 2 0 1 7 7 2 2 2 0 0
449 5448 1835 362 1056 1418 211 84 140 386 1014 1403 713 611 409 5 0
96 1834 773 40 97 137 307 87 1 164 148 658 296 238 181 0 0
742 19885 5733 640 1168 7626 788 80 64 0 2203 5223 2256 1988 1221 0 0
58 769 374 0 0 187 20 0 0 44 83 285 126 140 120 6 2
121 0 949 0 0 118 225 0 0 0 311 877 293 505 363 0 0
2 2 0 0 0 1 0 0 0 0 0 0 0 0 0 0 0
73 415 168 17 25 42 32 17 5 20 64 148 61 40 28 58 18
297 5158 2229 0 0 1235 258 0 0 0 504 1955 740 1021 749 0 0
5 63 18 0 3 3 13 4 0 6 6 15 8 2 2 0 0
5 35 6 0 2 2 11 2 0 0 6 4 2 2 2 0 0
182 2907 1114 282 579 861 178 74 110 216 489 1012 456 268 200 12 2
48 265 66 7 23 30 34 11 2 20 39 71 19 28 25 15 3
448 9586 3285 397 822 1219 1688 869 122 783 1368 3117 1296 924 651 131 42
2 10 2 0 1 1 2 0 0 0 3 2 1 4 0 0 0
97 582 282 31 40 114 65 22 3 0 82 297 116 73 50 0 0
24 0 51 0 0 0 4 0 0 0 35 114 22 13 7 0 0
310 5253 2182 128 353 481 402 149 41 194 509 1706 762 474 398 604 260
310 9077 4245 0 37 566 1557 13 4 450 787 3624 1531 916 774 1121 409
160 2752 1030 203 261 464 121 82 30 207 431 874 392 317 246 7 0
117 0 823 0 0 110 134 0 0 0 262 898 285 348 253 0 0
128 2513 916 132 187 319 230 85 11 109 173 864 396 184 124 16 0
259 5027 2011 109 424 533 336 164 38 220 459 1781 713 308 256 879 329
319 6680 3490 356 854 1210 404 118 51 398 598 2902 1320 1038 794 197 56
251 5018 1685 173 294 467 428 349 20 323 587 1806 694 358 263 126 34
551 14246 5259 311 903 1214 2198 631 49 712 1081 4339 2175 821 717 568 192
1 0 0 0 0 0 1 0 0 0 0 0 0 0 0 0 0
9 35 11 1 6 7 5 3 1 3 4 12 3 8 5 3 0
48 422 80 3 23 26 65 24 1 29 36 71 26 21 16 32 12
296 3918 825 360 513 873 152 79 72 147 609 692 325 310 174 9 1
24 0 124 0 0 47 22 0 0 0 68 142 40 56 44 0 0
412 11412 6098 475 1496 1971 827 290 94 909 1066 4258 1905 2482 2034 782 254
14 56 12 2 8 10 2 2 0 2 5 16 4 8 4 1 0
343 8569 3268 745 1787 2532 261 145 399 597 968 2356 1136 1393 996 7 0
321 9589 3815 0 0 2554 507 0 0 467 1118 3315 1476 1262 863 16 0
414 1352 2388 0 0 533 539 0 0 0 1143 3557 966 702 456 0 0
19 181 58 0 0 14 12 0 0 17 35 57 17 40 24 2 0
8 45 12 0 0 9 2 0 0 0 7 12 4 5 4 0 0
1117 25779 7763 1814 5143 6957 1082 633 1006 1456 3499 6286 3098 2218 1562 38 5
955 30209 10925 1103 3162 4265 2755 1194 360 1116 1927 9171 3950 2246 1665 3798 1360
44 0 258 0 0 0 61 0 0 0 53 290 97 77 64 0 0
905 29660 17231 572 1792 2364 2154 577 100 1538 1695 14674 7099 3383 2947 321 86
1476 54852 36928 3456 11511 14967 5248 2085 1145 4524 4578 26210 13528 13188 9787 310 85
295 7470 2177 62 438 500 852 240 14 381 376 1920 783 266 212 1073 399
126 4373 2171 0 1622 1622 140 110 156 460 401 1525 842 774 487 3 0
1329 45071 27409 6731 9481 16212 1796 1089 1732 3804 3076 19225 9435 11090 8531 80 8
39 445 80 36 50 86 26 8 6 23 51 67 31 27 18 0 0
71 861 442 0 0 268 48 0 0 13 153 396 168 151 106 1 0
5 45 12 0 3 3 2 1 0 0 4 10 4 4 4 0 0
456 13328 4840 173 789 962 2118 323 26 642 965 4508 1947 805 648 886 298
28 545 199 0 0 121 16 0 0 27 35 219 82 59 34 4 1
177 3700 934 117 259 696 173 56 32 0 333 1111 401 227 132 0 0
1 3 0 0 0 0 0 0 0 0 0 1 0 0 0 0 0
6 42 17 2 5 7 1 1 0 3 9 28 7 2 2 2 1
243 3460 1320 102 215 317 342 184 25 204 491 1204 498 270 221 283 103
396 7479 3579 3 13 1117 611 3 0 0 894 2885 1281 1268 1017 0 0
937 27233 10266 1467 2920 4387 2254 1072 611 1713 2700 8048 3908 2885 2247 642 203
769 18901 5842 460 2089 2549 2102 903 164 1049 1567 5148 2251 1222 952 1107 388
476 9189 3823 134 543 677 1661 353 40 637 860 3154 1554 868 712 48 3
9 113 22 4 9 13 7 6 1 7 16 41 10 4 2 1 0
318 1083 2994 0 0 373 503 0 0 0 1023 3844 1145 990 704 0 0
580 12221 5130 0 0 3161 733 0 0 0 1442 4943 1947 1603 1236 0 0
10 85 12 0 0 21 4 0 0 0 16 16 2 15 8 0 0
86 1773 504 25 122 147 295 79 13 128 177 490 170 189 145 82 19
113 2130 817 91 217 308 124 41 14 140 198 827 338 166 136 45 5
524 14228 4237 0 0 1390 1939 0 0 0 1483 4790 1615 1580 1007 0 0
631 20227 8736 639 1381 3319 1557 435 80 120 1200 7557 3644 1741 1448 0 0
796 20462 4733 919 2303 3222 4893 1544 356 1486 2407 4136 1833 1183 769 870 298
263 4977 2397 0 0 1571 232 0 0 0 748 2259 981 686 435 0 0
729 14770 5914 957 1956 2913 788 198 190 693 1740 5014 2420 1329 1071 23 3
109 0 527 0 0 128 120 0 0 0 321 657 201 223 125 0 0
2 0 0 0 0 0 0 0 0 0 1 1 0 0 0 0 0
118 695 289 0 0 238 58 0 0 0 196 389 116 92 57 0 0
278 2707 980 345 482 827 77 35 39 223 374 707 362 467 256 0 0
108 1864 466 160 334 494 110 90 30 116 274 397 181 158 104 0 0
125 1828 575 0 0 179 327 0 0 0 204 563 222 160 131 0 0
297 5094 2533 477 963 1440 225 183 78 71 702 1963 915 902 703 0 0
1 14 2 0 0 0 0 0 0 0 1 6 1 0 0 0 0
55 595 262 40 39 79 38 25 4 47 80 216 109 58 42 12 2
1282 40282 12417 3887 8318 12205 3217 1351 386 2785 4421 10263 4835 3522 2679 269 68
48 399 120 32 35 67 29 11 4 17 37 125 50 23 20 4 0
128 2061 634 115 200 315 102 73 23 82 192 679 249 143 108 126 28
5 97 21 0 0 10 5 0 0 0 20 26 8 7 5 0 0
46 0 81 0 0 0 10 0 0 0 72 131 27 58 27 0 0
303 6148 1795 0 320 618 1244 152 3 534 518 1791 720 406 337 102 18
58 665 268 0 138 138 87 41 26 81 61 240 103 75 56 30 6
119 2335 848 0 0 192 180 0 0 0 189 899 324 241 200 0 0
82 0 473 0 0 0 156 0 0 0 131 740 198 145 77 0 0
374 13603 6002 643 2475 3118 1623 357 430 1156 1283 4942 2200 1830 1308 952 294
25 0 90 0 0 0 17 0 0 0 32 108 38 18 14 0 0
74 490 257 0 0 106 48 0 0 0 83 238 106 65 45 0 0
32 162 42 0 0 32 9 0 0 0 17 71 17 12 8 0 0
80 657 175 48 85 133 13 12 58 30 132 152 75 44 25 2 0
146 0 537 0 0 0 97 0 0 0 178 781 207 178 123 0 0
14 101 22 0 0 4 13 0 0 0 18 22 8 9 6 1 0
727 22413 11549 0 0 2163 2243 0 0 0 2014 10806 4685 2975 2179 0 0
73 2599 1105 275 520 795 64 62 125 125 214 1003 448 343 209 1 0
172 0 888 0 0 37 160 0 0 0 499 1162 316 400 256 0 0
6 0 23 0 0 7 10 0 0 0 5 28 10 4 3 0 0
407 8810 3355 489 902 1391 856 311 89 541 894 2960 1449 648 422 129 35
225 5250 2230 471 901 1372 306 93 170 308 532 1721 785 727 587 223 73
1238 44223 26946 3987 9760 13747 3058 2162 3830 3667 4383 20991 10749 7621 5423 124 25
81 2055 795 0 530 530 142 50 37 141 249 607 302 247 191 0 0
865 21637 8145 1238 3265 4503 2190 573 235 1509 2883 5750 2824 3074 2492 41 5
329 5241 1455 431 922 1353 162 97 546 362 820 1269 608 394 239 3 0
127 0 926 0 0 242 226 0 0 0 434 1023 326 437 274 0 0
102 1166 508 23 67 90 113 34 10 0 110 539 208 130 92 0 0
118 1182 389 31 92 123 114 45 6 78 121 400 155 105 74 22 5
35 231 64 8 16 24 44 10 0 21 25 75 24 17 13 19 3
20 154 23 0 0 31 16 0 0 0 13 43 9 16 5 0 0
19 210 80 0 54 54 7 4 13 17 23 81 36 17 8 0 0
186 2866 1141 133 491 624 79 52 141 179 453 830 436 338 269 0 0
296 5121 1732 131 403 534 522 129 12 305 403 1478 629 265 235 584 239
312 9634 5520 305 1013 1318 566 287 34 381 545 4456 2012 1179 995 1273 501
7 18 13 0 0 9 0 0 0 0 6 6 5 4 3 0 0
77 1057 499 75 86 161 77 32 25 76 123 525 222 84 55 9 0
479 7870 2618 0 0 2449 367 0 0 0 1337 2481 1081 630 456 0 0
23 121 41 8 8 16 10 3 1 5 12 29 15 15 11 3 0
118 2245 951 0 0 762 173 0 0 0 278 1124 409 233 133 0 0
650 23073 12183 47 94 8414 1186 12 21 0 2411 10202 4859 3298 2465 0 0
395 12071 4947 856 1889 2745 623 200 302 744 1365 4209 2000 1345 945 27 2
277 5837 2167 163 417 580 886 234 32 446 629 1788 744 597 444 647 235
215 5494 1785 0 0 554 629 0 0 0 532 2030 699 540 387 0 0
98 788 692 0 0 494 118 0 0 0 248 711 263 219 166 0 0
59 597 190 27 33 60 71 33 5 78 111 185 84 39 22 5 0
403 5374 1454 382 787 1169 143 182 282 253 1135 1099 583 438 288 1 0
6 52 21 0 0 11 3 0 0 0 6 20 10 5 1 0 0
672 15370 5680 1004 2377 3381 639 514 264 947 1977 4594 2168 1869 1339 37 5
919 25109 10448 1167 3001 4168 2500 973 403 1319 2893 9706 4443 1992 1459 354 103
19 132 21 13 25 38 1 3 7 9 35 30 10 4 1 0 0
171 0 1773 0 0 0 346 0 0 0 600 1927 618 696 537 0 0
4 42 16 2 5 7 1 0 3 4 3 8 5 8 6 0 0
36 405 106 9 35 44 54 16 2 43 37 100 33 46 31 29 9
6 54 11 0 0 9 1 0 0 0 7 18 4 9 3 0 0
3 0 0 0 0 0 0 0 0 0 4 7 0 0 0 0 0
35 144 52 10 16 26 7 6 2 4 21 59 20 9 8 8 4
172 2350 851 81 145 226 177 91 7 125 192 760 315 152 124 285 97
550 10114 3386 756 1450 2206 747 221 111 330 966 3134 1522 466 334 39 8
10 44 21 0 0 14 12 0 0 0 10 19 8 7 5 0 0
20 146 61 2 5 7 36 7 1 21 27 58 19 30 23 2 0
134 0 1156 0 0 0 177 0 0 0 308 1318 402 589 352 0 0
122 0 1323 0 0 0 299 0 0 0 302 1448 514 371 295 0 0
596 13023 4928 0 0 4986 809 0 0 0 2106 3905 1562 2604 1804 0 0
711 21793 12665 0 0 2779 2101 0 0 0 1925 11168 4761 3559 3143 0 0
136 1505 517 158 221 379 34 29 35 75 179 378 176 252 165 2 0
8 74 10 0 0 23 0 0 0 0 12 23 4 5 2 0 0
943 21667 6547 764 2419 3183 3918 747 251 1664 1949 6419 2589 1199 938 1416 431
9 14 2 3 0 3 0 0 0 2 2 8 1 0 0 0 0
43 0 93 0 0 0 6 0 0 0 42 153 37 33 19 0 0
22 0 74 0 0 0 4 0 0 0 34 146 29 26 16 0 0
59 607 240 60 81 141 27 19 5 61 131 225 102 60 36 1 0
673 18530 8049 1415 2721 4136 1459 739 559 1284 2540 6950 3416 1646 1214 31 3
169 3121 968 0 186 191 657 163 19 219 182 951 368 148 103 361 129
18 185 40 6 16 22 16 3 0 7 12 39 15 13 8 7 2
106 977 367 92 86 178 62 22 4 71 98 338 155 90 57 0 0
64 1624 395 43 106 149 311 96 14 104 112 421 171 80 52 13 1
23 0 107 0 0 0 46 0 0 0 46 137 35 51 37 0 0
18 121 33 9 10 19 7 1 1 10 12 38 15 7 3 1 0
34 222 84 19 29 48 10 8 3 0 36 91 32 32 20 0 0
842 24549 14607 1424 2201 3625 2123 878 178 1720 2479 12507 5934 3174 2614 443 125
3 18 0 0 0 0 2 1 1 2 2 4 0 0 0 1 0
4 0 1 0 0 0 2 0 0 0 2 0 0 3 1 0 0
699 23338 10068 0 0 2855 2608 0 0 0 1405 9378 3715 3273 2638 0 0
318 9201 3920 605 1783 2388 574 323 224 365 731 2698 1393 1576 1134 1 0
5 26 12 0 0 4 0 0 0 0 4 13 4 5 4 0 0
28 124 46 9 16 25 13 4 1 0 23 56 20 7 6 0 0
598 12732 4141 196 621 817 1962 439 19 657 940 3531 1789 601 515 177 48
314 8588 4247 0 0 2502 325 0 0 198 813 3211 1544 1610 1155 29 4
550 13632 5960 0 0 1567 1950 0 0 0 1307 5248 2149 1945 1662 0 0
483 16441 7527 198 1310 1508 2659 697 80 1201 1037 6266 2728 1563 1320 2012 751
96 1454 299 0 0 300 244 0 0 26 246 346 116 101 57 44 10
218 2187 721 0 0 522 222 0 0 0 365 828 307 222 107 0 0
25 406 96 0 0 51 44 0 0 0 49 113 39 28 18 1 0
1026 34603 19015 1182 2167 3349 6453 1206 236 3493 3008 14973 7057 5644 4663 945 238
93 992 462 57 87 144 45 34 32 73 167 428 194 115 72 7 2
85 876 337 0 0 272 24 0 0 0 122 399 132 114 73 0 0
3 58 11 0 0 8 4 0 0 0 14 19 5 3 1 0 0
19 101 48 1 0 10 8 0 0 0 18 60 24 0 0 0 0
179 1469 510 79 130 209 84 47 13 105 226 414 189 232 131 11 1
25 356 92 7 29 36 17 14 1 9 29 94 34 9 7 56 17
63 534 181 13 47 60 28 24 8 25 49 176 70 28 18 73 23
36 156 48 6 16 22 22 4 1 17 20 51 18 15 10 17 2
211 4006 1422 346 772 1118 97 78 232 222 494 1056 527 607 368 0 0
26 108 46 14 17 31 10 4 1 13 24 50 17 21 12 0 0
979 35516 18822 951 2527 3478 9061 1861 249 3682 2971 15904 7194 5316 4036 1373 398
12 102 30 6 8 14 6 4 0 11 8 37 14 1 1 6 1
11 117 26 17 20 37 4 4 4 7 13 20 12 6 2 0 0
161 3361 1355 136 282 418 377 142 12 210 322 1148 541 346 264 53 9
192 2126 545 189 223 412 58 66 48 99 367 429 217 189 111 2 0
39 204 55 0 0 43 17 0 0 0 19 86 23 20 9 0 0
432 12945 4718 956 2228 3184 702 390 209 790 1155 3978 1822 1418 1015 240 59
627 18132 6746 1099 3654 4753 816 495 508 932 2373 5909 2860 1333 1019 26 7
264 3292 1051 0 960 1075 198 160 39 234 530 938 439 317 170 14 3
28 136 77 15 21 36 3 4 2 0 21 65 28 29 21 0 0
574 15148 6858 558 1747 2305 828 457 223 896 1588 5688 2517 1595 1221 1639 603
62 1067 555 0 0 114 55 0 0 94 107 550 243 93 69 3 0
204 2935 1078 164 188 352 266 127 27 181 391 934 410 327 258 17 0
300 6697 2566 670 945 1615 514 158 272 529 817 2128 1074 617 416 13 2
168 1714 760 30 128 158 281 87 5 154 229 679 278 85 55 396 149
568 12128 6924 0 0 1979 1830 0 0 0 1275 5768 2268 2976 2388 0 0
5 70 10 2 6 8 16 0 0 0 16 21 4 2 2 0 0
630 14081 3947 232 1416 1648 2539 776 128 1038 1276 3428 1400 659 508 1754 639
169 2049 542 0 0 294 237 0 0 0 364 567 202 216 138 0 0
61 688 330 0 140 140 35 16 10 45 99 333 154 27 16 23 6
27 171 83 10 23 33 6 6 5 0 30 90 34 17 15 0 0
1 15 7 0 0 7 1 0 0 1 4 4 3 2 1 0 0
63 429 143 0 0 146 13 0 0 0 63 194 55 51 33 0 0
148 3648 1919 0 0 912 152 0 0 214 501 1578 667 620 487 345 98
288 4656 1767 0 0 1524 204 0 0 0 791 1454 600 783 567 0 0
29 711 289 0 0 114 76 0 0 0 70 309 112 96 65 1 0
157 2460 1184 0 0 452 311 0 0 0 298 1209 496 330 192 0 0
445 10508 2860 588 1412 3353 494 132 144 0 1225 2630 1190 714 480 0 0
486 9908 4347 0 275 1546 898 65 28 611 1123 3471 1527 1494 1197 367 96
303 4931 1814 42 86 687 564 27 6 0 606 1754 754 370 306 0 0
169 2379 677 40 178 218 437 80 19 214 304 592 262 198 148 24 5
72 645 222 64 112 176 22 11 16 56 80 226 93 82 36 1 0
2 5 0 0 0 0 0 0 0 0 0 1 0 0 0 0 0
116 1790 700 0 0 234 413 0 0 0 240 619 246 268 208 0 0
56 496 220 0 102 102 33 13 20 52 111 201 91 56 38 2 0
19 184 54 5 19 24 39 13 0 11 25 47 18 20 16 4 2
194 4044 1660 140 230 370 733 256 15 438 448 1472 666 418 312 87 16
104 2300 716 82 134 216 108 78 42 106 230 682 274 115 87 234 81
774 22668 8168 318 808 6637 1105 83 100 0 2280 7238 3253 2358 1662 0 0
507 12815 4666 1522 2710 4232 695 403 550 629 1630 3382 1778 1691 1110 4 0
351 7874 3456 685 1519 2204 409 224 277 433 1179 3249 1472 719 511 4 1
1 4 0 0 0 0 0 0 0 0 1 1 0 0 0 0 0
426 13235 4499 0 0 4271 1027 0 0 671 1430 3546 1885 1176 723 18 6
100 1700 731 138 312 450 57 49 104 161 261 640 318 157 95 0 0
63 702 175 0 0 87 79 0 0 0 67 223 72 45 31 0 0
24 460 145 0 0 35 39 0 0 32 48 123 36 84 63 30 10
926 30001 16320 1561 3147 4708 2791 1041 624 1859 1975 13204 6878 3184 2447 486 117
69 967 239 23 93 116 118 57 6 93 118 197 97 60 45 4 0
16 145 54 25 29 54 1 3 6 15 23 51 21 28 12 1 0
3 27 7 0 1 1 3 4 0 3 2 11 3 1 1 4 0
53 616 237 0 0 80 63 0 0 1 89 245 94 50 40 42 9
19 174 62 13 34 47 3 4 5 11 28 52 23 26 16 1 0
26 336 133 0 73 73 2 5 5 28 61 125 55 40 23 0 0
77 931 303 0 0 218 36 0 0 0 164 278 133 89 37 0 0
343 6834 2824 177 373 550 1165 283 58 436 791 2558 1190 564 438 23 6
27 426 65 0 0 138 15 0 0 22 64 73 28 27 9 0 0
335 8707 3590 0 0 913 641 0 0 292 983 3544 1443 822 593 435 111
598 15525 5526 1373 2895 4268 527 384 490 758 1823 4936 2264 1507 996 27 2
15 92 19 6 4 10 0 1 2 6 21 23 8 4 3 1 0
203 4531 1974 419 604 1023 118 82 202 355 562 1706 777 677 419 12 1
157 1684 684 0 144 323 128 22 5 181 293 593 273 204 137 7 1
6 39 12 1 2 3 8 1 0 4 1 12 3 8 6 1 0
59 1381 404 36 126 162 130 57 33 81 145 427 167 62 49 78 21
472 15767 9063 0 0 4220 815 0 0 0 1426 7572 3193 3434 2677 0 0
24 144 69 0 0 40 7 0 0 0 14 83 31 11 7 0 0
37 263 72 0 0 94 16 0 0 0 72 105 31 22 10 0 0
69 1227 545 0 0 201 81 0 0 0 145 530 206 188 133 0 0
10 70 33 13 14 27 3 1 2 2 7 26 14 7 5 0 0
574 9536 2622 168 541 709 1674 507 37 472 536 2253 984 551 460 594 194
3 15 13 2 2 4 1 0 0 1 3 10 5 2 2 4 1
49 472 223 37 51 88 24 25 3 15 47 202 94 38 27 27 8
9 72 13 3 5 8 7 5 1 4 14 21 6 2 1 0 0
25 137 54 13 22 35 5 2 1 9 18 39 13 36 28 0 0
540 6760 7990 0 0 864 1093 0 0 0 1291 8313 2854 2969 2282 0 0
179 3534 1210 0 0 732 217 0 0 0 450 1065 396 545 418 0 0
61 278 90 0 0 27 58 0 0 0 37 102 36 24 18 0 0
90 779 289 0 0 102 39 16 0 9 105 374 124 69 41 1 0
48 0 362 0 0 0 31 0 0 0 177 382 120 177 122 0 0
8 59 14 3 11 14 1 4 3 9 13 21 6 2 2 0 0
8 58 30 4 9 13 3 3 1 4 12 27 15 2 0 0 0
135 1328 453 108 178 286 32 14 12 69 241 395 161 166 130 4 1
7 30 2 3 5 8 1 1 3 4 9 5 1 0 0 0 0
53 398 118 0 0 46 73 0 0 0 34 135 49 36 20 0 0
56 0 273 0 0 0 50 0 0 0 182 323 98 109 77 0 0
