# Supplementary material for: CSQUiD: an index and non-probability framework for constrained skyline query processing over uncertain data
Source: PeerJ Comput Sci. 2024 Sep 16;10:e2225. doi: 10.7717/peerj-cs.2225 (PMC11639172; doi:10.7717/peerj-cs.2225)
Supplement: Supplemental Information 3 [file peerj-cs-10-2225-s003.zip › The Real Dataset_ NBA/nba.team_season.txt]

1397 5133 811 1375 0 0 0 470 1202 0 0 0 0 0 3605 0 0 0 0 0 0 0 0 0 0 0 0 0 0 3900 0 22 38
1879 6309 939 1550 0 0 0 436 1473 0 0 0 0 0 4697 0 0 0 0 0 0 0 0 0 0 0 0 0 0 4471 0 39 22
1674 5699 903 1428 0 0 0 494 1246 0 0 0 0 0 4251 0 0 0 0 0 0 0 0 0 0 0 0 0 0 4308 0 30 30
1437 5843 923 1494 0 0 0 482 1351 0 0 0 0 0 3797 0 0 0 0 0 0 0 0 0 0 0 0 0 0 3918 0 20 40
1465 5255 951 1438 0 0 0 457 1218 0 0 0 0 0 3881 0 0 0 0 0 0 0 0 0 0 0 0 0 0 3840 0 33 27
1510 5384 1098 1596 0 0 0 343 1082 0 0 0 0 0 4118 0 0 0 0 0 0 0 0 0 0 0 0 0 0 3912 0 35 25
1345 4961 984 1507 0 0 0 272 1360 0 0 0 0 0 3674 0 0 0 0 0 0 0 0 0 0 0 0 0 0 4056 0 15 45
1629 5582 1092 1666 0 0 0 481 1215 0 0 0 0 0 4350 0 0 0 0 0 0 0 0 0 0 0 0 0 0 4452 0 28 32
1601 5877 862 1400 0 0 0 292 1234 0 0 0 0 0 4064 0 0 0 0 0 0 0 0 0 0 0 0 0 0 3910 0 38 23
1515 5672 966 1552 0 0 0 463 1271 0 0 0 0 0 3996 0 0 0 0 0 0 0 0 0 0 0 0 0 0 4260 0 22 38
1723 5794 982 1391 0 0 0 378 1144 0 0 0 0 0 4428 0 0 0 0 0 0 0 0 0 0 0 0 0 0 3834 0 49 11
1288 4283 994 1443 0 0 0 320 1080 0 0 0 0 0 3570 0 0 0 0 0 0 0 0 0 0 0 0 0 0 3384 0 28 20
1241 4323 821 1246 0 0 0 364 1065 0 0 0 0 0 3303 0 0 0 0 0 0 0 0 0 0 0 0 0 0 3490 0 20 28
1390 4683 860 1305 0 0 0 432 1138 0 0 0 0 0 3640 0 0 0 0 0 0 0 0 0 0 0 0 0 0 3514 0 28 20
1355 4724 868 1291 0 0 0 376 1076 0 0 0 0 0 3578 0 0 0 0 0 0 0 0 0 0 0 0 0 0 3427 0 26 22
1279 4875 963 1349 0 0 0 335 934 0 0 0 0 0 3521 0 0 0 0 0 0 0 0 0 0 0 0 0 0 3461 0 27 21
1268 4630 782 1275 0 0 0 347 1105 0 0 0 0 0 3318 0 0 0 0 0 0 0 0 0 0 0 0 0 0 3845 0 6 42
1297 4551 838 1244 0 0 0 218 1050 0 0 0 0 0 3432 0 0 0 0 0 0 0 0 0 0 0 0 0 0 3336 0 29 19
1336 4785 865 1203 0 0 0 305 1084 0 0 0 0 0 3537 0 0 0 0 0 0 0 0 0 0 0 0 0 0 3413 0 28 20
1736 5162 1545 2053 0 0 0 1000 1730 0 0 0 0 0 5017 0 0 0 0 0 0 0 0 0 0 0 0 0 0 4932 0 29 31
1706 5483 1181 1856 0 0 0 1135 1382 0 0 0 0 0 4593 0 0 0 0 0 0 0 0 0 0 0 0 0 0 4770 0 25 35
1905 5750 1228 1775 0 0 0 1220 1731 0 0 0 0 0 5038 0 0 0 0 0 0 0 0 0 0 0 0 0 0 4800 0 38 22
1536 5370 1385 1979 0 0 0 1082 1722 0 0 0 0 0 4457 0 0 0 0 0 0 0 0 0 0 0 0 0 0 4650 0 22 38
1621 5367 1240 1798 0 0 0 1225 1393 0 0 0 0 0 4482 0 0 0 0 0 0 0 0 0 0 0 0 0 0 4764 0 18 42
1885 5146 1272 1759 0 0 0 1134 1386 0 0 0 0 0 5042 0 0 0 0 0 0 0 0 0 0 0 0 0 0 4602 0 44 16
1688 5237 1376 1959 0 0 0 1017 1559 0 0 0 0 0 4752 0 0 0 0 0 0 0 0 0 0 0 0 0 0 4662 0 32 28
1831 5695 1360 1897 0 0 0 1043 1459 0 0 0 0 0 5022 0 0 0 0 0 0 0 0 0 0 0 0 0 0 5004 0 28 32
1750 5427 1207 1742 0 0 0 1026 1349 0 0 0 0 0 4707 0 0 0 0 0 0 0 0 0 0 0 0 0 0 5226 0 12 48
1811 4869 1420 2060 0 0 0 1259 1539 0 0 0 0 0 5042 0 0 0 0 0 0 0 0 0 0 0 0 0 0 4644 0 45 15
1656 4858 1229 1770 0 0 0 1269 1480 0 0 0 0 0 4541 0 0 0 0 0 0 0 0 0 0 0 0 0 0 4764 0 29 31
2187 6041 1917 2672 0 0 3854 1544 1904 0 0 0 0 0 6291 0 0 0 0 0 0 0 0 0 0 0 0 0 0 6509 0 26 46
2506 6465 1873 2517 0 0 3865 1468 1935 0 0 0 0 0 6885 0 0 0 0 0 0 0 0 0 0 0 0 0 0 6804 0 40 32
2392 6149 1887 2593 0 0 4379 1744 1587 0 0 0 0 0 6671 0 0 0 0 0 0 0 0 0 0 0 0 0 0 6667 0 38 34
2392 6234 1928 2625 0 0 4238 1744 1716 0 0 0 0 0 6712 0 0 0 0 0 0 0 0 0 0 0 0 0 0 6732 0 33 39
2399 6020 1737 2420 0 0 3904 1695 1865 0 0 0 0 0 6535 0 0 0 0 0 0 0 0 0 0 0 0 0 0 6653 0 29 43
2360 6343 1837 2450 0 0 3933 1778 1658 0 0 0 0 0 6557 0 0 0 0 0 0 0 0 0 0 0 0 0 0 6458 0 43 29
2745 6913 2142 2785 0 0 4583 1834 1874 0 0 0 0 0 7632 0 0 0 0 0 0 0 0 0 0 0 0 0 0 7582 0 39 33
2396 6174 2002 2729 0 0 3974 1752 1789 0 0 0 0 0 6794 0 0 0 0 0 0 0 0 0 0 0 0 0 0 6746 0 37 35
2541 6543 2066 2627 0 0 4133 1689 1978 0 0 0 0 0 7148 0 0 0 0 0 0 0 0 0 0 0 0 0 0 7214 0 33 39
2508 6395 2196 2913 0 0 4562 1610 1923 0 0 0 0 0 7212 0 0 0 0 0 0 0 0 0 0 0 0 0 0 7243 0 35 37
2641 6437 2142 2829 0 0 4362 1886 1872 0 0 0 0 0 7424 0 0 0 0 0 0 0 0 0 0 0 0 0 0 7114 0 45 27
2551 6890 1798 2567 0 0 4449 1747 1990 0 0 0 0 0 6900 0 0 0 0 0 0 0 0 0 0 0 0 0 0 7106 0 31 41
2506 6628 1941 2761 0 0 4493 1748 1971 0 0 0 0 0 6953 0 0 0 0 0 0 0 0 0 0 0 0 0 0 7056 0 33 39
2466 6661 2044 2703 0 0 4060 1710 1783 0 0 0 0 0 6976 0 0 0 0 0 0 0 0 0 0 0 0 0 0 6977 0 35 37
2808 7326 1983 2644 0 0 4963 1464 1851 0 0 0 0 0 7599 0 0 0 0 0 0 0 0 0 0 0 0 0 0 7214 0 44 28
2532 6612 1874 2510 0 0 4289 1398 1643 0 0 0 0 0 6938 0 0 0 0 0 0 0 0 0 0 0 0 0 0 7106 0 34 38
2584 6965 2195 2899 0 0 4581 1195 1887 0 0 0 0 0 7363 0 0 0 0 0 0 0 0 0 0 0 0 0 0 7423 0 34 38
2569 6645 2117 2844 0 0 4723 1312 1824 0 0 0 0 0 7255 0 0 0 0 0 0 0 0 0 0 0 0 0 0 7265 0 36 36
2584 6533 2062 2658 0 0 4305 1467 1732 0 0 0 0 0 7230 0 0 0 0 0 0 0 0 0 0 0 0 0 0 7114 0 37 35
2515 6807 1698 2402 0 0 4171 1298 1866 0 0 0 0 0 6728 0 0 0 0 0 0 0 0 0 0 0 0 0 0 6883 0 31 41
2557 6669 1977 2710 0 0 4566 1454 1848 0 0 0 0 0 7091 0 0 0 0 0 0 0 0 0 0 0 0 0 0 7099 0 34 38
2550 6915 2075 2613 0 0 4350 1282 1809 0 0 0 0 0 7175 0 0 0 0 0 0 0 0 0 0 0 0 0 0 7279 0 38 34
3006 7759 1904 2585 0 0 5402 1508 1723 0 0 0 0 0 7916 0 0 0 0 0 0 0 0 0 0 0 0 0 0 7517 0 49 23
2817 7339 1688 2372 0 0 4959 1578 1835 0 0 0 0 0 7322 0 0 0 0 0 0 0 0 0 0 0 0 0 0 7243 0 33 39
2746 7295 2093 2774 0 0 5168 1264 1807 0 0 0 0 0 7585 0 0 0 0 0 0 0 0 0 0 0 0 0 0 7754 0 33 39
2660 7192 2246 3007 0 0 5189 1322 1982 0 0 0 0 0 7566 0 0 0 0 0 0 0 0 0 0 0 0 0 0 8028 0 19 53
2884 7307 2300 3056 0 0 5385 1359 1865 0 0 0 0 0 8068 0 0 0 0 0 0 0 0 0 0 0 0 0 0 7978 0 35 37
2765 7276 1977 2596 0 0 4836 1441 1763 0 0 0 0 0 7507 0 0 0 0 0 0 0 0 0 0 0 0 0 0 7517 0 37 35
2779 7162 2180 3047 0 0 5445 1541 1875 0 0 0 0 0 7738 0 0 0 0 0 0 0 0 0 0 0 0 0 0 7646 0 41 31
2823 7336 2075 2617 0 0 4895 1298 1820 0 0 0 0 0 7721 0 0 0 0 0 0 0 0 0 0 0 0 0 0 7567 0 41 31
3827 8031 2283 3143 0 0 5225 1983 2152 0 0 0 0 0 9937 0 0 0 0 0 0 0 0 0 0 0 0 0 0 9479 0 52 30
3248 8084 1896 2968 0 0 4828 1019 1860 0 0 0 77 0 8469 3019 7334 1989 2779 0 0 3910 1134 2012 0 0 0 136 0 8163 0 50 28
3189 7727 2138 2876 0 0 4075 1200 2051 0 0 0 125 0 8641 3285 7659 2086 2955 0 0 4406 1095 1952 0 0 0 112 0 8768 0 36 42
3207 7521 2245 3000 0 0 4453 1355 1839 0 0 0 53 0 8712 3144 7784 1951 2699 0 0 4328 1084 2043 0 0 0 95 0 8334 0 48 30
3682 8070 2159 3042 0 0 5122 1967 2364 0 0 0 0 0 9523 0 0 0 0 0 0 0 0 0 0 0 0 0 0 9373 0 43 39
3215 7680 2109 2850 0 0 4164 1149 1957 0 0 0 103 0 8642 3512 8085 2036 2894 0 0 4498 1363 1946 0 0 0 100 0 9160 0 22 56
3965 8414 2121 3338 0 0 5914 2197 1851 0 0 0 0 0 10051 0 0 0 0 0 0 0 0 0 0 0 0 0 0 9348 0 62 20
3230 7528 2028 2839 0 0 4260 1239 1846 0 0 0 243 0 8731 3233 7543 1928 2711 0 0 4619 1357 1886 0 0 0 85 0 8479 0 54 24
3466 8547 2083 2929 0 0 5418 1837 2188 0 0 0 0 0 9015 0 0 0 0 0 0 0 0 0 0 0 0 0 0 9922 0 15 67
3772 8593 2188 3042 0 0 5338 1998 2372 0 0 0 0 0 9732 0 0 0 0 0 0 0 0 0 0 0 0 0 0 10258 0 23 59
3632 8587 2334 3153 0 0 6029 1901 2265 0 0 0 0 0 9598 0 0 0 0 0 0 0 0 0 0 0 0 0 0 9643 0 43 39
3504 7765 2258 3111 0 0 5325 1988 2046 0 0 0 0 0 9266 0 0 0 0 0 0 0 0 0 0 0 0 0 0 9045 0 56 26
3605 7844 1913 2785 0 0 4599 2069 2082 0 0 0 0 0 9123 0 0 0 0 0 0 0 0 0 0 0 0 0 0 8971 0 48 34
3770 8567 2002 2734 0 0 4963 1682 2037 0 0 0 0 0 9542 0 0 0 0 0 0 0 0 0 0 0 0 0 0 9192 0 57 25
3583 8316 1936 2657 0 0 4840 1953 2073 0 0 0 0 0 9102 0 0 0 0 0 0 0 0 0 0 0 0 0 0 8643 0 48 34
3355 8021 1877 2577 0 0 4550 1597 2064 0 0 0 0 0 8587 0 0 0 0 0 0 0 0 0 0 0 0 0 0 8766 0 33 49
3565 7742 2262 3012 0 0 4525 1983 2031 0 0 0 0 0 9392 0 0 0 0 0 0 0 0 0 0 0 0 0 0 9479 0 41 41
3427 7554 2026 2769 0 0 4117 1239 2102 0 0 0 79 0 8959 3269 7438 2132 3036 0 0 4171 1193 2045 0 0 0 172 0 8842 0 44 34
3609 7997 2141 3025 0 0 4471 1757 2105 0 0 0 0 0 9359 0 0 0 0 0 0 0 0 0 0 0 0 0 0 9619 0 32 50
3185 7155 2192 2948 0 0 4088 1320 2180 0 0 0 95 0 8657 3188 7559 2193 3035 0 0 4146 1271 2114 0 0 0 139 0 8710 0 41 37
3179 7732 2196 2991 0 0 4380 1371 2157 0 0 0 129 0 8683 3355 7567 2311 3116 0 0 4518 1510 2097 0 0 0 106 0 9127 0 23 55
3474 7709 2273 3180 0 0 4431 1553 2106 0 0 0 110 0 9331 3356 7829 2157 2939 0 0 4288 1469 2172 0 0 0 141 0 9010 0 44 34
3180 7613 1977 2690 0 0 4249 1453 2077 0 0 0 335 0 8672 3162 7467 2210 3051 0 0 4424 1458 2017 0 0 0 125 0 8659 0 42 36
3574 7620 2056 3161 0 0 4749 2068 1773 0 0 0 0 0 9204 0 0 0 0 0 0 0 0 0 0 0 0 0 0 8864 0 55 27
3208 7419 2291 3243 0 0 4141 1244 2276 0 0 0 218 0 8925 3407 7416 2247 3042 0 0 4209 1452 2366 0 0 0 102 0 9163 0 33 45
3406 7625 2167 3023 0 0 4182 1532 2092 0 0 0 29 0 9008 3316 7610 2170 2934 0 0 3895 1628 2156 0 0 0 173 0 8975 0 43 35
3537 8258 1966 2638 0 0 4727 1882 2187 0 0 0 0 0 9040 0 0 0 0 0 0 0 0 0 0 0 0 0 0 9463 0 27 55
3320 7985 1991 2868 0 0 4268 1331 1988 0 0 0 283 0 8914 3353 7566 2069 2793 0 0 4259 1344 1975 0 0 0 129 0 8904 0 36 42
3386 7697 2148 2845 0 0 4276 1617 1917 0 0 0 133 0 9053 3307 7708 2042 2766 0 0 4347 1520 2050 0 0 0 131 0 8787 0 46 32
3588 7813 1911 2596 0 0 4246 2071 2175 0 0 0 0 0 9087 0 0 0 0 0 0 0 0 0 0 0 0 0 0 8626 0 54 28
3555 8224 2004 2646 0 0 4772 1861 2050 0 0 0 0 0 9114 0 0 0 0 0 0 0 0 0 0 0 0 0 0 9479 0 30 52
3709 7988 2403 3177 0 0 4629 1961 2329 0 0 0 108 0 9929 3872 8639 2087 2870 0 0 4582 1842 2321 0 0 0 152 0 9983 0 44 40
3614 7779 2120 2975 0 0 4472 1906 1958 0 0 0 0 0 9348 3801 8525 1893 2515 0 0 4279 1996 2074 0 0 0 0 0 9495 0 36 46
3684 8331 1886 2500 0 0 4550 1772 1966 0 0 0 0 0 9254 3640 8164 1926 2584 0 0 4435 1862 1897 0 0 0 0 0 9206 0 42 40
3804 8616 2000 2648 0 0 4833 2052 2138 0 0 0 0 0 9608 3612 8211 2214 2982 0 0 4342 1910 1962 0 0 0 0 0 9438 0 44 38
3424 7860 1805 2504 0 0 4261 1962 2232 0 0 0 0 0 8653 3486 7666 2224 3018 0 0 4447 1998 1956 0 0 0 0 0 9196 0 22 60
3823 8329 1851 2809 0 0 4222 1745 2172 0 0 0 191 0 9688 3916 8379 2078 2765 0 0 4732 1757 2213 0 0 0 116 0 10026 0 34 50
3460 7660 2150 2721 0 0 4325 2142 1797 0 0 0 0 0 9070 3491 7709 1658 2216 0 0 4031 1914 2099 0 0 0 0 0 8640 0 51 31
3805 8374 1901 2622 0 0 4151 2022 2126 0 0 0 0 0 9511 3795 8130 2184 2991 0 0 4675 2050 1979 0 0 0 0 0 9774 0 33 49
3299 7778 1775 2380 0 0 3982 2065 2114 0 0 0 0 0 8373 3476 7480 2337 3024 0 0 4175 2307 1899 0 0 0 0 0 9289 0 15 67
3852 8780 2158 2841 0 0 4849 1642 1996 0 0 0 103 0 9965 4150 8889 1825 2470 0 0 4694 1889 2184 0 0 0 181 0 10306 0 30 54
3468 7730 2093 2808 0 0 3923 1696 1969 0 0 0 0 0 9029 3525 7713 2040 2703 0 0 4292 1912 2087 0 0 0 0 0 9090 0 45 37
3659 8026 2179 2852 0 0 4296 1939 2140 0 0 0 82 0 9579 3737 8314 2103 2745 0 0 4409 1746 2183 0 0 0 130 0 9707 0 37 47
3796 8202 2104 2741 0 0 4373 2068 1953 0 0 0 306 0 10002 3768 8463 1847 2489 0 0 4653 1954 2138 0 0 0 118 0 9501 0 58 26
3929 8520 2213 2930 0 0 4790 1878 2271 0 0 0 193 0 10264 3948 8586 2205 2961 0 0 4530 1816 2229 0 0 0 159 0 10260 0 44 40
3739 7857 1933 2717 0 0 4269 2205 1709 0 0 0 0 0 9411 3796 8511 1567 2107 0 0 4552 2078 1951 0 0 0 0 0 9159 0 48 34
3972 7803 1766 2379 0 0 4344 2249 1847 0 0 0 0 0 9710 3489 8224 1727 2322 0 0 4004 1923 1770 0 0 0 0 0 8705 0 66 16
3700 8383 1664 2287 0 0 4638 1893 2164 0 0 0 111 0 9175 3459 7935 2142 2857 0 0 4425 1725 1892 0 0 0 174 0 9234 0 41 43
3633 8076 1760 2377 0 0 4075 1779 1916 0 0 0 0 0 9026 3343 7752 1928 2565 0 0 4591 1509 1889 0 0 0 0 0 8614 0 52 30
3638 7704 2013 2653 0 0 4109 1877 2203 0 0 0 38 0 9327 3552 7727 2153 2886 0 0 4196 1746 2097 0 0 0 121 0 9378 0 40 44
3608 8026 2199 2967 0 0 4437 1976 2168 0 0 0 0 0 9415 3514 7806 2260 3076 0 0 4372 1970 2089 0 0 0 0 0 9288 0 47 35
3503 8021 2327 3078 0 0 4442 1927 2132 0 0 0 0 0 9333 3506 7828 2165 2923 0 0 4173 2069 2202 0 0 0 0 0 9177 0 48 34
3721 8562 2025 2671 0 0 4210 2227 2024 0 0 0 0 0 9467 3900 8333 2037 2758 0 0 4885 2267 2035 0 0 0 0 0 9837 0 29 53
3906 8661 2012 2659 0 0 4831 1619 2208 0 0 0 177 0 10001 3965 8428 2132 2794 0 0 4751 1959 2094 0 0 0 167 0 10229 0 36 48
3547 8426 2188 2921 0 0 4686 1921 2128 0 0 0 0 0 9282 3639 8102 2024 2745 0 0 4345 2135 2141 0 0 0 0 0 9302 0 40 42
3664 8034 2101 2790 0 0 4456 2049 1917 0 0 0 0 0 9429 3803 8117 1985 2679 0 0 4156 1994 2062 0 0 0 0 0 9591 0 38 44
3454 7709 1875 2468 0 0 4643 1893 1833 0 0 0 0 0 8783 3583 8371 1735 2318 0 0 4305 1949 1882 0 0 0 0 0 8901 0 41 41
3964 8938 2038 2661 0 0 4697 1901 2093 0 0 0 241 0 10207 4135 8962 2006 2633 0 0 4875 2213 2118 0 0 0 182 0 10458 0 30 54
3787 8409 2219 2831 0 0 4866 1789 2050 0 0 0 201 0 9994 3652 8478 1915 2575 0 0 4655 1921 2222 0 0 0 181 0 9400 0 57 27
4014 8497 2273 2975 0 0 4563 2231 2371 0 0 0 54 0 10355 3786 8288 2318 3064 0 0 4314 1856 2251 0 0 0 168 0 10058 0 55 29
3292 7378 1784 2314 1143 2616 3759 1868 1874 764 1690 316 0 0 8368 3336 7246 1425 1847 1136 2734 3870 1830 2200 614 1880 406 0 0 8097 107.252 54 28
3420 7782 1381 1788 1275 2492 3767 2048 1925 598 1545 293 0 0 8221 3440 7342 1696 2163 1137 2802 3939 2120 1853 630 1654 343 0 0 8576 106.67 29 53
3553 8042 1776 2271 0 0 4152 2004 2079 0 0 0 107 0 8989 3670 7842 1587 2094 0 0 3955 2321 2072 0 0 0 105 0 9032 0 37 47
3453 7515 1654 2164 1200 2681 3881 1956 1930 793 1763 419 0 0 8560 3376 7499 1475 1932 1173 2632 3805 1980 1996 772 1822 410 0 0 8227 108.959 52 30
3721 8020 1569 2018 1379 3035 4414 1989 1893 668 1667 450 0 0 9011 3619 7995 1563 2054 1227 2702 3929 2027 1826 714 1477 465 0 0 8801 110.872 44 38
3564 7426 1682 2071 1063 2588 3651 2212 2104 727 1681 407 0 0 8810 3551 7433 1719 2337 1162 2619 3781 2122 1994 707 1737 375 0 0 8821 108.737 32 50
3546 7886 1625 2242 0 0 4370 1825 1926 0 0 0 171 0 8888 3606 8069 1524 2031 0 0 4256 1853 2036 0 0 0 80 0 8816 0 46 38
3369 7342 1628 2104 1112 2554 3666 1744 1916 796 1791 384 0 0 8366 3580 7514 1512 1950 1210 2650 3860 1916 1907 723 1765 373 0 0 8672 108.025 33 49
3681 8075 1565 2092 0 0 4417 2104 1771 0 0 0 97 0 9024 3576 8003 1419 1879 0 0 4204 1742 1967 0 0 0 104 0 8675 0 53 31
3536 7803 1879 2443 1365 2970 4335 2179 2032 794 1913 653 0 0 8951 3667 8364 1546 2044 1525 2786 4311 2061 2135 797 1719 430 0 0 8880 114.127 47 35
3726 7571 1328 1741 1133 2881 4014 2225 1864 726 1694 519 0 0 8780 3311 7799 1499 1969 1269 2487 3756 1909 1707 719 1554 312 0 0 8121 107.872 59 23
3446 7507 1532 2023 0 0 4024 1920 2082 0 0 0 79 0 8503 3598 7581 1821 2392 0 0 3783 1949 2000 0 0 0 75 0 9092 0 21 63
3478 7483 1350 1738 959 2725 3684 1937 1884 554 1463 277 0 0 8306 3292 7377 1496 1974 1042 2790 3832 1580 1792 479 1555 348 0 0 8080 105.829 49 33
3855 8038 1397 1852 0 0 4106 2025 1979 0 0 0 81 0 9188 3476 7809 1677 2261 0 0 4116 1858 1839 0 0 0 110 0 8739 0 55 29
3331 7702 1633 2118 1182 2626 3808 1799 1964 756 1665 220 0 0 8295 3600 7685 1617 2066 1311 3107 4418 1930 1991 755 1830 446 0 0 8817 110.178 25 57
3555 7726 1737 2235 1090 2723 3813 2052 2123 658 1666 305 0 0 8847 3648 7809 1843 2356 1220 2773 3993 2180 2003 810 1637 396 0 0 9139 112.101 30 52
3585 7684 1591 2112 1254 2598 3852 2106 2050 797 1823 341 0 0 8761 3664 7571 1825 2299 1197 2678 3875 2308 1961 866 1713 415 0 0 9153 110.486 27 55
3343 7347 1462 1878 0 0 3881 1808 2197 0 0 0 51 0 8199 3149 6964 1721 2268 0 0 3611 1764 1970 0 0 0 107 0 8126 0 45 39
3907 8829 1476 1960 0 0 4170 1984 1642 0 0 0 216 0 9506 4121 8823 1389 1803 0 0 4750 2217 1949 0 0 0 88 0 9719 0 37 47
3584 8056 1606 2095 1323 2706 4029 2106 2074 689 1622 294 0 0 8774 3554 7675 1875 2427 1173 2932 4105 2255 2012 730 1796 355 0 0 8983 112.673 36 46
3584 7422 1566 1985 0 0 3794 1870 1940 0 0 0 94 0 8828 3578 7756 1502 1951 0 0 4031 1836 1918 0 0 0 140 0 8798 0 51 33
3426 7581 2007 2612 0 0 3964 1665 2167 0 0 0 74 0 8933 3724 8010 1804 2345 0 0 4122 1881 2197 0 0 0 100 0 9352 0 28 56
3424 7824 1772 2435 1441 2653 4094 1878 1964 744 1550 227 0 0 8620 3563 7504 1606 2098 1169 2851 4020 1914 2265 746 1723 422 0 0 8732 108.701 31 51
3587 7825 1560 1971 1315 2949 4264 2159 1913 662 1625 288 0 0 8734 3432 7726 1401 1882 1060 2622 3682 1833 1869 599 1475 283 0 0 8265 108.615 60 22
3552 7469 1735 2224 1108 2735 3843 2063 1879 718 1710 456 0 0 8839 3575 7943 1513 1943 1295 2619 3914 2151 2030 730 1670 383 0 0 8663 110.133 49 33
3167 7085 1711 2203 1107 2786 3893 1840 1952 668 1482 379 0 0 8045 3167 7070 1457 1900 1008 2647 3655 1686 2168 625 1580 404 0 0 7791 102.184 47 35
3408 7371 1301 1753 1058 2502 3560 1903 1881 600 1462 348 0 0 8117 3263 7243 1621 2102 1235 2694 3929 1746 1932 711 1618 277 0 0 8147 103.332 40 42
3953 7764 2041 2546 0 0 3816 2450 2065 0 0 0 22 0 9969 3809 8049 1629 2152 0 0 3803 2073 2128 0 0 0 112 0 9359 0 65 19
3289 7053 1533 1975 1002 2515 3517 1916 1866 679 1557 380 0 0 8111 3409 7257 1410 1793 1104 2550 3654 2012 1875 663 1523 306 0 0 8228 102.394 40 42
3714 7981 1470 1915 1416 2854 4270 2076 2109 972 1716 365 0 0 8898 3481 7628 1666 2209 1185 2658 3843 2084 1855 794 1644 387 0 0 8628 109.892 48 34
3443 7602 1688 2183 1249 2828 4077 1854 2099 613 1706 357 0 0 8574 3486 7712 1833 2448 1318 2781 4099 1748 2125 835 1615 361 0 0 8805 109.427 35 47
3659 7530 1587 2078 974 2680 3654 1956 2007 714 1680 304 0 0 8905 3577 7610 1752 2327 1163 2716 3879 1847 2008 793 1612 412 0 0 8906 110.198 40 42
3096 7222 1673 2274 1157 2547 3704 1422 2178 802 1630 435 0 0 7865 3279 7074 1863 2488 1149 2937 4086 1910 1970 778 1735 512 0 0 8421 105.466 22 60
3511 7322 2012 2732 1293 2752 4045 1966 2074 814 1915 561 0 0 9034 3575 7920 1561 2074 1416 2448 3864 2012 2232 823 1769 371 0 0 8711 110.793 50 32
3406 7249 1791 2345 1059 2493 3552 2100 2089 750 1830 346 0 0 8603 3320 7192 1903 2525 1180 2594 3774 1856 2325 897 1835 440 0 0 8543 108.848 34 48
3623 7537 1917 2515 1260 2703 3963 1990 2220 868 1757 492 0 0 9163 3408 7404 1889 2514 1197 2510 3707 1817 2242 840 1765 478 0 0 8705 110.11 49 33
3711 7657 2010 2522 1110 2550 3660 2115 1966 857 1770 499 0 0 9432 3935 8075 1512 2059 1329 2687 4016 2159 2189 811 1822 420 0 0 9382 114.232 44 38
3439 7639 1646 2386 1355 2433 3788 1772 2198 932 1759 503 0 0 8524 3394 7339 1863 2474 1257 2651 3908 2046 2104 726 1905 476 0 0 8651 109.806 40 42
3514 7479 1622 2264 1185 2758 3943 1935 1940 642 1677 433 0 0 8650 3552 7751 1462 1943 1167 2565 3732 1893 2088 815 1506 348 0 0 8566 108.257 48 34
3335 7253 1836 2316 1160 2359 3519 1901 2470 916 1592 408 0 0 8506 3162 6671 2193 2930 1160 2606 3766 1774 2122 750 1980 484 0 0 8517 105.671 41 41
3494 7635 1682 2159 1235 2850 4085 1969 2033 643 1652 295 0 0 8670 3539 7761 1752 2278 1142 2575 3717 1981 1871 763 1412 374 0 0 8830 109.002 32 50
3413 7323 1808 2314 1083 2538 3621 1975 2017 650 1575 327 0 0 8634 3623 7609 1695 2250 1178 2587 3765 2137 2003 722 1476 375 0 0 8941 107.157 27 55
3330 7041 1863 2471 1248 2577 3825 2119 1930 665 1667 322 0 0 8523 3565 7273 1466 1980 1065 2367 3432 2076 2199 777 1479 451 0 0 8596 103.382 40 42
3496 7707 1569 2116 1187 2676 3863 1740 1832 692 1382 455 0 0 8561 3474 7620 1574 2113 1214 2779 3993 1915 1952 690 1475 446 0 0 8522 106.635 43 39
3548 7441 2068 2705 1177 2736 3913 2187 2116 824 1748 422 0 0 9164 3678 7799 1740 2365 1267 2546 3813 2248 2220 877 1620 524 0 0 9096 111.174 48 34
3552 7424 1832 2490 1229 2601 3830 1840 1980 866 1858 330 0 0 8936 3688 7706 1662 2177 1244 2494 3738 2105 2088 902 1719 395 0 0 9038 110.526 38 44
3574 7654 1550 2081 1183 2629 3812 2097 2113 873 1518 405 0 0 8698 3425 7368 1820 2408 1185 2794 3979 2037 1975 728 1738 408 0 0 8670 108.094 43 39
3523 7691 1467 1896 1301 2421 3722 1942 2025 683 1376 319 0 0 8513 3571 7404 1699 2238 1195 2525 3720 1990 1752 605 1410 360 0 0 8841 103.977 28 54
3500 7783 1904 2564 1386 2624 4010 1982 2230 808 1642 456 0 0 8904 3634 7663 1841 2455 1350 2793 4143 2259 2135 727 1762 466 0 0 9109 110.737 31 51
3601 7731 1775 2262 1208 2632 3840 1992 2228 794 1690 370 0 0 8977 3564 7521 2004 2635 1232 2684 3916 1928 2088 796 1694 408 0 0 9132 110.908 31 51
3734 7672 1576 2095 1136 2647 3783 2229 1964 802 1548 409 0 0 9044 3648 7880 1529 2050 1365 2599 3964 2073 1919 756 1570 379 0 0 8825 108.745 45 37
3801 7883 1612 2220 1239 2480 3719 2306 2038 867 1680 472 0 0 9214 3715 7728 1832 2404 1234 2617 3851 2248 2019 790 1783 468 0 0 9262 112.63 44 38
3547 8004 1652 2304 1306 2595 3901 1879 2312 857 1774 631 0 0 8746 3544 7620 2135 2830 1312 2996 4308 2073 1999 852 1864 560 0 0 9223 114.246 24 58
3568 7717 1690 2331 1309 2907 4216 2079 1938 662 1694 514 0 0 8826 3659 7938 1661 2213 1273 2747 4020 2084 2062 851 1511 476 0 0 8979 110.465 39 43
3815 7822 1670 2225 1180 2689 3869 2338 2193 818 1764 442 0 0 9300 3658 7742 2029 2785 1254 2623 3877 2113 1989 879 1677 357 0 0 9345 113.475 43 39
3628 7471 2153 2863 1299 2694 3993 2220 2188 800 1752 548 0 0 9409 3592 7788 1803 2435 1363 2473 3836 2095 2287 823 1709 346 0 0 8987 111.14 55 27
3731 7836 1749 2329 1166 2579 3745 2338 1956 1059 1766 372 0 0 9211 3578 7622 1749 2319 1202 2743 3945 1988 2178 937 1969 372 0 0 8905 114.047 49 33
3556 7367 1717 2259 1187 2686 3873 2067 2068 798 1625 390 0 0 8829 3289 7318 1747 2282 1187 2523 3710 1818 2093 748 1624 390 0 0 8325 106.117 58 24
3794 7594 1797 2234 1030 2594 3624 2240 1871 797 1665 553 0 0 9385 3808 8063 1494 1996 1345 2576 3921 2145 2059 837 1662 379 0 0 9110 111.63 52 30
3445 7715 1675 2352 1456 2601 4057 1799 2008 782 1636 429 0 0 8565 3384 7377 1670 2203 1121 2600 3721 1956 2067 735 1646 410 0 0 8438 107.587 47 35
3636 7073 1865 2427 1091 2618 3709 2369 2061 857 1702 591 19 0 9156 3307 7337 1850 2487 1286 2287 3573 2033 2044 818 1642 379 48 0 8512 106.003 62 20
3587 7326 1810 2430 1234 2490 3724 2205 1996 876 1733 416 35 0 9019 3368 7221 1762 2383 1160 2284 3444 1970 2116 912 1752 401 69 0 8567 107.312 57 25
3741 7535 1573 2191 1243 2388 3631 2244 2034 769 1518 480 25 0 9080 3584 7351 1805 2377 1249 2419 3668 2109 1932 802 1575 422 34 0 9007 105.748 45 37
3571 7276 2052 2668 1304 2582 3886 2048 2114 685 1533 643 15 0 9209 3581 7582 1766 2387 1214 2177 3391 2206 2198 700 1422 481 45 0 8973 105.882 52 30
3477 7283 1651 2246 1169 2144 3313 2098 2078 764 1407 292 132 0 8737 3508 6951 1818 2433 1091 2377 3468 2097 2006 683 1553 392 33 0 8867 102.701 36 46
3343 7145 1813 2376 1167 2434 3601 1945 1986 628 1524 438 32 0 8531 3453 7421 1718 2323 1247 2357 3604 2044 2044 747 1348 387 42 0 8666 103.298 34 48
3332 6825 1595 2080 962 2325 3287 1948 2110 637 1423 386 42 0 8301 3430 7018 1879 2472 1154 2440 3594 1985 1855 596 1303 406 45 0 8784 99.456 28 54
3549 7517 1499 2072 1155 2533 3688 2151 1895 641 1422 392 65 0 8662 3518 7491 1588 2161 1204 2638 3842 2060 1888 739 1410 469 37 0 8661 104.821 39 43
3210 6776 1833 2387 1135 2368 3503 1815 2268 608 1343 485 28 0 8281 3150 6709 1891 2482 1135 2388 3523 1871 2179 578 1444 434 46 0 8237 97.5732 42 40
3657 7334 1817 2457 1253 2489 3742 2126 2014 652 1452 568 49 0 9180 3490 7429 1638 2172 1193 2247 3440 1972 2240 681 1432 367 39 0 8657 104.182 63 19
3369 6728 1951 2545 1125 2525 3650 2043 2008 580 1636 483 54 0 8743 3659 7388 1533 2053 1134 2225 3359 2043 2220 807 1257 469 58 0 8909 101.373 34 48
3405 7334 1628 2179 1190 2170 3360 1871 2193 634 1319 357 25 0 8463 3608 7044 1906 2529 1125 2529 3654 2169 2071 655 1405 480 39 0 9161 101.889 15 67
3390 7224 1740 2366 1213 2228 3441 2117 2193 566 1317 313 55 0 8575 3530 6953 1847 2491 1108 2361 3469 1984 2243 643 1370 509 31 0 8938 100.811 28 54
3980 7656 2371 2978 1149 2443 3592 2272 2131 664 1470 368 40 0 10371 4265 8142 1734 2354 1358 2459 3817 2516 2453 749 1476 569 64 0 10328 112.312 46 36
3561 7391 1938 2581 1298 2345 3643 2027 2160 741 1629 564 52 0 9112 3749 7362 1648 2211 1159 2434 3593 2191 2383 782 1637 581 41 0 9187 106.797 39 43
3646 7349 1709 2382 1282 2452 3734 1820 2225 685 1424 391 91 0 9092 3555 7250 1857 2466 1112 2407 3519 2079 2156 661 1368 393 40 0 9007 103.531 45 37
3504 7366 1622 2225 1403 2284 3687 1977 1871 648 1321 429 50 0 8680 3566 7180 1503 2011 1170 2304 3474 2128 2047 678 1341 353 48 0 8683 99.7156 46 36
3332 7164 1612 2176 1141 2372 3513 1897 2041 753 1393 494 103 0 8379 3470 7062 1558 2133 1204 2598 3802 2053 2016 678 1517 397 34 0 8532 100.853 35 47
3604 7284 1551 2158 1086 2276 3362 2056 2359 743 1507 402 26 0 8785 3493 6984 2005 2653 1171 2552 3723 1853 2136 707 1609 450 48 0 9039 104.218 30 52
3919 7585 1549 2161 1258 2505 3763 2356 1999 848 1468 517 13 0 9400 3745 7679 1433 2008 1275 2255 3530 2319 2004 718 1483 435 78 0 9001 105.865 57 25
3544 7015 1753 2329 1167 2415 3582 2233 2281 763 1589 455 49 0 8890 3297 7066 1790 2470 1172 2155 3327 2016 2189 720 1538 350 57 0 8441 102.627 55 27
3501 7227 1714 2354 1194 2320 3514 2096 2295 918 1650 481 30 0 8746 3343 6934 1946 2597 1142 2346 3488 1931 2164 832 1809 539 58 0 8690 105.539 44 38
3523 7178 1603 2171 1168 2273 3441 2075 2195 719 1486 338 58 0 8707 3541 7018 1793 2369 1125 2366 3491 2089 2017 703 1462 358 51 0 8926 101.83 33 49
3616 6974 1846 2471 1031 2389 3420 2264 2183 856 1474 622 41 0 9119 3371 7083 1852 2496 1289 2344 3633 1965 2216 702 1615 470 55 0 8649 102.814 58 24
3508 7140 1635 2157 1123 2517 3640 2223 2029 753 1528 429 54 0 8705 3350 7186 1671 2215 1158 2366 3524 1949 2064 775 1391 360 51 0 8422 102.066 46 36
3629 7187 1719 2387 1142 2355 3497 2054 2012 706 1390 367 29 0 9006 3637 7293 1629 2149 1221 2367 3588 2114 2142 708 1452 427 54 0 8957 102.472 42 40
3698 7613 1812 2335 1253 2537 3790 2257 2217 600 1293 555 64 0 9272 3566 7385 1893 2497 1151 2434 3585 2036 2179 611 1352 429 58 0 9083 104.951 48 34
3552 7101 1693 2341 1131 2196 3327 1878 2353 636 1570 299 99 0 8896 3739 7105 1988 2647 1033 2276 3309 2129 2124 772 1334 487 36 0 9502 103.595 17 65
3505 7178 1747 2362 1103 2544 3647 2103 2057 691 1351 460 38 0 8795 3411 7407 1586 2183 1241 2420 3661 1994 2150 660 1405 311 48 0 8456 102.725 52 30
3679 7446 1714 2282 1147 2362 3509 1895 2196 700 1435 357 22 0 9094 3835 7530 1837 2466 1253 2599 3852 2148 2052 663 1413 420 51 0 9558 105.846 25 57
3564 7256 1873 2473 1256 2353 3609 2164 2239 689 1382 486 89 0 9090 3214 6972 2020 2700 1236 2293 3529 1904 2104 642 1562 389 80 0 8528 102.479 59 23
3646 7445 1631 2237 1233 2325 3558 2163 2011 772 1355 415 52 0 8975 3514 7040 1849 2454 1084 2405 3489 1975 1933 680 1496 352 79 0 8956 103.246 42 40
3435 7101 1706 2350 1116 2102 3218 1999 2398 754 1458 267 51 0 8627 3329 6732 2282 3006 1219 2401 3620 2143 2038 667 1589 446 67 0 9007 102.15 24 58
3443 6992 2316 2883 1301 2364 3665 1999 1971 817 1575 534 59 0 9261 3494 7157 1857 2397 1183 2173 3356 2139 2209 753 1534 391 80 0 8925 103.332 58 24
3507 7144 1757 2280 1026 2425 3451 2335 2034 727 1583 349 87 0 8858 3605 7309 1756 2295 1125 2416 3541 2181 2019 771 1468 410 65 0 9031 104.957 36 46
3708 7374 2002 2667 1202 2298 3500 2225 1957 821 1481 516 51 0 9469 3697 7494 1737 2269 1268 2336 3604 2235 2160 726 1607 459 59 0 9190 106.72 42 40
3698 7202 1961 2571 1127 2470 3597 2316 2180 757 1542 443 55 0 9412 3644 7348 1977 2548 1136 2265 3401 2283 2154 749 1489 472 72 0 9337 106.192 41 41
3277 6910 1777 2305 1019 2287 3306 2185 1974 649 1493 343 45 0 8376 3520 7142 1703 2212 1113 2379 3492 2220 2020 732 1383 458 79 0 8822 101.436 31 51
3478 7302 1878 2434 1081 2554 3635 2143 1961 712 1575 697 103 0 8937 3532 7604 1810 2375 1360 2645 4005 2069 2076 806 1606 443 72 0 8946 107.35 41 41
3534 7383 1478 1989 1012 2395 3407 2088 1869 709 1282 393 109 0 8655 3494 7179 1623 2172 1119 2673 3792 1988 1833 630 1467 397 66 0 8677 102.81 40 42
3447 7029 1979 2704 1249 2405 3654 2025 2170 736 1483 434 33 0 8906 3360 7074 1905 2508 1202 2329 3531 1945 2129 697 1494 371 87 0 8712 102.275 50 32
3718 7312 1785 2248 1054 2753 3807 2387 1756 641 1360 511 138 0 9359 3444 7476 1617 2162 1089 2317 3406 1924 1966 725 1258 341 82 0 8587 103.974 67 15
3476 7227 1922 2499 1280 2278 3558 2006 2166 609 1436 400 88 0 8962 3601 7138 2002 2627 1104 2362 3466 2170 2002 664 1298 491 70 0 9274 102.566 30 52
3478 7239 1748 2325 1086 2455 3541 2064 2267 627 1411 436 132 0 8836 3435 7239 2115 2758 1131 2494 3625 2122 1945 711 1331 364 86 0 9071 104.192 29 53
3631 7254 2050 2643 1059 2454 3513 2108 1733 605 1289 369 141 0 9453 3864 7689 1545 2049 1219 2469 3688 2381 2196 617 1279 423 90 0 9363 104.542 44 38
3705 7868 1929 2416 1223 2317 3540 2140 2164 826 1336 421 71 0 9410 3638 7404 1967 2693 1295 2732 4027 2106 2117 639 1741 484 60 0 9303 109.266 47 35
3754 7750 1800 2300 1276 2461 3737 2319 2101 738 1343 340 55 0 9363 3620 7365 1956 2589 1180 2538 3718 2083 1977 662 1490 500 71 0 9267 106.632 46 36
3650 7567 1912 2517 1271 2344 3615 2018 2032 751 1400 354 87 0 9299 3863 7432 1791 2401 1170 2519 3689 2325 2069 692 1487 442 65 0 9582 106.425 30 52
3759 7671 1776 2434 1316 2434 3750 2318 1991 745 1374 551 85 0 9379 3638 7402 1802 2406 1190 2389 3579 2196 1977 683 1464 386 87 0 9165 105.976 51 31
3441 7150 1614 2183 1138 2613 3751 2159 2135 659 1515 381 23 0 8519 3372 7123 1975 2571 1050 2479 3529 2057 1909 745 1315 445 73 0 8792 102.785 26 56
3388 7165 2067 2683 1159 2258 3417 1968 1931 694 1506 501 64 0 8907 3849 7588 1704 2280 1268 2458 3726 2469 2113 760 1396 457 73 0 9475 105.233 32 50
3834 7343 1812 2329 1101 2555 3656 2433 2031 693 1467 419 138 0 9618 3577 7450 1778 2369 1104 2226 3330 2235 1992 792 1330 359 51 0 8983 105.477 62 20
3601 7310 2063 2701 1189 2420 3609 2158 2210 805 1369 460 125 0 9390 3286 7043 1980 2674 1169 2325 3494 1952 2139 633 1631 397 97 0 8649 104.92 57 25
3548 7301 1810 2396 1183 2483 3666 2128 2129 749 1575 345 43 0 8949 3504 7124 2008 2622 1036 2369 3405 2019 2002 783 1523 390 96 0 9112 105.838 39 43
3239 7034 1534 2237 1081 2170 3251 1877 2213 714 1438 308 82 0 8094 3192 6672 2102 2744 1166 2587 3753 2007 2018 701 1629 444 68 0 8554 101.038 23 59
3435 7058 2130 2810 1326 2378 3704 2017 1798 862 1595 490 51 0 9051 3615 7328 1546 2041 1189 2228 3417 2255 2187 802 1520 469 82 0 8858 103.472 54 28
3518 6993 1949 2683 1034 2449 3483 2272 2260 773 1763 379 38 0 9023 3569 7307 2041 2692 1137 2265 3402 2149 2216 841 1515 466 89 0 9268 107.41 32 50
3610 7281 2142 2799 1153 2316 3469 2180 2205 859 1529 356 74 0 9436 3637 7249 1992 2638 1179 2362 3541 2254 2262 760 1645 426 83 0 9349 107.364 40 42
3538 7220 1818 2338 1135 2377 3512 2304 2134 602 1533 388 30 0 8924 3566 7225 1971 2609 1142 2339 3481 2118 2083 751 1409 478 73 0 9176 104.477 37 45
3596 7104 1882 2523 1069 2413 3482 2260 2115 800 1624 390 46 0 9120 3629 7365 1916 2491 1157 2304 3461 2269 2108 800 1519 453 98 0 9272 106.323 35 47
3526 7428 1606 2220 1156 2384 3540 2208 1937 815 1666 530 54 0 8712 3747 7738 1834 2400 1342 2550 3892 2384 1882 933 1440 551 197 0 9525 107.621 21 61
3584 7143 2011 2508 1094 2612 3706 2282 1672 724 1344 421 227 0 9406 3541 7540 1542 2051 1178 2222 3400 2157 1941 752 1263 432 194 0 8818 102.889 57 25
3221 7116 1477 2103 1309 2211 3520 1958 2124 744 1728 408 97 0 8016 3384 6928 2021 2613 1188 2366 3554 2062 1830 926 1543 553 148 0 8937 102.098 15 67
3399 7167 1955 2382 1133 2272 3405 2071 1953 821 1305 323 179 0 8932 3301 6901 1838 2369 1094 2335 3429 2109 1935 707 1522 425 196 0 8636 101.285 49 33
3333 7226 1653 2260 1204 2419 3623 1793 1966 773 1449 431 187 0 8506 3560 7162 1749 2286 1030 2476 3506 2134 1834 744 1376 485 158 0 9027 102.619 26 56
3701 7611 1779 2366 1322 2265 3587 2083 2053 900 1572 446 386 0 9567 3636 7358 1834 2390 1213 2326 3539 2292 1898 778 1688 433 152 0 9258 107.499 52 30
3500 7201 1970 2504 1143 2356 3499 2110 1721 689 1214 354 204 0 9174 3658 7296 1565 2023 1149 2412 3561 2281 1984 640 1269 445 170 0 9051 100.81 46 36
3754 7545 2051 2594 1095 2619 3714 2280 1933 693 1279 416 168 0 9727 3589 7736 1737 2308 1252 2458 3710 2166 2057 625 1368 427 181 0 9096 107.204 55 27
3695 7795 1789 2416 1384 2381 3765 2212 2026 828 1435 388 216 0 9395 3572 7322 1933 2504 1151 2391 3542 2073 1960 738 1569 358 198 0 9275 107.282 39 43
3362 7351 1620 2104 1141 2454 3595 1970 1877 624 1370 409 307 0 8651 3589 7420 1747 2301 1171 2604 3775 2107 1821 759 1284 442 181 0 9106 103.054 27 55
3469 7409 1651 2367 1295 2181 3476 2037 2153 961 1712 423 63 0 8652 3486 7148 2105 2714 1256 2462 3718 2062 1938 915 1728 545 172 0 9249 106.864 21 61
3564 7478 1775 2379 1397 2238 3635 2083 2027 864 1403 494 293 0 9196 3437 7067 1915 2489 1188 2252 3440 1958 1881 670 1553 413 169 0 8958 103.095 47 35
3182 6595 2110 2742 1050 2607 3657 2108 1894 720 1532 583 114 0 8588 3113 7170 1765 2342 1220 2233 3453 1812 2086 779 1329 505 185 0 8176 100.284 51 31
3519 7591 1789 2318 1254 2354 3608 2048 2054 694 1291 325 52 0 8879 3486 7235 1929 2510 1132 2538 3670 2082 1921 655 1381 523 155 0 9056 104.173 40 42
3417 7019 1943 2544 1273 2187 3460 1820 1871 717 1270 353 124 0 8901 3438 6935 1760 2279 1151 2236 3387 2144 1961 672 1294 389 181 0 8817 98.0069 41 41
3563 7148 1791 2153 1066 2707 3773 2423 1717 539 1256 455 106 0 9023 3438 7383 1648 2133 1046 2318 3364 2078 1845 736 1003 356 172 0 8696 100.108 52 30
3270 7183 1487 1967 962 2211 3173 2080 1889 778 1226 262 205 0 8232 3438 6922 1865 2380 1063 2723 3786 2066 1754 638 1376 384 132 0 8873 100.295 19 63
3531 7090 1665 2140 1075 2279 3354 2172 1906 814 1247 388 250 0 8977 3361 6819 1784 2392 1068 2296 3364 2110 1742 665 1411 383 204 0 8710 99.2275 55 27
3214 6977 1637 2201 1128 2380 3508 2106 1666 645 1243 512 346 0 8411 3418 7135 1444 1898 1134 2451 3585 2137 1893 680 1294 379 156 0 8436 97.8524 42 40
3246 6831 1735 2261 1042 2419 3461 1776 1733 664 1228 398 157 0 8384 3288 7013 1627 2161 1142 2398 3540 1961 1832 649 1236 388 175 0 8378 97.1219 47 35
3716 8015 1737 2201 1169 2532 3701 2275 2047 814 1136 329 228 0 9397 3589 7334 1939 2517 1021 2846 3867 2073 1911 613 1514 462 164 0 9281 108.093 43 39
3333 6980 1713 2252 1185 2458 3643 1996 1961 512 1233 418 177 0 8556 3043 6809 1785 2342 1040 2281 3321 1764 2072 606 1248 304 186 0 8057 97.1018 59 23
3489 7208 2313 2858 915 2385 3300 1978 2010 756 1415 488 243 0 9534 3766 7885 1998 2633 1495 2594 4089 2331 2219 817 1422 430 261 0 9791 108.402 37 45
3483 7250 1633 2267 1217 2638 3855 2194 1934 809 1513 551 153 0 8752 3399 7322 1671 2256 1175 2460 3635 2010 1819 790 1428 392 163 0 8632 103.416 41 41
3381 6807 1906 2335 940 2388 3328 2023 1972 552 1342 350 294 0 8962 3486 7225 1804 2395 1173 2297 3470 1945 2021 716 1189 321 173 0 8949 99.9112 42 40
3319 6853 1815 2458 1056 2362 3418 1978 1859 782 1547 507 56 0 8509 3432 7207 1737 2251 1149 2367 3516 2092 1950 828 1364 429 186 0 8787 101.765 30 52
3434 7010 1902 2417 1097 2460 3557 2232 1737 655 1226 445 309 0 9079 3382 7247 1584 2111 1131 2243 3374 2009 1909 669 1200 426 175 0 8523 99.4043 63 19
3383 7345 1393 2028 1242 2313 3555 1957 2123 736 1557 388 88 0 8247 3418 7010 2050 2716 1125 2467 3592 2076 1781 860 1473 477 158 0 9044 103.381 18 64
3380 7146 1722 2273 1108 2246 3354 2046 2086 826 1315 326 209 0 8691 3292 6871 1990 2570 1158 2405 3563 2023 1879 685 1506 444 181 0 8755 100.949 44 38
3067 6876 1596 2137 1196 2053 3249 1844 1901 789 1197 344 73 0 7803 3081 6391 1859 2420 1050 2322 3372 1880 1748 578 1366 489 129 0 8150 94.2172 22 60
3348 7189 1615 2162 1054 2354 3408 1957 1763 727 1360 618 238 0 8549 3557 7420 1728 2297 1311 2639 3950 2128 1816 816 1357 530 204 0 9046 102.279 29 53
3377 7090 1652 2246 1229 2552 3781 2010 1799 729 1308 608 118 0 8524 3211 7098 1587 2061 1103 2362 3465 1882 1810 753 1252 463 243 0 8252 98.5808 47 35
3380 7128 1772 2263 1282 2257 3539 1877 1952 775 1323 448 205 0 8737 3263 6864 1848 2460 1122 2228 3350 1832 1850 697 1320 479 209 0 8583 98.569 47 35
3379 6866 1961 2490 1097 2543 3640 2188 1746 715 1264 448 158 0 8877 3292 7178 1535 2056 1146 2255 3401 1925 1958 646 1205 458 234 0 8353 98.334 55 27
3364 7301 1521 1956 1069 2345 3414 2011 1852 713 1254 422 146 0 8395 3431 7174 1687 2240 1197 2636 3833 1902 1689 710 1325 450 212 0 8761 100.534 25 57
3392 7272 1648 2221 1290 2344 3634 2084 1807 806 1339 278 382 0 8814 3509 7074 1586 2092 1080 2413 3493 2189 1881 735 1363 363 281 0 8885 100.18 43 39
3453 7093 1486 1912 1076 2436 3512 1999 1862 647 1174 458 110 0 8502 3232 6980 1749 2269 1094 2378 3472 1971 1676 637 1181 386 216 0 8429 97.2909 48 34
3512 7210 1831 2374 1095 2508 3603 2161 1790 639 1325 473 175 0 9030 3634 7698 1548 2080 1350 2403 3753 2277 1923 599 1245 438 234 0 9050 102.701 44 38
3475 7205 1431 1952 1290 2283 3573 2133 1804 783 1103 410 244 0 8625 3139 6622 1584 2033 1039 2265 3304 1918 1731 595 1372 357 247 0 8109 95.0472 57 25
3425 6887 1699 2119 929 2496 3425 2349 1580 615 1120 536 283 0 8832 3370 7229 1334 1742 1115 2379 3494 2109 1828 610 1203 365 229 0 8303 97.2679 54 28
3164 7271 1530 2171 1234 2265 3499 1683 2302 649 1459 355 283 0 8141 3401 6783 2351 3071 1063 2740 3803 2047 1861 802 1273 520 234 0 9387 101.508 11 71
3352 7282 1784 2360 1266 2564 3830 1735 2039 651 1413 565 138 0 8626 3324 7214 1899 2517 1159 2505 3664 1890 1983 750 1340 503 222 0 8769 102.562 36 46
3267 7211 1426 1957 1293 2316 3608 1941 1747 580 1152 249 292 0 8252 3321 6906 1463 1987 1099 2442 3541 2048 1804 623 1219 363 261 0 8366 95.6815 40 42
3474 7212 1768 2465 1219 2384 3603 2010 2056 693 1451 383 298 0 9014 3471 7197 1881 2492 1174 2345 3519 2098 1993 824 1350 457 272 0 9095 102.733 34 48
3280 6744 1584 2090 985 2532 3517 2115 1699 682 1295 543 387 0 8531 3255 7129 1432 1877 1167 2295 3462 1965 1793 717 1228 327 242 0 8184 96.6372 55 27
3371 7022 1837 2399 1220 2455 3675 2144 2045 615 1256 403 257 0 8836 3262 6955 1957 2635 1189 2345 3534 1987 1979 693 1178 387 216 0 8697 98.012 41 41
3544 7329 1562 2177 1183 2360 3543 2242 1920 847 1338 491 133 0 8783 3311 7051 1857 2434 1179 2437 3616 1970 1772 765 1445 453 275 0 8754 101.716 41 41
3309 6994 1741 2304 1103 2288 3391 2013 1778 782 1266 431 187 0 8546 3438 7116 1529 2050 1158 2411 3569 2130 1872 686 1334 384 245 0 8650 98.9053 39 43
3127 6850 1908 2476 1134 2384 3518 1688 2011 609 1287 350 333 0 8495 3232 6791 1860 2416 1032 2424 3456 1965 2053 656 1304 426 265 0 8589 98.0212 36 46
3268 6924 1544 2081 1050 2113 3163 2084 1978 863 1363 393 312 0 8392 3303 6843 1823 2437 1269 2398 3667 2087 1810 773 1476 456 269 0 8698 98.3623 28 54
3043 6529 1794 2247 940 2204 3144 2001 2028 649 1422 455 166 0 8046 3323 6814 1830 2413 1122 2331 3453 2144 1875 734 1231 494 208 0 8684 96.6065 19 63
3272 7084 1732 2258 1291 2506 3797 1872 1892 693 1355 526 155 0 8431 3231 6945 1665 2248 1102 2345 3447 1786 1881 780 1304 416 201 0 8328 98.3787 43 39
3209 6898 1717 2316 1150 2660 3810 2125 2111 680 1296 372 193 0 8328 2822 6621 1949 2582 1031 2325 3356 1658 2010 657 1360 384 230 0 7823 97.602 60 22
3257 6708 1821 2495 1040 2566 3606 1952 1925 542 1429 467 317 0 8652 3307 7255 1682 2306 1166 2271 3437 2091 1975 715 1119 401 248 0 8544 99.2237 41 41
3225 7075 1776 2259 1031 2431 3462 2038 1604 672 1362 566 330 0 8556 3666 7548 1417 1878 1258 2634 3892 2406 1790 781 1290 491 280 0 9029 101.574 26 56
3494 7093 1912 2539 1141 2510 3651 2087 1739 752 1359 455 398 0 9298 3500 7307 1502 2078 1118 2316 3434 2107 2041 708 1328 512 250 0 8752 101.895 62 20
3361 7343 1901 2551 1226 2507 3733 1969 1892 770 1215 425 275 0 8898 3337 7125 1692 2226 1022 2527 3549 2059 2089 649 1404 452 277 0 8643 102.387 51 31
3360 7264 1865 2447 1137 2281 3418 2075 2085 768 1364 348 262 0 8847 3420 7024 2054 2711 1138 2562 3700 2073 2010 767 1466 551 213 0 9107 103.425 25 57
3311 6762 1794 2346 919 2542 3461 2012 1844 582 1227 514 236 0 8652 3290 7177 1583 2051 1082 2388 3470 1905 1998 655 1131 373 270 0 8433 98.0949 49 33
3473 7140 1720 2259 1222 2254 3476 1906 1971 944 1267 409 218 0 8884 3143 6707 1746 2299 1075 2220 3295 1835 1853 655 1516 406 272 0 8304 98.7467 55 27
2761 5998 1355 1775 867 2055 2922 1818 1685 674 1073 340 596 0 7473 2674 5787 1400 1844 874 2167 3041 1818 1667 504 1282 336 513 0 7261 84.5609 47 35
3124 7431 1426 1975 1408 2379 3787 1913 1836 642 1270 342 735 0 8409 3403 6921 1535 2097 1087 2726 3813 1978 1841 702 1348 531 470 0 8811 98.3125 26 56
3001 6657 1614 2173 1057 2487 3544 1851 1882 521 1265 597 397 0 8013 3091 6741 1600 2105 934 2385 3319 1875 1899 617 1130 418 453 0 8235 94.7928 35 47
2810 6122 1657 2206 884 2440 3324 1610 1953 506 1215 352 545 0 7822 2827 6375 1458 2039 964 2268 3232 1729 1887 556 1153 385 505 0 7617 89.9607 46 36
3056 6700 1775 2340 1173 2285 3458 1889 1835 706 1343 470 447 0 8334 3206 6753 1564 2097 1114 2292 3406 2098 1959 698 1375 385 477 0 8453 95.7113 36 46
3078 6638 1611 2106 919 2455 3374 1982 1753 645 1245 476 637 0 8404 3178 6910 1423 2012 1126 2499 3625 1945 1847 670 1224 400 482 0 8261 95.3948 48 34
2979 6205 1823 2416 1010 2262 3272 1917 2031 579 1335 323 363 0 8144 2841 6291 1703 2302 1004 2051 3055 1726 2041 663 1259 420 493 0 7878 91.5751 52 30
3126 6618 1392 1984 979 2190 3169 1672 2008 703 1355 411 509 0 8153 3090 6471 1824 2444 1034 2362 3396 1658 1860 689 1357 401 444 0 8448 95.1071 29 53
3216 6706 1529 2049 995 2303 3298 2080 1702 722 1163 516 477 0 8438 3118 6806 1395 1891 1146 2316 3462 2006 1806 588 1334 483 442 0 8073 94.2929 53 29
2902 6348 1553 2187 999 2495 3494 1752 2158 574 1394 439 552 0 7909 2734 6303 1878 2498 982 2315 3297 1645 2031 662 1288 403 446 0 7792 93.1554 42 40
3034 6490 1412 1914 973 2164 3137 1755 1943 582 1295 307 357 0 7837 3084 6421 1590 2193 998 2305 3303 1940 1752 648 1212 373 514 0 8272 92.1926 25 57
2974 6481 1797 2314 985 2271 3256 1867 1994 650 1426 481 279 0 8024 3086 6586 1761 2368 1036 2317 3353 1966 1940 725 1343 498 530 0 8463 95.9457 26 56
2881 6750 1672 2244 1350 2503 3853 1752 1880 627 1375 571 250 0 7684 3006 6625 1476 1994 1028 2355 3383 1876 1925 665 1270 516 543 0 8031 93.7195 30 52
3003 6382 1480 1954 829 2449 3278 1822 1864 645 1272 377 485 0 7971 2859 6471 1621 2191 995 2425 3420 1671 1762 653 1293 281 442 0 7781 93.182 47 35
3203 6640 1543 2232 966 2401 3367 2080 1709 663 1160 406 622 0 8571 3060 6736 1499 2037 1087 2365 3452 1869 1827 644 1238 324 496 0 8115 94.2794 60 22
2796 6418 1662 2263 1031 2161 3192 1629 1777 643 1414 420 492 0 7746 3284 6796 1472 1986 1164 2478 3642 2109 1912 723 1288 469 526 0 8566 94.2262 18 64
3159 6673 1907 2472 1009 2501 3510 2001 1776 623 1207 331 327 0 8552 3217 6837 1540 2083 1003 2382 3385 2088 2011 586 1191 420 551 0 8525 96.0976 41 41
3064 6688 1537 2321 1160 2577 3737 1760 1859 594 1377 417 480 0 8145 2953 6677 1574 2127 932 2316 3248 1817 1996 708 1192 409 472 0 7952 95.4867 44 38
2971 6494 1759 2407 1114 2345 3459 1829 2131 643 1442 436 462 0 8163 2987 6461 1950 2596 1056 2312 3368 1805 2006 767 1356 505 461 0 8385 95.3972 39 43
3148 6602 1663 2261 937 2586 3523 2044 1820 645 1195 536 518 0 8477 3017 6866 1485 2034 1109 2473 3582 1849 1972 604 1257 428 441 0 7960 95.2732 59 23
3074 6401 1843 2424 954 2449 3403 1999 1967 882 1441 393 581 0 8572 2873 6553 1654 2309 1074 2255 3329 1776 2010 758 1517 391 533 0 7933 96.4984 64 18
3084 6598 1412 1953 1071 2213 3284 1927 1987 745 1544 493 414 0 7994 3146 6624 1799 2416 1098 2274 3372 1990 1739 766 1326 482 519 0 8610 95.7661 21 61
3129 6417 1769 2302 993 2373 3366 2139 2046 667 1215 418 377 0 8404 2747 6174 1820 2422 936 2149 3085 1640 1983 584 1284 409 550 0 7864 92.1048 55 27
2772 6483 1446 1998 957 2170 3127 1706 1852 728 1347 333 372 0 7362 3080 6486 1561 2129 1102 2550 3652 1988 1785 698 1423 474 459 0 8180 93.6539 15 67
3202 6618 1511 2076 930 2327 3257 1815 1981 592 1327 506 493 0 8408 3061 6650 1822 2378 1105 2370 3475 1690 1891 696 1362 390 377 0 8321 95.9861 39 43
2812 6307 1491 1955 1021 2350 3371 1557 1591 701 1228 427 659 0 7774 2804 6451 1235 1676 1045 2225 3270 1665 1747 605 1267 332 485 0 7328 89.3554 56 26
3066 6967 1649 2199 1095 2188 3283 1792 1915 810 1342 315 467 0 8248 3365 6696 1626 2257 1005 2628 3633 2130 1827 720 1446 557 493 0 8849 98.5842 15 67
2988 6342 1541 1984 910 2298 3208 2021 1702 597 1203 349 591 0 8108 3056 6650 1356 1857 1077 2256 3333 1783 1781 532 1143 335 487 0 7955 90.905 54 28
3277 6923 1381 1848 1235 2461 3696 2142 1617 716 1109 332 523 0 8458 2898 6653 1305 1770 1088 2205 3293 1619 1732 624 1293 286 471 0 7572 92.1493 69 13
2704 5972 1282 1773 909 2159 3068 1714 1882 655 1188 315 483 0 7173 2488 5638 1587 2138 845 2186 3031 1647 1748 549 1331 350 459 0 7022 85.1924 42 40
2996 7141 1497 2147 1300 2438 3736 1851 2043 730 1301 363 345 1067 7834 3165 6775 1755 2328 1091 2691 3782 2036 1887 689 1337 493 427 1162 8512 97.4985 19 63
3001 6663 1573 2145 1008 2586 3594 1774 1663 613 1425 438 581 1624 8156 3226 7074 1425 1829 1027 2451 3478 1863 1833 735 1126 433 350 990 8227 96.7102 34 48
3047 6640 1629 2008 842 2612 3454 1857 1786 559 1159 422 583 1487 8306 3113 6982 1374 1821 1040 2545 3585 1735 1910 610 1126 325 329 1006 7929 94.9466 56 26
2877 6757 1363 1826 955 2377 3332 1479 1821 578 1326 494 429 1267 7546 3281 6879 1512 2041 1038 2699 3737 1975 1731 622 1172 382 417 1077 8491 95.7487 15 67
3137 6836 1649 2368 1117 2738 3855 1921 1841 613 1143 532 344 1047 8267 2838 6824 1518 2045 1007 2531 3538 1597 2099 627 1196 359 372 1142 7566 95.593 67 15
2974 6462 1345 1827 921 2619 3540 1931 1947 582 1231 524 446 1202 7739 2782 6596 1512 2022 974 2341 3315 1582 1795 621 1150 372 408 1130 7484 92.0927 52 30
3174 6827 1558 1982 1016 2373 3390 1852 2020 671 1230 383 394 1069 8298 3033 6644 1685 2241 1037 2368 3404 1987 1870 637 1303 344 531 1357 8282 95.5471 42 40
3226 6910 1379 1769 1016 2471 3487 2205 1913 622 1139 444 248 716 8079 2924 6577 1644 2185 916 2440 3357 1737 1685 591 1232 344 380 1067 7872 94.6807 50 32
2979 6882 1601 2041 1040 2315 3355 1688 1913 720 1119 393 477 1374 8036 3125 6741 1503 2012 1129 2657 3786 1857 1869 568 1366 469 368 1013 8121 95.0225 31 51
2897 6372 1410 1805 802 2521 3323 1588 1983 514 1200 360 351 936 7555 2711 6399 1609 2153 927 2441 3366 1609 1799 602 1160 353 404 1195 7435 91.5244 50 32
3169 7014 1574 2142 1145 2540 3685 1709 1967 743 1443 467 294 870 8206 3076 6919 1567 2104 1094 2473 3567 1991 2008 724 1488 475 431 1277 8150 99.6818 41 41
2993 6776 1577 2226 1147 2468 3615 1817 1939 791 1284 386 208 643 7771 2867 6595 1510 2001 1065 2501 3566 1828 1977 631 1445 529 417 1172 7661 95.177 49 33
3093 6771 1467 1934 1022 2558 3580 2098 1973 744 1367 433 458 1245 8111 2825 6665 1630 2205 1071 2465 3536 1700 1794 733 1421 425 403 1146 7683 96.4116 53 29
3021 6430 1542 2029 966 2560 3526 1925 1865 633 1243 402 407 1128 7991 2825 6557 1422 1985 978 2220 3198 1705 1872 652 1186 350 394 1195 7466 92.0963 59 23
3276 7288 1521 2017 1056 2635 3692 1953 1729 787 1324 381 534 1656 8607 3269 7240 1434 1910 1143 2761 3904 1950 1943 753 1438 403 396 1123 8368 101.65 44 38
2952 6394 1652 2214 927 2666 3593 1819 1716 614 1234 549 330 883 7886 2884 6781 1276 1726 986 2410 3397 1667 1893 645 1180 429 355 1036 7399 93.1325 53 29
3108 6946 1363 1960 1042 2483 3525 1878 1776 657 1153 345 546 1611 8125 3132 6941 1343 1795 1084 2611 3695 1939 1839 590 1258 433 440 1292 8047 95.6382 45 37
2980 6882 1583 2068 1098 2449 3547 1947 1989 666 1137 544 425 1171 7968 3002 6615 1631 2136 961 2552 3513 1790 1874 557 1250 442 346 1021 7981 94.7351 45 37
2962 6380 1661 2150 936 2426 3363 2041 2013 629 1220 445 329 854 7914 2781 6240 1598 2141 887 2236 3123 1620 2023 588 1270 416 388 1097 7548 91.7149 55 27
2892 6440 1594 2060 1005 2324 3328 1700 1881 609 1379 345 324 898 7702 3136 6612 1530 1990 970 2336 3307 1931 1912 723 1235 516 361 1083 8163 93.5157 22 60
3010 6681 1566 2107 1064 2438 3502 1771 2149 594 1320 380 335 890 7921 3005 6547 1790 2405 962 2418 3381 1793 1967 686 1227 503 390 1052 8190 95.0948 29 53
2876 6668 1374 1811 1028 2490 3518 1559 1863 634 1292 387 333 933 7459 2922 6609 1646 2153 1029 2534 3563 1737 1695 698 1158 513 396 1080 7886 93.16 25 57
2773 6485 1621 2190 897 2367 3264 1708 1952 769 1238 336 592 1633 7759 2935 6392 1634 2178 888 2650 3538 1885 1903 650 1325 440 430 1170 7934 94.1437 36 46
2800 6501 1599 2146 1033 2608 3641 1900 1753 665 1124 455 340 984 7539 2767 6501 1444 1910 892 2436 3328 1748 1765 616 1145 375 389 1081 7367 91.4465 46 36
2721 6411 1410 1909 926 2260 3186 1810 1902 675 1197 379 329 950 7181 2987 6330 1607 2202 957 2551 3508 1932 1752 635 1176 426 346 973 7927 90.8977 15 67
2890 6532 1561 2040 1015 2440 3455 1708 1902 642 1297 436 220 659 7561 2927 6582 1633 2125 990 2400 3390 1880 1810 694 1174 542 422 1155 7909 93.1506 30 52
3085 6716 1552 1954 831 2571 3402 1740 1907 618 1094 492 517 1357 8239 2938 6693 1631 2231 1068 2623 3691 1778 1846 622 1211 379 381 1140 7888 94.6241 53 29
2979 6877 1448 1964 1044 2583 3627 1970 1820 552 1092 538 512 1444 7918 3081 6914 1542 2049 1012 2642 3654 2042 1760 588 1041 497 416 1168 8120 94.487 40 42
2919 6880 1610 2233 1108 2626 3734 1629 1955 613 1265 447 389 1112 7837 2976 6850 1596 2169 1012 2671 3683 1860 2062 669 1219 397 428 1229 7976 96.8874 32 50
2937 7175 1428 2024 1345 2385 3730 1788 1727 742 1253 410 282 964 7584 3179 6740 1529 2011 1039 2693 3732 2045 1764 722 1302 493 439 1159 8326 95.8631 17 65
2935 6580 1663 2155 930 2568 3498 1884 1876 658 1191 436 405 1195 7938 2977 6800 1544 2062 1048 2514 3562 1771 1855 618 1120 465 418 1200 7916 94.0927 42 40
2970 6668 1498 2026 1083 2474 3557 1714 1625 510 1150 540 408 1147 7846 3074 6866 1329 1783 1064 2379 3443 1859 1775 612 1009 439 407 1145 7884 91.9984 39 43
3150 6839 1494 2138 1022 2607 3629 1882 1823 625 995 478 510 1439 8304 2872 6777 1577 2072 1016 2526 3542 1643 1888 586 1100 352 399 1259 7720 93.8324 58 24
2851 6535 1334 1883 984 2413 3397 1785 1571 646 1290 488 336 1096 7372 3119 6830 1346 1788 1135 2560 3693 1960 1783 781 1164 455 398 1112 7982 92.5622 23 59
2801 6382 1236 1708 902 2544 3446 1664 1846 547 1153 448 312 899 7150 2666 6279 1565 2127 894 2484 3378 1461 1707 620 1073 353 379 1109 7276 89.3176 36 46
3041 6577 1321 1767 841 2557 3398 1847 1788 596 1112 388 593 1583 7996 3016 6846 1489 1967 1050 2438 3489 1884 1641 599 993 361 493 1377 8014 92.349 41 41
3175 6887 1399 1754 1059 2562 3621 1993 1739 524 1069 427 396 1047 8145 2962 6654 1452 1958 912 2326 3238 1855 1674 542 1036 407 492 1321 7868 92.5201 50 32
3042 6816 1402 1907 1039 2515 3554 1990 1734 716 1169 490 403 1194 7889 2858 6668 1423 1890 999 2517 3516 1563 1668 669 1243 440 409 1175 7548 93.8522 52 30
2817 6520 1406 1786 876 2458 3334 1720 1800 558 1155 288 474 1344 7514 2924 6570 1550 2047 959 2540 3499 1762 1668 686 1059 385 443 1256 7841 91.5969 30 52
3087 6893 1446 1917 942 2440 3382 1804 1700 665 1085 384 620 1660 8240 3116 6830 1470 1994 1086 2633 3720 1929 1737 658 1241 383 409 1161 8111 95.1405 44 38
2804 6436 1639 2104 1092 2534 3626 1638 1646 705 1176 363 214 715 7461 2771 6500 1350 1798 981 2348 3329 1767 1826 654 1146 458 438 1322 7330 90.0639 43 39
3097 6934 1250 1630 1072 2430 3501 1837 1784 668 1167 400 358 1096 7802 2957 6663 1511 2013 1030 2493 3521 1821 1520 685 1200 474 433 1208 7858 93.4668 36 46
3004 6671 1451 1901 1085 2444 3529 1926 1613 702 1117 368 466 1318 7925 2951 6508 1312 1771 890 2328 3218 1945 1650 613 1147 409 466 1285 7680 91.1627 49 33
3267 7003 1618 2154 1013 2702 3715 1958 1560 741 1095 375 426 1160 8578 3128 7108 1312 1764 1065 2617 3682 1839 1826 633 1197 387 386 1145 7954 96.9964 61 21
2913 6363 1668 2249 907 2566 3473 1643 1575 625 1133 537 438 1211 7932 2883 6775 1283 1651 1003 2429 3432 1543 1893 635 1128 427 374 1108 7423 91.8959 58 24
3131 6681 1263 1672 968 2333 3301 1926 1732 698 1085 364 489 1292 8014 2966 6605 1362 1844 1091 2326 3417 1832 1627 568 1205 400 472 1374 7766 91.044 45 37
2919 6727 1269 1717 1114 2336 3450 1779 1771 688 1109 454 387 1109 7494 2820 6390 1513 2011 995 2436 3432 1629 1613 628 1191 383 377 1089 7530 90.3446 42 40
2869 6374 1853 2430 1109 2349 3458 1999 1971 749 1290 523 280 842 7871 2777 6216 1779 2308 927 2204 3133 1585 2070 747 1328 543 465 1215 7798 92.2085 44 38
2938 6664 1428 1866 1055 2393 3448 1715 1763 570 999 354 305 786 7609 2953 6534 1396 1849 960 2376 3336 1818 1711 574 1062 414 422 1191 7724 89.9232 37 45
2859 6434 1594 2011 937 2558 3495 1679 1783 611 1304 474 402 1141 7714 3015 6907 1530 2013 1072 2420 3492 1771 1668 738 1020 399 446 1243 8006 93.2353 35 47
2700 6509 1480 1994 849 2471 3320 1575 1758 720 1105 303 719 2155 7599 2804 6450 1560 2084 937 2750 3687 1824 1798 617 1256 368 463 1400 7631 92.6416 44 38
2991 6714 1455 2014 985 2541 3526 1782 2028 605 1330 461 349 997 7786 2991 6817 1794 2394 1117 2572 3689 1949 1795 769 1163 413 431 1333 8207 95.8641 30 52
2850 6746 1502 2012 1118 2542 3660 1712 1864 636 1430 521 293 896 7495 3072 6786 1712 2219 932 2491 3423 1972 1709 802 1112 486 428 1197 8284 96.0099 17 65
3161 6982 1486 1793 912 2544 3456 1837 1730 665 906 449 636 1668 8444 2926 6687 1477 2032 1045 2681 3726 1781 1744 546 1259 318 477 1401 7806 94.0418 60 22
2689 6544 1294 1850 1112 2363 3475 1737 2056 712 1425 422 229 824 6901 2696 6087 1768 2337 861 2443 3304 1764 1788 742 1339 532 420 1134 7580 92.2545 17 65
2700 6277 1559 2021 883 2445 3328 1620 1748 556 1043 468 533 1488 7492 2744 6269 1413 1895 859 2528 3387 1500 1903 568 1098 344 289 839 7190 88.651 50 32
3061 6941 1853 2382 1284 2546 3830 1712 1786 594 1246 506 425 1235 8400 3240 7175 1575 2084 1204 2388 3592 1934 1937 710 1083 490 438 1177 8493 96.2299 38 44
2840 6461 1567 2042 1024 2564 3588 1506 1602 594 1198 493 439 1267 7686 2891 6681 1399 1805 979 2353 3332 1683 1794 663 1041 378 386 1113 7567 91.0844 43 39
2911 6608 1739 2271 1004 2622 3626 1910 1811 696 1150 443 379 1119 7940 2860 6690 1527 1992 1006 2458 3464 1696 1922 621 1208 506 407 1197 7654 93.8104 48 34
2835 6490 1633 2177 1008 2462 3470 1606 1784 574 1246 461 390 1177 7693 3035 6787 1507 1946 1046 2460 3506 1840 1843 652 1099 418 454 1244 8031 92.9667 27 55
2802 6271 1526 2024 887 2307 3194 1716 1910 699 1197 476 531 1486 7661 2684 6215 1679 2179 993 2387 3380 1633 1852 612 1279 476 426 1215 7473 90.9291 45 37
3097 6368 1658 2466 887 2639 3526 1790 1814 528 1127 474 475 1260 8327 2865 6705 1621 2134 922 2397 3319 1620 2020 611 1048 264 441 1269 7792 92.8709 59 23
2964 6580 1720 2229 985 2405 3390 1720 1797 529 1132 289 325 925 7973 3098 6678 1559 2022 935 2413 3348 1953 1952 611 1087 370 463 1349 8218 93.5942 30 52
3045 6629 1449 1820 947 2580 3527 1918 1774 460 1079 447 395 1145 7934 2967 6776 1413 1880 1032 2359 3391 1783 1629 540 954 323 468 1291 7815 92.7717 44 38
2753 6419 1555 2039 855 2387 3242 1772 1984 650 1163 308 435 1203 7496 2710 6167 1714 2304 874 2503 3377 1666 1880 601 1303 402 485 1319 7619 91.8398 42 40
2718 6555 1401 1830 1019 2281 3300 1724 1883 550 1217 310 415 1316 7252 2847 6299 1644 2122 947 2485 3432 1742 1728 634 1182 452 494 1346 7832 90.4719 18 64
2978 6599 1580 2060 965 2393 3358 1665 1942 629 1204 260 441 1240 7977 3001 6454 1711 2264 969 2448 3417 1697 1736 602 1222 389 464 1276 8177 94.3843 33 49
3034 6679 1772 2335 1038 2544 3582 1583 1937 633 1322 441 320 916 8160 3081 6826 1739 2306 1024 2428 3452 1747 1920 698 1176 354 443 1291 8344 97.3339 36 46
2946 6736 1731 2194 909 2536 3445 1710 1878 756 1274 321 505 1453 8128 2930 6618 1764 2299 952 2663 3615 1878 1929 681 1372 383 565 1560 8189 97.4017 43 39
3351 7018 1556 2080 967 2652 3619 1927 1563 572 1125 453 796 2026 9054 3328 7485 1320 1775 1233 2550 3783 1741 1750 627 1108 342 494 1476 8470 98.4764 62 20
2896 6422 1409 1944 970 2404 3374 1722 1702 583 1307 544 420 1161 7621 3056 6842 1397 1851 1149 2312 3461 1923 1670 700 1098 414 440 1283 7949 92.5685 27 55
3203 6978 1577 2004 1023 2455 3478 2005 1684 674 1073 316 522 1396 8505 3186 6941 1485 2011 1102 2532 3634 1766 1761 622 1196 365 471 1318 8328 96.8418 50 32
2923 6450 1535 2120 987 2489 3476 1771 1716 613 1126 543 507 1395 7888 2712 6359 1501 1955 893 2403 3296 1385 1891 594 1246 421 323 881 7248 91.4557 59 23
2882 6498 1683 2131 1041 2311 3352 1487 1943 553 1113 338 666 1824 8113 2932 6382 1591 2124 930 2174 3104 1698 1948 508 1127 390 470 1317 7925 91.2449 52 30
2952 6656 1626 2101 844 2444 3288 1670 1875 621 1087 317 648 1681 8178 3133 6708 1610 2165 991 2720 3711 1814 1795 507 1188 360 435 1222 8311 95.0126 33 49
2828 6301 1719 2272 1047 2243 3290 1826 2189 541 1292 374 250 762 7625 2731 5965 2027 2653 859 2230 3089 1592 2057 646 1213 474 486 1297 7975 91.1951 26 56
2966 6794 1795 2476 1133 2374 3507 1563 1806 716 1173 347 514 1498 8241 3099 6748 1549 2034 1017 2510 3527 1885 1994 586 1276 412 521 1432 8268 96.0085 45 37
